# Supplementary material for: A genomic survey of transposable elements in the choanoflagellate Salpingoeca rosetta reveals selection on codon usage
Source: Mob DNA. 2019 Nov 23;10:44. doi: 10.1186/s13100-019-0189-9 (PMC6875170; doi:10.1186/s13100-019-0189-9)
Supplement: Supplementary file 2 — Additional file 2. Annotated sequences of the 20 families of transposable element characterized in the S. rosetta genome. The full-length sequences for each identified family are presented, along with putative open-reading frames, untranslated regions and flanking repeats. Conceptual translations of encoded proteins are provided. [file 13100_2019_189_MOESM2_ESM.txt]

>Salpingoeca rosetta chromovirus-1 (Sroscv1)	[RepBase Type:LTR/Gypsy; Repbase Reference Repeat:Gypsy-36_ALy_1p]
1 		TGTTGTGTGAAATGCTGACTCAGCTTTCACACAACATACCCAACCACTTGCATGCATGCA
61		ATCTTACATCAACTTGCACGCATGCAAGATGGCTGCCACGTGTACTTGTTGTTCACCTGT
121		CTCACTTGTTGTTCACCTGTCTCACTTGTTGTTTGTTCACTTGATGTTTGTTTGATTCAT
181		TCACCTCTCGTCTTGTCTACTTTCACATTACACTACTTACACTACCGACATCTCGGTACA
241		ACACTTGGTAGCGATTTCGGTTTGGTGTTGCTGGGCTCTCCCACGCACCACAATCCGCCC
301		CTCCGGGCATCGACCCTTCTTTTCTCCACACGCAAACACACACGGACGCACGTTCACATC
361		GTCCACGAGCGTGCTCGTCATCACACGCGTGTCTGTGCTCTCGCTTTGTTCTTTGTTGAA
421		AGCACGTATTTGGTGTCGCGTCACCCTGTATCTTCGCGCGCGTCGCCCCACATACACACT
481		CGTGTTGATCGTATCTTCTTCTTACGCCGGCTGTGTTGTGCTGTTGTTGCCCGCGTTTAC
541		TTTTCCTCTTGCTCACTGTTCCTTTTGTGAGCCAACGCGTTGTCTCTCACGCCTGTGGTT
601		TTGGTCGCCTTGTATCTGGTGGTTCGTAGGTTTCGTTTGCGGCCGTCTTCTGTTTTGGCG
661		CCAAAACTTGCTTCGAGTCCCTCAAACTCTGCTTGCTTCATAACGCTGCACGCACCTTCG
721		TGCATTGCCTTGTCCATACTCTGTACTCCATCATGGAGCCAACGCCGCGTGTGCTACGCG
781		ACACTGCAGCACGGCAGGCACGACGAGCCGATGCCTCGCTGCGCGCCGAACAGGCGGCGC
841		CTGACCGCACAGCGGACGTGTCCCGTGAACCAGTGGCTTCGCGCCGCTCTACGCCATCGC
901		TTGACACACGCGCTCGTCCTAGCGACGCTGGCCCAATTCCCCTGCCAACGGACGAGCACG
961		ATTCTGATGGCGCAGGCTTCGTCTCGTCTTCTGTGCTGCACCAATCAGTTGGTGGGCACG
1021	CTCGTCAGCTGGCCCTCAAGGCTATCACCTACGTTTCCGAAGACACCGACGACCTCGCCG
1081	GTTGGCTGCGGCGCTTTCGCCGTGCAATGGGCATCGTTCGCGTGCCTGAAGAAGAGTGGG
1141	TTGACATGGCGTCCTTGTACATGACGGGCGCCCTTGGCGAATGGACAGTGAGCCGTGCGT
1201	TCAAGTCCTTCGACGACTTCGAGTCGTCTGCAATCGCCGCATTCGGTGACCCCAGCCAAC
1261	AGTGGCGTGCGCGCCTGCAGCTAGCGGGAATCCGTCAGACTGGCAACATTGTCGGTTACA
1321	TCCGCGCGTTCCGCAAGCTTGTGGCGACGGCCAGCATGCGTGGCAACGATGACCTGCTAG
1381	TCGCACTCTTCGTCAACGGCATTCGCCTTCCGTCCACCCGCCGCGAGCTCACAATTCGGC
1441	AGCCCGTCCTCCTCGAGGACGCCATCTCCATTGCCCTCGACTTGGGCGCTTCTGAGCAGT
1501	ATGACCAGCGTGGTGGAACACGCAACAACGGCTCAAGTGCCCGACGTGACAGTGGGCGTC
1561	CAGCCTGGCGCAGTGACCGCCGTGACCCGCGATATCAGCGTGACCGACGCCCTCGTCGGC
1621	AGGACCGCCACACTCCTTCAAGCATCAACGTCGTGGAGGACGTGCAAGGCCTCAGCATCT
1681	GCAGTGTGGGCGCCCCAACGCAGCGGGCCACGGTGCGCGCAGTCGTCACTGGAGAACTGG
1741	ACGGCGAGCCTCGTCGCATGCTGCTCGACACCGGCGCTGATGTTTCTTTCGCCTCACCAC
1801	ATCTGCTGCGTGATGCTACATCAGCCCTGACCCCTGTGTCGCTGCGCTATCCAAACGGCA
1861	CCACCTTCGTGGCTCGTGACGCCGCTCATATGCCTGTCAAGGTCCCCGGCGTGCCTGCTG
1921	TTACAGCGACGCTGCTTGCTGCTCCATGCCCATCCGATGTCGATGCTGTGCTTGGTACTG
1981	ATGTGCTAGCCCAGAACGACTGGGTACTCTCCTTTGTTGACGACACGGTCCGTGTGAGTA
2041	AAACATCGCAGCTCTGTTCTTCCTCAGCCACAACCCCCACAGTCAGCGCGTCACCTTCGC
2101	ACGCATGCGTACAATGCCGTCCCGAGCCGCAACCTGCTCCAACTTCTGCATCACGTACGC
2161	CCTCCACCGACATCTCGGTCAAATGCGTTTCTGCTACAACTGTGGCTGCCTATGTGCGTC
2221	GGGACGAAGTTGAGGACGTATTCGTCGCGCTTGTGTCGGCGCAGCGCAGTGACCCGACAC
2281	CCGCACAGCCGGACCACGAGCTGGACACCTTGCTTCACGAGTATGCGGATGTGTTCTCCA
2341	ACGACCTGCCTCGTTCACTGCCCCCACGCCGCCCAGAAGACCTCCGCATCCGCCTTCAAC
2401	CAGGAGCCAAAACGCCCCCCTACGTCCGCTACAAGCTAAGTCCCCCAGAGCGGGACGAGC
2461	TTTCTCGCCAGCTGAAAGATCTGCTGCGAAAGGGCTTCATCAGGCCGTCATCCAGCCCAT
2521	TTGCAGCCCCTGTGCTCCTGGTCCGCAAAAAAGATGGCAGCATGCGGTTCTGCGTGGACT
2581	TCCGGCGCCTCAACCACATCAGCATCAAGGATCGTTATCCCTTACCAGATATGCTGTCTG
2641	TCTTGGCAAAATGCGCCGGCCACCGCCTGTATACGACACTGGACCTCTGTTCAGGATACC
2701	ACCAGCTCCGAGTACACCCGCAAGATGAGGACACGACTGCCTTCGTTTGCGATGACGGCC
2761	AATTCGCCTGGCGAGTTATGCCATTTGGTATTGCTAACGGCCCACCTGTCTTCCAAAGGC
2821	TCATGGACCGTGTCACTGCCGACATCCCTGGAGTTCTTGTCTACCTCGACGACATCGTGG
2881	TCTTCTCCAACACGAAGCATCAGCACCTGCGCACCCTTCGCCGGGTGTTCCAGCGTCTCC
2941	GCGACGAACGGCTGGCTCTGAAGCCCAAAAAATGTGAATTCCTCAAGCCATCCCTTCTGT
3001	TTCTGGGACATGTGCTCTCCTGCCATGGCATATCCGTCGACCCAGACAAGGTTGACGCCG
3061	TCATGAAGCTCGCCAAGCCTTCATCCAAGACCGAACTGCTCAGCTTCCTTGGCACGGTGA
3121	ACTACTACCGTCGCTTCCTACGCAACATGGAGGACATAGCAGCGCCCCTGCGGGAGCTTC
3181	AGGACCTCGCTGAATGGGGTGAGGCACACGAGCATGCTTTCAACGCTCTCAAGCAAGCCC
3241	TATGCAACGCGACGACACTTGCGCCTCCCGATCACAACGCCCCCTTTATCATCAGAGCAG
3301	ACGCATCGGACAAGGGTATCGGCGCAGTTCTTGAGCAACACGGCCGTCCCGTCGAATTTA
3361	TGTCCAAGAAGCTCACATCTGCTGAGGCTAACTACCCCATTCGCCAGCGTGAGCTACTGG
3421	CCATTGTGGTGGCCCTTCAGAAGTGGCGCCATTACTTCGGCTTCTCCACGGTTGAAGTCA
3481	TCACCGATCACAAGTCTCTGTTGGACCTGCAAACACAGAGCAAGATTTCCGAGCGACGCA
3541	TCCTCCGCTGGATGGAGACCCTCGCAGAGTTTTCCATCAAATGGACCTACACGCCCGGCG
3601	TTGACAATCATGTACCTGATACACTCAGCCGCCTCGTCGGATCTACCACCACTGCACTCG
3661	TGCCAACACAGCTTGGAACGAACTATGAGGCCGATTCAGCGTACAAGAAGCTTCTCGCGC
3721	GCCTGTCACCGCCTTTTCGGTTCGACGGCGACGTTCTTCTCTTCCACGACCGGCGATGTG
3781	TGGTGAAGAGCGATATCAAGGCAGTTCTACGCCACGCTCATGATGCCCACGGACACCCTG
3841	GCCTATTCAAGACGCTCGGGCACCTGTCCCGTCGTTTCTTCTGGCCAAGAATGTACTCTG
3901	ATGCGGCGGAGTATATTCAGGGATGCCACACCTGCCTCATGTCCAAACCCGCCGTGCGGC
3961	CAACTGCGCCTCTGCAGCCACTCGACGTTCCACCGTACCCCTGGCACACGGTTACTTGCG
4021	ACTTTGTGTCAGGCTTCCCCACCGTACGTGGCTTCGACACAATTGCGGTGTACGTCGACA
4081	AGCTTAGCAAGACTGTCCACCTCGCGCCCTGTTCGAAGACGCTCGATGCTGCTGGGGCGG
4141	CACGGCTGCTTGTTGACACTGTGGTGCGTCACCACGGAACACCATGCAGAATGATCTCGG
4201	ACAGAGACCCACGCTTTGTCAGCAAGGTCTACAAGGAGGTCGCCAAAGCTCTCGGCATCA
4261	AACTCTCCTTCTCCACAGCCTCACATCCGCAAACGGACGGCCAGTCGGAAAGGAGTGTTC
4321	AGTCCGTTACCACACTACTTCGTTGCCTTGTGGCTGACAACCTGCGTCCATGGCCAGACC
4381	TACTCCCACTGGTTGAATTCTGCATCAATAGCAGTCCACACGCCGTGACAAAGGTGCCGC
4441	CCTTTCAGGCCACACAAGGATTCACGCCGTCGCTGTTTCCAGTTGACGTCGACTTCTTGT
4501	CTCCTGTAGCGGAGGATCTCATCGACAGCATCAACGCGACGGTGCAGAGATGCCGTGACA
4561	TGCTCCAGTACCAGAATGCAGTGACGACGTCATCCCAGACAGCAACAGCTACGCCTTTTG
4621	CTGAAGGGGAAGACGTGTATGTCTCATCTGAGCTCCTCCTCGACGACCAGCACCGAAACA
4681	AAAAGCGGAAGCTTCGTCCGCGTTTCCTGGGTCCTGTGAAGATCAAGCGTGTGCTGGGTC
4741	CGGCACACGTTACTCTGCAACTACCGCCTGGCGTCCACATCCACCCGACCGTCAACATCA
4801	AACACCTGAAGAAACCCACACGCCTGCCACGCGATGTGTCTCGTCCACCGCCTTTGCATG
4861	GCAGTGACGTCTACGAGCTCGAGAGCATTCAGGGGCATCGAACTACACGGCGCGGCACTC
4921	AATACCTTTGCAAATGGAAGGGGTACCCCAGCACCGAGAATACGTACGAGCATCCAGACA
4981	ACCTCCTGGGCAAGGATGCACGACTGCTGCTTGCGAACTACAAGCAGCAATTTACGCAGG
5041	GGGAGAGTGTTGTGTGAAATGCTGACTCAGCTTTCACACAACATACCCAACCACTTGCAT
5101	GCATGCAATCTTACATCAACTTGCACGCATGCAAGATGGCTGCCACGTGTACTTGTTGTT
5161	CACCTGTCTCACTTGTTGTTCACCTGTCTCACTTGTTGTTTGTTCACTTGATGTTTGTTT
5221	GATTCATTCACCTCTCGTCTTGTCTACTTTCACATTACACTACTTACACTACCGACATCT
5281	CGGTACAACA

Features
1-243		5' long terminal repeat
244-752		5' untranslated region
753-5054	Hypothetical Gag-Pol coding sequence
5048-5290	3' long terminal repeat

Conceptual Protein Sequences
>Hypothetical Gag-Pol 
1 		MEPTPRVLRDTAARQARRADASLRAEQAAPDRTADVSREPVASRRSTPSLDTRARPSDAG
61		PIPLPTDEHDSDGAGFVSSSVLHQSVGGHARQLALKAITYVSEDTDDLAGWLRRFRRAMG
121		IVRVPEEEWVDMASLYMTGALGEWTVSRAFKSFDDFESSAIAAFGDPSQQWRARLQLAGI
181		RQTGNIVGYIRAFRKLVATASMRGNDDLLVALFVNGIRLPSTRRELTIRQPVLLEDAISI
241		ALDLGASEQYDQRGGTRNNGSSARRDSGRPAWRSDRRDPRYQRDRRPRRQDRHTPSSINV
301		VEDVQGLSICSVGAPTQRATVRAVVTGELDGEPRRMLLDTGADVSFASPHLLRDATSALT
361		PVSLRYPNGTTFVARDAAHMPVKVPGVPAVTATLLAAPCPSDVDAVLGTDVLAQNDWVLS
421		FVDDTVRVSKTSQLCSSSATTPTVSASPSHACVQCRPEPQPAPTSASRTPSTDISVKCVS
481		ATTVAAYVRRDEVEDVFVALVSAQRSDPTPAQPDHELDTLLHEYADVFSNDLPRSLPPRR
541		PEDLRIRLQPGAKTPPYVRYKLSPPERDELSRQLKDLLRKGFIRPSSSPFAAPVLLVRKK
601		DGSMRFCVDFRRLNHISIKDRYPLPDMLSVLAKCAGHRLYTTLDLCSGYHQLRVHPQDED
661		TTAFVCDDGQFAWRVMPFGIANGPPVFQRLMDRVTADIPGVLVYLDDIVVFSNTKHQHLR
721		TLRRVFQRLRDERLALKPKKCEFLKPSLLFLGHVLSCHGISVDPDKVDAVMKLAKPSSKT
781		ELLSFLGTVNYYRRFLRNMEDIAAPLRELQDLAEWGEAHEHAFNALKQALCNATTLAPPD
841		HNAPFIIRADASDKGIGAVLEQHGRPVEFMSKKLTSAEANYPIRQRELLAIVVALQKWRH
901		YFGFSTVEVITDHKSLLDLQTQSKISERRILRWMETLAEFSIKWTYTPGVDNHVPDTLSR
961		LVGSTTTALVPTQLGTNYEADSAYKKLLARLSPPFRFDGDVLLFHDRRCVVKSDIKAVLR
1021	HAHDAHGHPGLFKTLGHLSRRFFWPRMYSDAAEYIQGCHTCLMSKPAVRPTAPLQPLDVP
1081	PYPWHTVTCDFVSGFPTVRGFDTIAVYVDKLSKTVHLAPCSKTLDAAGAARLLVDTVVRH
1141	HGTPCRMISDRDPRFVSKVYKEVAKALGIKLSFSTASHPQTDGQSERSVQSVTTLLRCLV
1201	ADNLRPWPDLLPLVEFCINSSPHAVTKVPPFQATQGFTPSLFPVDVDFLSPVAEDLIDSI
1261	NATVQRCRDMLQYQNAVTTSSQTATATPFAEGEDVYVSSELLLDDQHRNKKRKLRPRFLG
1321	PVKIKRVLGPAHVTLQLPPGVHIHPTVNIKHLKKPTRLPRDVSRPPPLHGSDVYELESIQ
1381	GHRTTRRGTQYLCKWKGYPSTENTYEHPDNLLGKDARLLLANYKQQFTQGESVV


>Salpingoeca rosetta chromovirus-2 (Sroscv2)	[RepBase Type:LTR/Gypsy; Repbase Reference Repeat:Gypsy-38_PT]
1 		TGTAGTGGTTCCACTCCAGCATTCCCTACTTCCGAACCACTACTACTCCACACCACTCTT
61		TTCATATACACAACATCAACCACTCTTGCACTGGCACCTATACTTGCACTTGCCTATTGT
121		CTGTGTTCATTTATTCTTGCTGAATCAAGTCTACACCCCAATATACATCTCCTACACTTG
181		GTCTACTACACTTGGTAGCGATATCCTTCGATCCCCACCTTGAGCACAGAGCAAGCACAC
241		ACCAACTCAGCTGCAAACACGTACCTGTACTGCCTTTCACAATGTCACAGCGTCGTTCTT
301		CTCCACGCCTGGCTTCGTCAGCATCGTCTGCGCCAGATGCCTCTGCGTCGTCGTCATCAG
361		CGACGTCGTCTTCCGCCTACGCAGCGCTCACCCCAACTGTGGGTCCCTCATCTTCGTCGT
421		CAGCGCCATCAGCTCCTGTCGACGCCGGTGTTCAATCTCTTGCTCGCTCGGCTCTCACCC
481		GCATCACGGATCATGATCCTGCCGCGATCGTCTCCTGGTTCCAGACCTTCCGTACCTGCA
541		CTCAACTTCTTCGTCTTCCCTCTGGCCCTGACCAGATCCGCCTCGCGACCCTGTACTTTG
601		ACGGAGCTCTGCAACAGTGGGCACGCCATTACATTGAGGCAAACCCAGATGCGTCTTTTG
661		ATGAGTTCGAAACGGCAGCAACAACGCACTTTGCAGACCCAAGCAAGCAGTGGCGAGCAT
721		TCCAAGACATCGTCACTCACCGTCAACGTGGAGCTGTCACAGGCTACATCGCGTCTTTCC
781		GCCGTTCACTCATCGATGCTTCTCCAGCAAAGCTCGTCGACCTGCAGATCGCCGCTTTCG
841		TCGCCGGTCTTAGGAACGACGACACTCGCCGACATCTGAACATCAAGCGCCCAAGCACCC
901		TGGAGGAAGCGTACAGCATCGCAACGGACTTTGAGCAGACTGTGTCGCACAACGATATAC
961		ACCGCCGCAGCAACAACAACAACAACAACAACAACACTGCACAACGTTATCGCTCGTCAT
1021	CCAAGCACAACCGTCACACGCAGGCACATCAGCGCAATGGACCATCACGCTCCTACAACC
1081	GCAACAGCAACAACAACGACTCACGTCATGGACGAAAGCAGTGCACCCGATGCAACAGGC
1141	AAGGGCACGTCGCCAGTGACTGTTTTGCCAAGAAGACTGCCGACGGACGTCCTCTTGTTG
1201	GCCGCGCAGACATCCAGCGCCAATCACAACTCAACGTCAAACCTGTCTTCACTGTTCCAG
1261	CATTCATCGAAGACAAAGCTGTGAAGATCCTCATTGATACAGGCGCAGAACACTCATTCG
1321	TCTCGTCACGTCTTGACGTCTCCACGAAAGAACGCAGCAAGGCCATCACCTTCACCTTCG
1381	CCAATGGCACGTCCGAAACAACACACCGTTGGACCAAGCTCACCCTCGACCTCGGCGCAA
1441	CAGGCTCATACCTGGTTGATCTTCCCGTGTCCAAGTGCCCACCAGGCATCGATGTCATCC
1501	TTGGTATGGACTGGATCACCGATGTCAAGCCCACGTTCAAGTTCCTCAACGACCGACTCA
1561	CGCTTGGCCCCCCAGAGCACACAGATGCCTCACCTGCACCAACAGCAGTCACACAGTCAC
1621	AGCACCAGCACCAGCAGCAACAGCATCAGCAGCAGCAGCAGCAGCAGAAGCAGCAACAGC
1681	ATCAACAGCAAGCACGCATTGTCACATCGACAGCAGTGAAACGCGATAACAGCACTGATG
1741	TCTCTGGTTCCGCATCAGCTTTCAATGATTGCGCACCAATTTCAGAAATCAAAGTCGTCA
1801	ACTCGGCAAAGATTGACACTTACTTGGCGCAAAACGGATCCGAAGTCTTCATTGGTGCGA
1861	TCGGGTCGCTGGTTCGCGACGTAAGTGCCGAGCAGAAGGACCAAATCCCAGCCCAGGTTC
1921	GCAACCTGCTACAAGAATTCGATGACGTCTTTCCCGAGGAGCTTCCGAATCGCCTTCCGC
1981	CAAGCCGACCAGAGGACGTCGACATCGTCCTCAAACCAAACGCGACTCCACCACCGTTTG
2041	TCCGGTACCGCCTGAATGCTGAAGAGCGCGCAGCCCTCAAGAGCACCATCGCCGACCTTC
2101	TCAACAGTGGACGCATCCAGCCATCCAAGTCAGCGTTCGCCGCACCCGTCATCTTCGTGC
2161	GGAAAGCCGACAAGCTGAACTCCTCAACAATCGGAGACCAGTATCCACTGCCAGACATCG
2221	AGGCCATCCTCAACCGAGTTGCTGGCAACAAGTACTTCACCAAGTTGGACCTCCACTCAG
2281	GATACCACCAGCTTCGCCTCAAGCCAGAAGCTGCTCACCGCACGGCCTTCGCGTGCGACG
2341	CCGGCCACTTCGAGTTTCGCGTCCTGCCATTTGGACTCAAGAACGGCCCTGCCACCTTTC
2401	AACGTCTGATGGACCGCGTCATCAGGGACATCCCCAACACTGCAGTCTACTTGGACGATC
2461	TCATTGTCTTCACGCGCACCCTGGACGATCACGTGTGCACGCTGAGGAAACTCTTCTCGG
2521	CACTCCGCCGTGAGAAACTCGCTTGCAAGCCACGCAAGTGCGTGTTTGCAAAGCCCAGCC
2581	TTCCCTTCCTTGGACATGTCGTCTCTGCCGATGGCATCAGCCCAGACCCAAACAAGACCA
2641	AGGACATCATCTCCACTCCCAAGCCAACATCCATGAAGTCTCTCCGCGCATTCCTGGGCC
2701	TTGCAGGATACTATCGCAAGTTCATCCACGACTTTTCAACAAGAGCTGCACCACTCTACG
2761	CCATCAAGGAGATAACCGACTGGACTGCCACAGCAGCAGCCGCATTCAACGACCTCAAGA
2821	CCGCACTCACCAGCCCAACAGTGCTTGCAGCGCCAGATCAACAGCAGCGATTCGTCATAC
2881	GAGCAGATGCCAGCGACGTTGGCATAGGCGCCGTCTTGGAGCAGAATCAACGCCCTGTCG
2941	CTTTCATGTCGCGTGCTCTCACCGCTGCTGAACGCAACTACCCAGTGCGCCAAAAGGAGC
3001	TTCTTGCTCTTCTGGTCGCACTGCGAAAATGGCGTCACCTGTTCGGGTTCCAGCCTGTAC
3061	GCATCCACACCGATCATCGCTCGTTGCTTCACCTCGCAACACAGGACAAGGTTTCTGAGC
3121	GTCGCATCCATCGTTGGCTTGACGAGCTTGCCGAGTACTCTCTCGAGTGGGAGTACACGC
3181	CTGGCCCTAACAATGTCATTGCTGACTCACTTAGTCGCATGGTCAACACTTCCCTCACCA
3241	CGATTCATCCAACGCCCCTGGACACCGATTACGGTCACGACAAGGCGTACCGCAAGATCC
3301	TCAAGCGAGTGCGTCCGCCCTTCACTTGGAAAGGACCCGTTCTGTTCTTCAAACAACGCA
3361	GATGTATCACTGCCACCGACAAGCTGTTTCTCCTTCGCCTCGCCCACGACGCCCACGCCC
3421	ACAGCGGAGTGGCTGCAGTCGTTGGTCGTCTCACACAGGACTACTACTGGCCACGCATGT
3481	ATTCTGACATTCGCCAATACGTCACGTCTTGCCACACGTGCCTGGAGGCCAAGTCAGGTG
3541	CACCACCCAAGGCAGCCCTACATCCCCTTGCGCCGCCTGACGGTCCCTGGAGCAGCGTCA
3601	GCATGGACTTCATCACTGGTCTTCCCAAGTCCACCGACGGTTTCGATGCAGCGTTTGTGT
3661	TCGTCGATCGTTTCAGCAAGATGACGCACATCGCTCCCTGCCACACGACTACTGATGCTA
3721	CTGATGCAGCGCGCATCCTGTTGTCAACAGTTGTCCGCCTGCACGGTGTGCCCTCGCAAC
3781	TCGTCAGTGACCGCGATCCGCGCTTTACGTCCAGGATGTTCAAGGAGCTCATGGCCATCC
3841	TTGGTGTTCGCTTGTCCATGTCGACTGCAGGACACGCAGCCACCGACGGCCAAACCGAAC
3901	GCATGAACCAAGTTATTGGCAACCTGCTTCGATGCATGTGCGCTGACCACCCAGAGACCT
3961	GGACACAAGCTCTCAACATCATTGAGTTCACCATCAACTCCAACGTGCATGGTGTCACCA
4021	AAACCACACCGTTCTCCATCGTCTACGGACGAACCCCACAACTTCACTTCACAGATGCAA
4081	CGGCCACCACTGCGTCCGCCGAAGAAATCAAGGCACAGCTGCAACTTCTTCTCAAACAGA
4141	CCAAAGACAACCTGTGGCACAACACGGTTGTCATGGCTAATGATGGACCGCAACACGAAC
4201	ACAACTTCAAACCCGGCGACAACGTCTACATCTCCACGTATCTCCTTCGCGACGACGCGA
4261	CCAGACAGCAGCACGGAAAGCTCCGCCGCAAGTATCTCGGACCCTTCACCGTCGATCAAG
4321	TTCTCGGACCAACCCATCTCAAGATCAACCTCCCAGCACGTTCCCGCATTCACCCAGTCA
4381	TCAACACGAAGTTCGTACGCCACGTCAAAGGACAAGTCCGCGGCGTGGACCGCCCGCCCG
4441	CGCTTGACACGGACATCTTCGCCATGGAAGCCATTCTTGGACACAAGATGACGCCCAACG
4501	GTCCGTTGTTCTTGACCAAGTGGCTTGGATACCCGTCCCATGACAGCACCTGGGAGCCTG
4561	CCAAGAACTTCATTGGCAAGGACGCCAAGCGCCTCCTGCGTCAATATAGAAAGAAGGGGA
4621	GAGTGTAGTGGTTCCACTCCAGCATTCCCTACTTCCGAACCACTACTACTCCACACCACT
4681	CTTTTCATATACACAACATCAACCACTCTTGCACTGGCACCTATACTTGCACTTGCCTAT
4741	TGTCTGTGTTCATTTATTCTTGCTGAATCAAGTCTACACCCCAATATACATCTCCTACAC
4801	TTGGTCTACTACA

Features
1-190		5' long terminal repeat
191-281		5' untranslated region
282-4625	Hypothetical Gag-Pol coding sequence
4624-4813	3' long terminal repeat

Conceptual Protein Sequences
>Hypothetical Gag-Pol 
1 		MSQRRSSPRLASSASSAPDASASSSSATSSSAYAALTPTVGPSSSSSAPSAPVDAGVQSL
61		ARSALTRITDHDPAAIVSWFQTFRTCTQLLRLPSGPDQIRLATLYFDGALQQWARHYIEA
121		NPDASFDEFETAATTHFADPSKQWRAFQDIVTHRQRGAVTGYIASFRRSLIDASPAKLVD
181		LQIAAFVAGLRNDDTRRHLNIKRPSTLEEAYSIATDFEQTVSHNDIHRRSNNNNNNNNTA
241		QRYRSSSKHNRHTQAHQRNGPSRSYNRNSNNNDSRHGRKQCTRCNRQGHVASDCFAKKTA
301		DGRPLVGRADIQRQSQLNVKPVFTVPAFIEDKAVKILIDTGAEHSFVSSRLDVSTKERSK
361		AITFTFANGTSETTHRWTKLTLDLGATGSYLVDLPVSKCPPGIDVILGMDWITDVKPTFK
421		FLNDRLTLGPPEHTDASPAPTAVTQSQHQHQQQQHQQQQQQQKQQQHQQQARIVTSTAVK
481		RDNSTDVSGSASAFNDCAPISEIKVVNSAKIDTYLAQNGSEVFIGAIGSLVRDVSAEQKD
541		QIPAQVRNLLQEFDDVFPEELPNRLPPSRPEDVDIVLKPNATPPPFVRYRLNAEERAALK
601		STIADLLNSGRIQPSKSAFAAPVIFVRKADKLNSSTIGDQYPLPDIEAILNRVAGNKYFT
661		KLDLHSGYHQLRLKPEAAHRTAFACDAGHFEFRVLPFGLKNGPATFQRLMDRVIRDIPNT
721		AVYLDDLIVFTRTLDDHVCTLRKLFSALRREKLACKPRKCVFAKPSLPFLGHVVSADGIS
781		PDPNKTKDIISTPKPTSMKSLRAFLGLAGYYRKFIHDFSTRAAPLYAIKEITDWTATAAA
841		AFNDLKTALTSPTVLAAPDQQQRFVIRADASDVGIGAVLEQNQRPVAFMSRALTAAERNY
901		PVRQKELLALLVALRKWRHLFGFQPVRIHTDHRSLLHLATQDKVSERRIHRWLDELAEYS
961		LEWEYTPGPNNVIADSLSRMVNTSLTTIHPTPLDTDYGHDKAYRKILKRVRPPFTWKGPV
1021	LFFKQRRCITATDKLFLLRLAHDAHAHSGVAAVVGRLTQDYYWPRMYSDIRQYVTSCHTC
1081	LEAKSGAPPKAALHPLAPPDGPWSSVSMDFITGLPKSTDGFDAAFVFVDRFSKMTHIAPC
1141	HTTTDATDAARILLSTVVRLHGVPSQLVSDRDPRFTSRMFKELMAILGVRLSMSTAGHAA
1201	TDGQTERMNQVIGNLLRCMCADHPETWTQALNIIEFTINSNVHGVTKTTPFSIVYGRTPQ
1261	LHFTDATATTASAEEIKAQLQLLLKQTKDNLWHNTVVMANDGPQHEHNFKPGDNVYISTY
1321	LLRDDATRQQHGKLRRKYLGPFTVDQVLGPTHLKINLPARSRIHPVINTKFVRHVKGQVR
1381	GVDRPPALDTDIFAMEAILGHKMTPNGPLFLTKWLGYPSHDSTWEPAKNFIGKDAKRLLR
1441	QYRKKGRV


>Salpingoeca rosetta chromovirus-3 (Sroscv3)	[RepBase Type:LTR/Gypsy; Repbase Reference Repeat:Gypsy-1_CR_pol]
1 		TGTAGTGAGACAGCACTACAATACAAATCCTGAACTTAAGTGTCGTGAAGGAGTGTCAAG
61		GCCGAACTTAAGGGTATCAAGGCATAGTCCTCCCGGAGTTCAGGACCAACACAGATTCCG
121		AACCACACAACAGAACGGAACTACCACTCCTCACCAAGGACACCAACACCCAAGATCCGA
181		CCCCCTTGCTCGTCTCTCTTGACCTTGTGCCTGTCTCTACTTTCCTTGCTTGATTGTTGT
241		CACTTATCTTATCACTCCACTTATCTCATCGCCCCATCCTATTACCCTGTCTTCTTTACT
301		TGCGACTACGTCTCCCGCACAGTATACAGCAAGACCCTACTCTAAGTCCCAGTCAAACAC
361		TCTTACACACACACAGACCAGTCACATCACAACACTTGGTAGCGATTGTCGTTCTACGAT
421		TCTCACCCGCATATCTCTCTGTATACCTCCCAACTTCCCAACCTTTATCAGGTCACGATG
481		CCCCGCTCTACTCCTTCGGTTTCCAGCGCCAATGCTATCAACGCTCCTCGTCTTCAGGAG
541		GACGCCAAGCCATGCGTCTCGGACCTTGTTGCCAAGCTTGTGGACAAGCCCTTCGACAAC
601		CTGGAATGGTTCGCCAACTTGTGCAAGCTCTACGGCTCCCACCCGATGGACAATCTCAAG
661		TACGCCATCCCGAAGACGAACGACGATAGCTTCTCGCGGATTGCGCTGGACTTCTGCCAG
721		GAACATGCCGACACGGCGCAGGCGAGTACCGAGGACAAGGACAAGCTCTGGCAAGTCTTT
781		CTCAACACGTGCTCGGCTCGCTTCGCCCCCCGATGTGATTGGTCTCGGCACATGGACATC
841		GCCCACCTGGAGATTCGCACGGACGAGGACCACGCCGCGTACTCGGAGCGCGCCCGCAGC
901		CTGCTGGCCAACGTCAATCCCGAGCTTCACGTGGTGTGCACGTACCTCGCCGGGTTCCAC
961		GACACGCGTCTGCAGCTCTTCATCTCGGACAAGCAGCCCAAGACTCTGCACGACGCCATC
1021	ATCCTCGTGGACCGGTACTTCTCCATCGTGCGCAGCAAGCGCCGCCACGACACGGCCTCT
1081	TCCGACCTCAAGCGCAGCAAGCGCTTTCCACCACAACAACCGCCGCGCTCGCACCAGCCT
1141	CGCATGAGGAACCGTCGTCCCAAACAGCATCAGCTTCGCAAACTGCCACCGTGCAGTCGG
1201	TGCGGTCGCACCAACCATGTCGTCAGTGATTGCCATGCTCGGCGTCACGTGAATGGCAAA
1261	CAGTTGGATGGGCCAACGGCCACCAACACGGTGCGTGTCAACCCGACACAAGCCGGTGCT
1321	GAGCTGCATGATGCCTCGCACGTTCCTCCGCCTCCGCCTCCTCGACGTCTTCCACGAGTT
1381	GATCCAGCTGAGTCTGTTTCGCAGCTCACTGAGTCCGTGAAGCAAATTGGCATCGTTGAG
1441	GACATGCAATTTGACGAGGAAGGCAGGCCGGTCACCGTTGTGTCCGTGAACGCTTGCACC
1501	CGCAACTCCTCTTTGATTAGCACTAATGTGCTCTTCTGTAACAAGAGGCTGCGAGCGCTT
1561	GTGGACACTGGGGCCGAGAGGTCATTGTGTAAACTCAGCAACTTTTCTGAGACACGTCCC
1621	GGAGCTAAGCTTACGCTTGCTCTCGCGGATGGCAGCACCAGCACCACCGATCGTTACGCC
1681	ACTGGCAAGATCGAGTGGTGTGGCCATGTCACCAGCATGTGCCTGCCAGCAGTGAAAGAT
1741	CTCTCTGTGGATCTCCTGCTCGGTATGGATTGGCTGCAACGGGCCCAACCCGTTTTCGAC
1801	TTCAACAGTGGCACGATTTCGCGCAAATGTAAGTCTAGCCAAGTAGATGTACACAGTTTA
1861	TGCACAAAGTATGCACCTGTGTTTTTGGATTTGACTTGTATGCCTCCCTCTCGAGGAGAG
1921	TTGGATGTGGATATCCCACTTGTCACTAATGCGATGCCCCCCAAGTCACGGTGCTATCGC
1981	CTGAGCTCACATGAGTTCACCACAATGCAGGAAACGGTCAAGGACCTCTTGGACAAGGGG
2041	TGGATCCAACCGTCCACTTCATCTTGGGTTTCTCCTGTACTATTTGTGGTTAAAAAGGAC
2101	AAGAACTTGAGGATGTGTGTGGACTACCGTGCATTGAATGCATTAACGATCCCTAACAGA
2161	TACCCTTTGCCCCTGCTGTCCGAACTCATTACAAAAGCATCTGGACATTCTCTGTTTACA
2221	TCACTTGATCTTAAATCCGCATATCACCAAGTGAGACTCAAACCAAAAGCACGAGAGCTG
2281	ACAGCATTCTTCGCACCTGGTATGGGTCAGTTTGAGTACACGGTCCTTCCTTTCGGGCTG
2341	GCAAACGCTCCTGCCCAATACCAACGCATCATGGATCACATTTTGAAAAATCTTCCCTCC
2401	GAAAACGTCTCCTGTTACTTGGATGACATTCTCATTCACTCTTCAAATGGGATTGATAAT
2461	CATCTCCAAATTGTTGAAGACGTTTTGAAAACGCTCAAGCAAAATCATTTGCACTTGAAC
2521	AAAGCAAAATGCGATTTCGTGACAAATTCCGTGGAATGGCTTGGTCACACCCTTTCAGAA
2581	GGAGGGCACCGCCCCATTGAGAAACAACTCGACCCAGTTCTTCACTGGCCACTGCCCAAG
2641	ACTGCTCACGATTTGCGACAGTTTCTTGGCGCTGCAAACTACTACAAGAAATACATTCGC
2701	AATTACTCCGACTATGTGCAACCATTGTTCAGACACACAAGTGGCACAAAGAAAAACTCG
2761	AAGAAGCGACTGTCAAACTGGACGCAGGATGACTCGCGAATCTTCAACAATCTCAAGGCC
2821	ACCATGGCCAAGTTGCCCACGTTGTGTCCCACGCTCGACCTTGATCCTACAGAGCCACTG
2881	GATCTGTTTACAGACTCCTCCGACAAAGCAGTCGGCGCTGTTCTCCAGCACAAGGGTCGC
2941	CCCATTGAGTTCTACTCCAGCACCCTTTCAGTGCATGAGCGAAACTGGCCAATCAGGCAG
3001	AAGGAGCTGTATGCCGTCATCAAAGCTCTGCAACATTGGCGTTACCTTTGTATCGGTCGC
3061	CCCATCACTGTTTACACCGACCACAAGTCGCTCGAGCGAGTGTTGGCACAGAACAAGATA
3121	CAGGAAGCCCGCATTCAGCGATGGTCGCTCTTCCTCTCAGACTTCAACGTTACTTTCAAG
3181	TACATTCCAGGCGACAAAAACGTCGTTGCGGATGCACTCTCTCGCACCTGCATGGTCAGG
3241	GAGCTGCTTGAAGACGAAACAGTCAACATCCGCTGGTCTGACTACCTCAAAGACCCTTTC
3301	TGGGAGAAGATCATTCACGACCTCGCGTCCTTTCCACAGTACAAACGTGTTGGCGACCTA
3361	CTCTATCACAAGAACCGCATCTGCGTGCCATCTTCCAGTCATAGAAGCGTAATGGCCATG
3421	GCGCATGATGGGCTGAGCAGTGGACATCAAGGTGTTTCCAAGTCTCAGGCCCGCGCTGCG
3481	CGCGAATTCTATTGGCCGGGGATGCACAGTGCGATTCGAGAGTACGTTGACACTTGTCAC
3541	ACATGCGCAACGGCAAAGAGTGGTCGTAGACTCAAGGTCCCCACCCAAGCCTTGCCGGTG
3601	GCACCATACCCGTGGCACACAGTCACAATGGACTTGATGGTTGGACTACCAACTACATCT
3661	CAAGGACACGACGCTATCTACGTGTTCGTAGACAAGTATTCCAAAATGGTCCATTTGGCC
3721	CCTACGTCCAGCACTGTCGATGCCCAGGGTTGTATTTCACTATTCATTCAACATGTGTAC
3781	AAGTTACACGGACTCCCCGAAGTCCTCATCTCCGACAGGGATCCGCGGTTCACCGCAGCT
3841	CTGTTCAGGAAAGTCATGCACAAGTTCAGCGTGCAAATGAAAATGTCAACAGCGGCCCAC
3901	GCTCAGACCGACGGACAGACCGAAAGAGTCAACAGAGTCGTTGGGAATATGCTCCGCTCA
3961	TACGCAAAGTCGAATCAAAGTGCATGGGTTGATTACCTACCTACGATTGAGTTTGCTATC
4021	AACTCATCACCCGCCGCCTCCACAAAGATGGCACCCTTCGAGGTTTGCAACGGCCGGATT
4081	CCAAGACAGATTGGACTGCCTGCTCGCTTGTCAGGGCAAAGCCCTGTGCTCCCAGACGAG
4141	CTCATGGATCGGTTGGCAAAGATACAGCATGAAGCATCCTCCAACTTGCAACAGCACTTT
4201	GACAAGGCTTCGTCATCAGAACACATTGAACCCCCCTTCAGGGAGGGAGACGAAGTGTAT
4261	GTTAGCACACACTTATTACGAAATGAAGATGCGAAGTACCGCTCAAACAAACTCACACCA
4321	CCATACGATGGTCCGTTCAAGATTAAGAACGTTCTCGGTCCAGCGCATTATCGCGTGGAC
4381	TTCTCACCATTGAAAGTGCGCATACACGATGTCATCAACATCAAGTTCCTGAAGAGAACG
4441	AAAGGCACCCGATCTGTGCATCGACCAGGTCCTTTGCAAGGGTTCAGCGATGATGTGTAC
4501	GCAATGGAACGAATCCTGCGCCACAGAAAGCATCGCGGTAGACTCGAGTACCTAGTAAAG
4561	TGGCTCGGCTATCCGGAATATGAAGCGACATACGTTCAGGCCAAAGACATGATTGGCTCA
4621	CGATGCAAACGCTTATTGGCTGAATATCAACTTCAGACTGCCAAAGCAGATGCTGCCAAA
4681	GAGCGCTCTCTCAAACGCAGGTCTCAGAAGAGCAACGCTCGACACATAAGGTCAAAGACC
4741	TCAAAGCGTTAAGCCCTGATGGCGGGGAGAGTGTAGTGAGACAGCACTACAATACAAATC
4801	CTGAACTTAAGTGTCGTGAAGGAGTGTCAAGGCCGAACTTAAGGGTATCAAGGCATAGTC
4861	CTCCCGGAGTTCAGGACCAACACAGATTCCGAACCACACAACAGAACGGAACTACCACTC
4921	CTCACCAAGGACACCAACACCCAAGATCCGACCCCCTTGCTCGTCTCTCTTGACCTTGTG
4981	CCTGTCTCTACTTTCCTTGCTTGATTGTTGTCACTTATCTTATCACTCCACTTATCTCAT
5041	CGCCCCATCCTATTACCCTGTCTTCTTTACTTGCGACTACGTCTCCCGCACAGTATACAG
5101	CAAGACCCTACTCTAAGTCCCAGTCAAACACTCTTACACACACACAGACCAGTCACATCA
5161	CAACA

Features
1-394		5' long terminal repeat
395-477		5' untranslated region
478-4749	Hypothetical Gag-Pol coding sequence
4750-4771	3' untranslated region
4772-5165	3' long terminal repeat

Conceptual Protein Sequences
>Hypothetical 
1 		MPRSTPSVSSANAINAPRLQEDAKPCVSDLVAKLVDKPFDNLEWFANLCKLYGSHPMDNL
61		KYAIPKTNDDSFSRIALDFCQEHADTAQASTEDKDKLWQVFLNTCSARFAPRCDWSRHMD
121		IAHLEIRTDEDHAAYSERARSLLANVNPELHVVCTYLAGFHDTRLQLFISDKQPKTLHDA
181		IILVDRYFSIVRSKRRHDTASSDLKRSKRFPPQQPPRSHQPRMRNRRPKQHQLRKLPPCS
241		RCGRTNHVVSDCHARRHVNGKQLDGPTATNTVRVNPTQAGAELHDASHVPPPPPPRRLPR
301		VDPAESVSQLTESVKQIGIVEDMQFDEEGRPVTVVSVNACTRNSSLISTNVLFCNKRLRA
361		LVDTGAERSLCKLSNFSETRPGAKLTLALADGSTSTTDRYATGKIEWCGHVTSMCLPAVK
421		DLSVDLLLGMDWLQRAQPVFDFNSGTISRKCKSSQVDVHSLCTKYAPVFLDLTCMPPSRG
481		ELDVDIPLVTNAMPPKSRCYRLSSHEFTTMQETVKDLLDKGWIQPSTSSWVSPVLFVVKK
541		DKNLRMCVDYRALNALTIPNRYPLPLLSELITKASGHSLFTSLDLKSAYHQVRLKPKARE
601		LTAFFAPGMGQFEYTVLPFGLANAPAQYQRIMDHILKNLPSENVSCYLDDILIHSSNGID
661		NHLQIVEDVLKTLKQNHLHLNKAKCDFVTNSVEWLGHTLSEGGHRPIEKQLDPVLHWPLP
721		KTAHDLRQFLGAANYYKKYIRNYSDYVQPLFRHTSGTKKNSKKRLSNWTQDDSRIFNNLK
781		ATMAKLPTLCPTLDLDPTEPLDLFTDSSDKAVGAVLQHKGRPIEFYSSTLSVHERNWPIR
841		QKELYAVIKALQHWRYLCIGRPITVYTDHKSLERVLAQNKIQEARIQRWSLFLSDFNVTF
901		KYIPGDKNVVADALSRTCMVRELLEDETVNIRWSDYLKDPFWEKIIHDLASFPQYKRVGD
961		LLYHKNRICVPSSSHRSVMAMAHDGLSSGHQGVSKSQARAAREFYWPGMHSAIREYVDTC
1021	HTCATAKSGRRLKVPTQALPVAPYPWHTVTMDLMVGLPTTSQGHDAIYVFVDKYSKMVHL
1081	APTSSTVDAQGCISLFIQHVYKLHGLPEVLISDRDPRFTAALFRKVMHKFSVQMKMSTAA
1141	HAQTDGQTERVNRVVGNMLRSYAKSNQSAWVDYLPTIEFAINSSPAASTKMAPFEVCNGR
1201	IPRQIGLPARLSGQSPVLPDELMDRLAKIQHEASSNLQQHFDKASSSEHIEPPFREGDEV
1261	YVSTHLLRNEDAKYRSNKLTPPYDGPFKIKNVLGPAHYRVDFSPLKVRIHDVINIKFLKR
1321	TKGTRSVHRPGPLQGFSDDVYAMERILRHRKHRGRLEYLVKWLGYPEYEATYVQAKDMIG
1381	SRCKRLLAEYQLQTAKADAAKERSLKRRSQKSNARHIRSKTSKR


>Salpingoeca rosetta chromovirus-4 (Sroscv4)	[RepBase Type:LTR/Gypsy; Repbase Reference Repeat:Gypsy-2_SPDB]
1 		TGTAACGTCGCTCGCCTGCCTCCCCCTGCCGCTCTCTCTCTCTCTCTCTCTCTCTCTCTC
61		TCTCTCTCTCTCTCTCGGTCTCCCCGTTCCCTGCACCTTGCCCCGCTGTGTCCCATTGTT
121		TTCCCTTCCTTGCCCTTCGCGGCACCGTACTGCCTTGCATGTTCTTTGTTCTCCTAATGT
181		TTGATGTCATGTTTAGCCTGATTGACGTCATGTTTAACTCGTGAGTGTCGTATAGTAGCG
241		TTTGCCTGTGTCGTGTCACGCCGTGCCCAGTGCCTCGGAACTGCTTGCCTCTCGGCGGCG
301		ATCCCGAGCCCTTGGCACGGTACCGTCATCAACTAAGATGACGGCACGACACATGCCTGC
361		ATGCTGTGTTACGTCTGTTGCCCTTGTCTCTTGTTTTCCCCCTTGCTTAACCACAAGCAC
421		CCCTCTTGTTGCCTGCTAGCACGTGTGTGTTGCCCTGCACCCTGTTGTCGCTTATCTCAC
481		GTGATTGTCTGTGCCTTGTTCAGTTCTTTTGTTCCCTGGTTTACTTCACATCAGTACACA
541		GAACAAGCCACCGACACACCTCGACCACAGTCCCGTCACACTTGGTAGCGATTGTCACAC
601		ACACACACGTACTACGGACAAGCAGCAACATGGAGGAACAGTGGCACGAGATGATTGAGC
661		ACATGCGTGTGCTTACACAGACCATGGCGCAAGCGGCACAACTTAACCACGCTGTGCATG
721		AGTCTCAGCAGGGACCACAAGGACCAACGCGATCTACCGGTCGACCACGCGGGCCACCAC
781		CGCCGACCTTCTCGGGTGCAACGGACGAACGAGCTGACGACTTCCTGTTCTGCTTGGAAA
841		CCTTCGTCAGGTACCATCGCATCGACGACGACGACCAGCGCCTGCTACTTGCCATCTCCT
901		GCCTGCAAGGGCACGCCCTCACCTGGTACCGCAGCCTCGATCCAGCTCCGACGAACATGC
961		ATGAGCTTCAGGAGCAACTCCGCGCGAGTTTCAAGACCATCGATGAGCAACGCCAACTGC
1021	GGGACCAACTTCGTCGACTGCGCCAAGACGGCAACGTGCAGGACTACGTCTTCAAGTTCC
1081	GACAGCTGATGGTGCAGATCGACGACATGTCACGCCTGGACCGCATTGAAGCTTTCATCC
1141	ACGGACTGCGGCCGCGCACCCGCCAGGAAGTCTCCTTCCACGGACCCGACACTCTGGAGC
1201	AGGCCTACCAACTGGCCTCACGCTACGATCGCAACTACACCACGGCCAACTCGTCCTACC
1261	GCCGTGGAGCGCCCCCGACGCAGCCACCTAAGTTCGACGACCGCGCCATGGACATCGACG
1321	CCATCCGTGCCCAGCGCCCCCTCCGCCGACTGACTGACCAAGAGCGCGACGAGCTTCGGC
1381	GCCGTGGCGCCTGCTTCCGTTGCCGACGCGAAGGCCACCTCGCCGCCGACTGTCCGCTGA
1441	ACGCCAGCGACCGTCGGTCGGGAAACGGCACGCGCCAGTAGGGCCCGCCAGCCCTACTGG
1501	CGAGACGGAGGCGGTGTTGCTGCAAGCCACGGATGCAGTGACATCACAGGCACGCCTCCT
1561	TACCTTCCGTGGAACCATCGACGGCCGGCCGGCTAGGACCCTCATCGACCCCGGAAGCAG
1621	AATGAACGTCCTGTCCCGAGACTACGCCCTTCGCCATGGAATCGCCGTCCAACCACGCCA
1681	GTACCCAGTGGAGTTTGTCTTCGCCAATGGAACCAGGCATGTCAGCAAGGACGACACGCA
1741	GGAAGTGACCTTGCGCATTGGGACTCACCAGGAGCGACTGGTGTTCACCCTGTGTCAGCT
1801	GGGCAGCTTCGACGCCTTTCTCGGCATGCCCTGGCTGCAGACTTGGAACCCTGACATCGA
1861	CTGGAGGACGTCGACGGTGGTCCTCAAGACAGGACCGCTGCGCCCGAACCTGTGCCAGAT
1921	CACCCTAGAGACCCCCAAGATCCAAGGACCCCAGGACACCACCGACCAAGATGAGACCCC
1981	CAAGACCCAAGGACCCCAAGACACCAAGACCCAAGAGACCCAAGACACCGCCGACCAAGA
2041	TGAGACCCCCAAGACCCAAGGACCCCAGGACACCACCGACCAAGATGAGACCCCCAAGAC
2101	CCAAGGACCCCAAGACACCAAGACCCAAGAGACCCAAGACACCGCCGACCAAGATGAGAC
2161	CCCCAAGACCCAAGGACCCCAGGACACCACCGACCAAGATGAGACTCCCAAGACCCAAGG
2221	ACACCAAGACACCAAGACCCAAGAGACCCAAGACACCGACCTCAGCGACCAACCACCCTC
2281	CACGGACAACGCGACCATCAACCTCGTGAGCGCCAGGCGGATAGCCAAGGACCTGCGAGG
2341	GTCAGGAGTCGACGCAGCCTTCGTCCTTGTGCTCTCCATGGACACCACACCGTCACCCAG
2401	TGAGGACCCACGCACCAACGCCTTATTAGAGGAGTTCGCCGACGTGTTCCCCGAAGAGCT
2461	TCCAGGACTGCCGCCCCGCCGCGATATCGACCATGCCATCGACCTCAAGCCCGGAGCCAC
2521	GCCCCCCTCCAAGGCACCCTACCGCCTGTCAACGGACGAATTGAAGGAACTACGCACCCA
2581	ACTCGACGAACTCCTCGCCAAAGGCCTCATTGAGGCCAGCACAAGTCCTTACGGCGCCCC
2641	CATCCTCTTCGTCAAGAAGAAGGATGGGACCCGAAGGATGTGCATCGACTACCGACAGCT
2701	GAATGCCCAGACAGTCAAGGACTCGTACCCTCTTCCCCTCATTGATGACATCATCGACAG
2761	CCTCTGCGACGCCCGGATCTTCTCAACTCTCGACCTGCGCTCCGGTTATCATCAGGTGCG
2821	CATTCGCGCCGGGGACGAGGACAAGACGACCTTTCGCACTCGCTACGGCACCTTCCGATT
2881	CCTTGTGCTGCCCTTTGGCTTGACCAACGCACCCCCGACCTTCCAACGCCTCGTCAACAA
2941	CGTCTTCAAGCAGGAAATGGACAAGTTCATGGCACCCTACATCGACGACCTCGTCATCTA
3001	CTCCAAGAATGAGAAAGACCATGAGCAGCACCTCCGTCAGGTATTGCAGAAGCTCCGCGA
3061	CCATCGACTGTACTGCAAGGCGAGCAAGTGTCACCTGTTCCAGACGGAGGTGGAGTTCCT
3121	AGGCTTCATCGTGGGACAGGGCCACCTCAAGATGCACCCTGCCAAGGCGGACGCCGTCGA
3181	GAACTGGTCGACGCCGCAGAGCACAACCCAGCTGCGGTCCTTCCTAGGCCTAGCAAACTT
3241	CAACCGCCGCTTCATCGCCAACTACGCCAAGATCTGCGCCCCGCTCAACGACGCCCTCAA
3301	GAAGAACGGGTTCAAGTGGGGCCCGTCGCAGGAGGAGGCCTTCCGGGAGCTGAAGCGTCG
3361	TATGACACAAGCACCTGCACTCCGCATCCCTGACCAGCGCCAGCCATTTGAGGTGGCAAC
3421	CGACGCATCAGACCGAGCGATAGGCGCCGTCCTACTCCAAGATGGGCAGCCAGTCGCGTA
3481	CGAGTCCCGGAAACTCCAGGCCGCGGAGCTCAACTACCCAGTGCGGGACAAGGAGGCCCT
3541	CGCCTTGATCTACGCGCTGACCAAGTGGCGCGTGTACCTCCTCGACAAACGGACCACGAT
3601	CCTCACCGACCACCGCTCACTGACGAACATCACCACCCAGAAGACATTGAACGGCAGATG
3661	GGCGCGATGGATAGAGCTCCTGAACGACTACGACCTCGACATCCGTTACATCAAGGGCAA
3721	GACCAACGTAGCTGCCGACGCCGTTAGCAGGATCCCTGACTCAGACGCACAGGAGATCAC
3781	ATGCGCCGCCATCTCTACCGCGACGCCGGCGGACCTGGTCAAACGCATCAGCAACGACAT
3841	CGCGGAGGACGAGGAATTCGGCCCGATCTACAAGGCGCTGAAGAACCCCGACCAGACACC
3901	ACCGCCTGCCGTGGCGGCGAAGCTCAGCCGTTTCGGACTCAATGACGAAGACCTGCTGAT
3961	CTACCAGGAGCACCCGGAGCACCCGGAGGACATACCTCTGCGCTGGTGCATACCAGAGAC
4021	GGCACGCGTGCCGCTTCTGGCTGAGTTCCACGACACTCCGACAGCGGGCCACCAAGGAAT
4081	TCACCGCACCCACGAGGCGCTAGCGCGCCACTTCTACTGGCCCCGGATGCGGCGGGACGT
4141	GGAGCGCTATGTGCGGAGCTGCAAATCCTGCCAGCGCCACAAGCCGAGACAGGGCGCTGC
4201	CCCTGGTCCCCTGCAGCCCCTACCCGTTCCCCGAGAACCCTGGACCGATATCAGCCTCGA
4261	CCTCGTCACCGGACTACCCAGGACCAGGACAGGACAGGACGCCATCGTGGTCTTCGTCGA
4321	CAGGCTGACTAAACGGTGTCACCTGGCGGCGACTACTAGCAAGTGCACGGGCCGAGACGT
4381	GGCCAAGCTGTTCATCTCCCACGTGTTCCGACACCATGGACTTCCTGCCAGAGTTGTGTC
4441	TGATCGAGATCCCCGTTTCACCGGCGCCTTCTGGAAGGAGACCTTCCGCTTGCTGGGGTC
4501	CCGACTTCAATTCTCCACATCGCAGCACCCGCAGACCGACGGCCAAACAGAAAGGACGAA
4561	CCGCACCATGGAGCAGACCCTCCGCCACTACGTCAACTACCGCATGGACAACTGGGACTC
4621	ACTCCTCCCCGTGGTAGAGTTCGCCCTTAACAACAGCAAGAGCGACTCCACGGGCCAGTC
4681	TCCGTTCTTCCTAGAGACGGGCCGACACCCGATTATCCCAGCTACACTCGTCACCCGCCA
4741	GGCCATACGCCGCACGGACACACCTGCAGCCGAGGACTTCGTGGTGCGCCTCAAGAGCAT
4801	CATCACCGCCGCAAGAGACGCCCTCGCCCAGGCACAGGACAAGCAGAAGAGGTACGCCGA
4861	CCAGCGCCGCAGCGACGACATCAAATATAGTCCCGGCGATCAGGCATGGGTCACCGCTGA
4921	CCTCTTCGTCGACCAGGCCAACCAGCGACGACCCAAGGACAAGCTGAAGCCCCGCTGGCA
4981	AGGCCCCTTCACTGTCATCGACATGCCGTCGCGCACGACCGTGCGACTCCGGTTCCCCAG
5041	CCACGTGCGGGCGCACCCGGTCGTCAACGTCACCAAGACCAAGCCGTGTGTCAACAGCCC
5101	GTCAGACTTCAACACGCGCCCCAATGACGAACCACCACCCCTGCCGGACGGCGAATCGGA
5161	CGAATACGAGGTGGAACGCATCCTCGACGAGCGAGTCCGACGCGGCAAGAGGCAGTACCT
5221	GATCAAGTGGGCCGGCTACGACATCAACGACAGCACTTGGATCAACGAGGACCAGCTCAC
5281	ACGCGACGTGCGTTCACTGATCATGGAGTGGCATCAGGCCTCGCGCAACGCATCGGCTTG
5341	AGGGCAAGCCGTCTTAGAGAGGGGGAAGGTGTAACGTCGCTCGCCTGCCTCCCCCTGCCG
5401	CTCTCTCTCTCTCTCTCTCTCTCTCTCTCTCTCTCTCTCTCTCTCTCTCTCTCTCTCTCT
5461	CGGTCTCCCCGTTCCCTGCACCTTGCCCCGCTGTGTCCCATTGTTTTCCCTTCCTTGCCC
5521	TTCGCGGCACCGTACTGCCTTGCATGTTCTTTGTTCTCCTAATGTTTGATGTCATGTTTA
5581	GCCTGATTGACGTCATGTTTAACTCGTGAGTGTCGTATAGTAGCGTTTGCCTGTGTCGTG
5641	TCACGCCGTGCCCAGTGCCTCGGAACTGCTTGCCTCTCGGCGGCGATCCCGAGCCCTTGG
5701	CACGGTACCGTCATCAACTAAGATGACGGCACGACACATGCCTGCATGCTGTGTTACGTC
5761	TGTTGCCCTTGTCTCTTGTTTTCCCCCTTGCTTAACCACAAGCACCCCTCTTGTTGCCTG
5821	CTAGCACGTGTGTGTTGCCCTGCACCCTGTTGTCGCTTATCTCACGTGATTGTCTGTGCC
5881	TTGTTCAGTTCTTTTGTTCCCTGGTTTACTTCGCATCAGTACACAGAACAAGCCACCGAC
5941	ACACCTCGACCACAGTCCCGTCACA

Features
1-580		5' long terminal repeat
581-629		5' untranslated region
630-1478	Hypothetical Gag coding sequence
1460-1465	Ribosomal slippage site
1460-5338	Hypothetical Pol coding sequence
5339-5369	3' untranslated region
5370-5965	3' long terminal repeat

Conceptual Protein Sequences
>Hypothetical Gag
1 		MEEQWHEMIEHMRVLTQTMAQAAQLNHAVHESQQGPQGPTRSTGRPRGPPPPTFSGATDE
61		RADDFLFCLETFVRYHRIDDDDQRLLLAISCLQGHALTWYRSLDPAPTNMHELQEQLRAS
121		FKTIDEQRQLRDQLRRLRQDGNVQDYVFKFRQLMVQIDDMSRLDRIEAFIHGLRPRTRQE
181		VSFHGPDTLEQAYQLASRYDRNYTTANSSYRRGAPPTQPPKFDDRAMDIDAIRAQRPLRR
241		LTDQERDELRRRGACFRCRREGHLAADCPLNASDRRSGNGTRQ

>Hypothetical Pol
1 		GKRHAPVGPASPTGETEAVLLQATDAVTSQARLLTFRGTIDGRPARTLIDPGSRMNVLSR
61		DYALRHGIAVQPRQYPVEFVFANGTRHVSKDDTQEVTLRIGTHQERLVFTLCQLGSFDAF
121		LGMPWLQTWNPDIDWRTSTVVLKTGPLRPNLCQITLETPKIQGPQDTTDQDETPKTQGPQ
181		DTKTQETQDTADQDETPKTQGPQDTTDQDETPKTQGPQDTKTQETQDTADQDETPKTQGP
241		QDTTDQDETPKTQGHQDTKTQETQDTDLSDQPPSTDNATINLVSARRIAKDLRGSGVDAA
301		FVLVLSMDTTPSPSEDPRTNALLEEFADVFPEELPGLPPRRDIDHAIDLKPGATPPSKAP
361		YRLSTDELKELRTQLDELLAKGLIEASTSPYGAPILFVKKKDGTRRMCIDYRQLNAQTVK
421		DSYPLPLIDDIIDSLCDARIFSTLDLRSGYHQVRIRAGDEDKTTFRTRYGTFRFLVLPFG
481		LTNAPPTFQRLVNNVFKQEMDKFMAPYIDDLVIYSKNEKDHEQHLRQVLQKLRDHRLYCK
541		ASKCHLFQTEVEFLGFIVGQGHLKMHPAKADAVENWSTPQSTTQLRSFLGLANFNRRFIA
601		NYAKICAPLNDALKKNGFKWGPSQEEAFRELKRRMTQAPALRIPDQRQPFEVATDASDRA
661		IGAVLLQDGQPVAYESRKLQAAELNYPVRDKEALALIYALTKWRVYLLDKRTTILTDHRS
721		LTNITTQKTLNGRWARWIELLNDYDLDIRYIKGKTNVAADAVSRIPDSDAQEITCAAIST
781		ATPADLVKRISNDIAEDEEFGPIYKALKNPDQTPPPAVAAKLSRFGLNDEDLLIYQEHPE
841		HPEDIPLRWCIPETARVPLLAEFHDTPTAGHQGIHRTHEALARHFYWPRMRRDVERYVRS
901		CKSCQRHKPRQGAAPGPLQPLPVPREPWTDISLDLVTGLPRTRTGQDAIVVFVDRLTKRC
961		HLAATTSKCTGRDVAKLFISHVFRHHGLPARVVSDRDPRFTGAFWKETFRLLGSRLQFST
1021	SQHPQTDGQTERTNRTMEQTLRHYVNYRMDNWDSLLPVVEFALNNSKSDSTGQSPFFLET
1081	GRHPIIPATLVTRQAIRRTDTPAAEDFVVRLKSIITAARDALAQAQDKQKRYADQRRSDD
1141	IKYSPGDQAWVTADLFVDQANQRRPKDKLKPRWQGPFTVIDMPSRTTVRLRFPSHVRAHP
1201	VVNVTKTKPCVNSPSDFNTRPNDEPPPLPDGESDEYEVERILDERVRRGKRQYLIKWAGY
1261	DINDSTWINEDQLTRDVRSLIMEWHQASRNASA


>Salpingoeca rosetta chromovirus-5 (Sroscv5)	[RepBase Type:LTR/Gypsy; Repbase Reference Repeat:Gypsy-3_ECa_1p]
1 		TGTAAGCACTTGTCGACTCTGTCGACAGTGCTTTTCTGTCCCACTTCTTTACTACTCTTT
61		TCACACGTCTTTCGTGACCGAGCCTTGTCGCATGTCTTTCACCACTTCTCCCACCTCATC
121		CCAAATTACATTGCTCCGCAGTGTTGCATTGCTCTTAGCAGTATCCTTTGCTCTTGGCTT
181		GTTTGTTGTCACGCTACGTGGCAACCCTCCTTTGTTTTGTTTTCGTTTTCCTTTGTCTAA
241		AGCCCCTACGGCTTTTGCTCTCGTACTCGTGTTTCTCCCTGCTTGTTCTTTCTGTGCACC
301		CGCTCATGCCCTTTTGTGCGAGTGTCACGTTCGTCTTGTTCATTCTTTTGTTTTACTGTT
361		TGACCACGACATCGACCACAGTACACTGACACAACCAAAGAGCTTACATGGTAGCGATTG
421		CACAAAGTCCACCGACCATTGAGTGATTGAGACCCTACCTTTGCAAACCACAACACACCA
481		CATACCCACCCACAGCCGACCACATCAACTTCTCGCTCAACCGTGCCTTTCGACACACGA
541		CAAGATGGACTTCGTTTTTCGCAAGTTCTCGGGATCGAAGACCGAGGACGTCCATGACTG
601		GGCCGACGATACCAAGCTCCTGCTGGAGGTCGCCTCCGCGACAATGGACGCCCGCCAAGT
661		GAAGCTCCATCTCTACCTGCAACTCGACGGGAGAGCCAAGTCCTTCGCCAAGGAGTTCAT
721		GAGTGACTCCGCAGTCAAGGCGGACGACCTCGTGGACAAGATCGTCGACCGCTTCCACAA
781		CCCATCCCGACAGCTACAGCTGGTCTTCGAGCTCCGCGCCATCAGGCAAACCAAGGACGT
841		TCAAGCCTACAACGGAGACTTCAACCGCGTGGCGGACCAACTGTCGGAGCGGAGCGAGGT
901		CTTTCTGCTGGCCTTCTACCTGATGGGACTCCACCCGACGATTCGACAAGTGGTATCGGT
961		GGCCAGCCCATCGACCCTGGTGCAAGCAATGAAGATCGCCGAGGACGCGGACCAAGCCAA
1021	GGATGTATCCGGGACCCACTTCGCGCGCCGCACGTCAGTCTCTTCAAGCGGCACCTCCAA
1081	GTACCAGGCAAACAAGCAGGCCCCGCGACGTGACGATGGACCACGCAAGCGCCTGCCACC
1141	GCTGACACCGGAGGAGCGCCAGCGACTGATGGCCGAGGGCGCCTGCTTCCGTTGCCGCAA
1201	GCCCGGCCACGGCTATGCTCAGTGTCCGGGAAACGGCCCGCTTCAGTGAGGGGTCTCGCG
1261	ACCCTCCTGAAGCGGACCACCCCACGCGAGCCACCACCCACCACAACGACAACCCCAGAC
1321	ACACACACAGACACAGACACAGCCACAGCCACAGCGTGCAGAGATCTACACGCGCACACG
1381	GACACAGACACAGACACAGCTACAGCGTGCAGAGACCTACACGCGCACACGGACACAGAC
1441	ACAGCAGCAGAGTCGTCGGACTCAGCAACCATGGATCAAGTCACTGCCGCAGCACACACA
1501	GCATTAGCCACGGTGGCAAACCTAGATGCGCAAACAAACGCCGACACTGACACAGACACA
1561	GACATGGACACAGACGCAGCAACCACAACCACAGACACAGACACCCACACAGACCAGGAC
1621	GCACATACAGACACAACCACACACACCGTCACAGACACAGCTACAGCGTGCAGAGACCTA
1681	CACGCCCACAGACACACACACGCAGACACAGTGACGACGCCCGCCATAGCAACAACTGCG
1741	GGGGTAGACCCACACAACGTCGCCGGCTCACAATCACCGCTTCCCTCCAGTGCGTCATGG
1801	AGGCCACCACCAACAACCGTGCGGAAGCCTCGACGATCCAGCCGCCTCGCACAAAAGGCG
1861	TACCTACGAGCATGGCAAGACAACCCACTGCTGGCCATGACGAGACAGCCCCCGCCAAGC
1921	CTCCGCAAGGAGCAGACCTCCCGCCGCGCGGGCGCTGCACGACCGGGACGCCGGAACGGA
1981	GATACCGATGGAGATGACGGCCAGGAGTACTCCGCCATCACCCTCACCGTTCGCACCGCA
2041	CCCACAACAAGAAGCCAGCCACCGACCAACTACCTAAGCGCAGTTACCACAGCATCAACC
2101	CCGGCCTACGTTCCCCAACTACGTTTTCGTGCAACGATCAACGGTGCCCCTTGCAACATC
2161	CTGTTGGACTCGGGGTGCACAACCGACGTGGTGGCAGAGGAGTTTGCCTTGAAACACCTT
2221	AGGGTGACACAGGTACGCCAAGACACACAGGTCACGTACGGAGACGGATCCCACGTCTCC
2281	AGATCGAGCATGACAACGGCTACCCTCAAGGTGCAAGGCCTGACGACGACGCGGGACTTC
2341	CTCGTAATTCCAATTGGGGGAGTCGACGCCGTGTTGGGCAGACCTTTCCTCAAGGACTAT
2401	GCTGCGCGCGTTGACCACATCAATGATCAAGTTCACCTCACAGATCCCACCAACCCACGA
2461	CAACCACTGCGTAATCCGGCACCCATGGAGCACAGCAACACAGACAAGGAAATGGCAGGC
2521	CGCGTCACTCTTCAAACAACACCAGCCACGACACGGGACGACCGCGACAACGACCCAGCA
2581	CTGTATCTGATATCCGCAACAGCAGTCGGCAAGGCGGCACGCGACCCAGACCAGCAACTG
2641	TTCCTAATCCACGTGCGTCCGGACGACATCCTCATCGACGAGCCTCAAGAACTGCCGACG
2701	CTCAAGGACCAACACCCGTTCGTTAAGGCTTTTCAAGACGTGTTCCCAGATAAGCTGCCA
2761	GACGGTCTGCCACCAGAACGAGCAGTAGATCACAAGATTCCCACGACAGAGGACCACCGG
2821	CCTTATGCGCGCTCCCCTTACCGCCTGTCGCCACGCGAAAGGGTTGAGCTGAGGCGCCAG
2881	CTGCAGGAGCTCACACAGGCCGGCCACATTCGACCTAGCTCAGGTCCATATGGGGCGCCG
2941	GTGCTGCTGGTGAGGAAAGCCGACAACAGCCTCAGGCTGTGCGTCGACTACAGAGCCCTC
3001	AACCGTGAAACGGTGCGCGACGCGTACCCGCTTCCGCGGATCCAGGACGTGCTAGACCAG
3061	CTGGCCTCAGCCACAGTCTTCTCGTCACTGGATCTGAGATCGGGCTACCACCAAGTGAGA
3121	GTGGCTGAGGAGGACGTGGGCAAGACTGCGTTCAACACCCCGTACGGATCGTTCGAATGG
3181	TTGGTTCTTCCGTTTGGTCTCACGTCCGCACCAGGTACCTTCCAGAGGCTCATGAATGAA
3241	GTTCTTCGGGACTTCATTGGAGACTTTGTCCAGGTCTACCTCGACGATGTGATCATCTAC
3301	AGTCGTAACATAGACGAGCACAAGGACCACGTGCACCAAGTACTCCGCCAGCTCCGCCGC
3361	CACCGCCTGTATGGCAAGGCGTCCAAATGCCAGTGGGCGCAAGACCAGATCAAGTTCCTC
3421	GGACACGTCGTGTCGGGACGCGGAGTGGAAACGGACCCTGACAAGATAGCAGCGGTCACC
3481	GAGTGGCCTCAGCCCAAGAACGTGCGCGACGTGCGCTCGTTTCTCGGATTCTGCAACTTC
3541	TACCGCCGATTCGTCAAGGACTACGCATCGGTGGCCGCCCCCCTCACGGATCTCATGCAC
3601	AAGGATAGAGCGTGGGAGTTCAACGACAAGGAGCGCAGTGCTTTCGACGCGCTCAAGACG
3661	GCAATGACAACGGCACCTGTGCTAGCCTACCCCGACGCAAGCCAGAAATACGTCGTGCAG
3721	ACCGACGCCTCGGAGACAGCAGTAGGAGGAGTCCTCATGCAGAAGGGCCGTCCGGTTGCT
3781	TTCGAATCGCGACGATACAGAGGAGCCGAACAGAGATACGACGTCAGAGACAAGGAGGCA
3841	CTGGCAATTGTCCATTGCTTGAGACAGTGGCGCCATTACCTTTACGGAGCAGACTTTGAC
3901	ATCAACACCGACCACAGAACATTGCAGTACCTCCAGACGCAGAAGGACATCAAGCCGAGA
3961	CACGCCCGATGGATGGAGCTGCTGTCGGAGTTTGGACGACTCGACATCCAGTACATCCCA
4021	GGCAAGCGTAATCAGGTGGCTGACGCCCTCAGTAGGAACCTCATGGACGTCAACCTCGCG
4081	ACGATCTCAACCTCGTCGCCGACCAGCGCCCTTTTGGAGCAGATCCGCCAAGCAACACGG
4141	AAGATGCCAGGCCGGGAGCGCCAGCGCCTGCAGCAGCCACGTTTCAGCGAGGAAGAGGGC
4201	ATCTTCTACCTCACCCAGCAACAGCGACGGCGAGTTTACGTCCCCAGAGACAACCGTCTG
4261	CGCACCAAGATCCTGAAGGAGGCCCACGACGCCTCAACCCGCGGACACCGAGCAGCTTCT
4321	CAAACGCACCTGTATGTCAGCCAGCGCTTTTACTGGCCGAACCAGCTGCAAGATGCAATC
4381	AAGTATACGGCGTCCTGCGACCAATGCCAACGGAACAAGTACGACACCAGAGCCAAGGCC
4441	GGCCTTCTTCACCCGTTGCCGGTGCCGCCACACAACTGGCACACGGTATCCATGGACTTC
4501	ATCACCGGGTTGCCCAGCACTGACGGCGGACTGGACGCCATACTGGTGGTCGTGGACAAG
4561	CTCTCAGAGCGCACCCACCTGCTTGCGACGACTAAGACTGTCACGGCCCAGGATACACCG
4621	CGGCTTTTCTTCAAGGAGATCGTGCGACTACACGGGGTGCCGGCACACATCGTCTCGGAC
4681	AGAGACGTTCGTTTCACCTCCACGTTCTGGACTGAGCTGTTCCGCTGTACGGGGACCAGC
4741	TTGGACATGTCATCGGCCGATCATGCGCAGACGGACGGGCAGACGGAGAGGCAGATACGG
4801	GTGGTGCGCGAGGCACTGCGGTCGGCAGTCAACTACGGACAGCGGGACTGGTCCTCACAC
4861	CTAGCGGCCATGGAGTTCGCCATCAACGCTGCTGTCTCCTCGACTACAGGCTTCTCTCCT
4921	TTCCAGCTGGACACCGGCCAACAACCGCTAACGCCCCTGGATCTGGCGGCCCCCTCCTCA
4981	CCAACGGCCGCTAGGTCTGCGGGCGCCGAGCAATTTATACAGGACTTCCGGTCGCGACTG
5041	CAAGCAGCCAAGGACAACATCGCCAAGGCACAGGACCTGCAGACCCTCCACTACAACAAG
5101	CGTCGCAGACCCTGCGACATCAAGGTGGGAGACAAGGTGCTCCTCCTCGCGGATGCCGTA
5161	CTCAGCGACACGGAACGACAACGCCCCAGCAAGAAACTGCGACACCGATACCTGGGACCC
5221	TTCGTGGTCCTGTCCCAAGACAGGCCGGATTCCTTCCGGCTTGGGCTACCGTCAAGATAC
5281	CGTTGTCACCCGGTATTCCACTGCAGCAAGCTCAAGAAGTTCGTCCCCAACCCACGCAAG
5341	TTCGCCAGCAGGCGCCAACACCGACCGCGGCCCATCGTGCACGACGGCCACGTCAAGTTC
5401	ATCGTCAACAAGATCCTCGATCATCGCTTCAAGCACCGCACTCTCCAGTTCCTAGTGGAT
5461	TGGGAGGGGTACGGACCCGATGCAAGGACCTGGGAGCCCACCAAGCACGTCGCAGGCTGC
5521	GACCAGCTCCAGGACTACCTCAACGACCACCCGGAGCTCCTCACGGCCGTTTGACCAGTC
5581	CAGCCCAGCTAGCTGGTTGTTTGTAATGTTGACTGTTTTGTCTGAAAGGAAGAGAGGGTG
5641	GTTAGTTGAAGGGGGAGGGTGAGTGTAAGCACTTGTCGACTCTGTCGACAGTGCTTTTCT
5701	GTCCCACTTCTTTACTACTCTTTTCACACGTCTTTCGTGACCGAGCCTTGTCGCATGTCT
5761	TTCACCACTTCTCCCACCTCATCCCAAATTACATTGCTCCGCAGTGTTGCATTGCTCTTA
5821	GCAGTATCCTTTGCTCTTGGCTTGTTTGTTGTCACGCTACGTGGCAACCCTCCTTTGTTT
5881	TGTTTTCGTTTTCCTTTGTCTAAAGCCCCTACGGCTTTTGCTCTCGTACTCGTGTTTCTC
5941	CCTGCTTGTTCTTTCTGTGCACCCGCTCATGCCCTTTTGTGCGAGTGTCACGTTCGTCTT
6001	GTTCATTCTTTTGTTTTACTGTTTGACCACGACATCGACCACAGTACACTGACACAACCA
6061	AAGAGCTTACA


Features
1-408		5' long terminal repeat
409-544		5' untranslated region
545-1246	Hypothetical Gag coding sequence
1228-1233	Ribosomal slippage site
1228-5571	Hypothetical Pol coding sequence
5572-5663	3' untranslated region
5664-6071	3' long terminal repeat

Conceptual Protein Sequences
>Hypothetical Gag
1 		MDFVFRKFSGSKTEDVHDWADDTKLLLEVASATMDARQVKLHLYLQLDGRAKSFAKEFMS
61		DSAVKADDLVDKIVDRFHNPSRQLQLVFELRAIRQTKDVQAYNGDFNRVADQLSERSEVF
121		LLAFYLMGLHPTIRQVVSVASPSTLVQAMKIAEDADQAKDVSGTHFARRTSVSSSGTSKY
181		QANKQAPRRDDGPRKRLPPLTPEERQRLMAEGACFRCRKPGHGYAQCPGNGPLQ

>Hypothetical Pol
1 		GKRPASVRGLATLLKRTTPREPPPTTTTTPDTHTDTDTATATACRDLHAHTDTDTDTATA
61		CRDLHAHTDTDTAAESSDSATMDQVTAAAHTALATVANLDAQTNADTDTDTDMDTDAATT
121		TTDTDTHTDQDAHTDTTTHTVTDTATACRDLHAHRHTHADTVTTPAIATTAGVDPHNVAG
181		SQSPLPSSASWRPPPTTVRKPRRSSRLAQKAYLRAWQDNPLLAMTRQPPPSLRKEQTSRR
241		AGAARPGRRNGDTDGDDGQEYSAITLTVRTAPTTRSQPPTNYLSAVTTASTPAYVPQLRF
301		RATINGAPCNILLDSGCTTDVVAEEFALKHLRVTQVRQDTQVTYGDGSHVSRSSMTTATL
361		KVQGLTTTRDFLVIPIGGVDAVLGRPFLKDYAARVDHINDQVHLTDPTNPRQPLRNPAPM
421		EHSNTDKEMAGRVTLQTTPATTRDDRDNDPALYLISATAVGKAARDPDQQLFLIHVRPDD
481		ILIDEPQELPTLKDQHPFVKAFQDVFPDKLPDGLPPERAVDHKIPTTEDHRPYARSPYRL
541		SPRERVELRRQLQELTQAGHIRPSSGPYGAPVLLVRKADNSLRLCVDYRALNRETVRDAY
601		PLPRIQDVLDQLASATVFSSLDLRSGYHQVRVAEEDVGKTAFNTPYGSFEWLVLPFGLTS
661		APGTFQRLMNEVLRDFIGDFVQVYLDDVIIYSRNIDEHKDHVHQVLRQLRRHRLYGKASK
721		CQWAQDQIKFLGHVVSGRGVETDPDKIAAVTEWPQPKNVRDVRSFLGFCNFYRRFVKDYA
781		SVAAPLTDLMHKDRAWEFNDKERSAFDALKTAMTTAPVLAYPDASQKYVVQTDASETAVG
841		GVLMQKGRPVAFESRRYRGAEQRYDVRDKEALAIVHCLRQWRHYLYGADFDINTDHRTLQ
901		YLQTQKDIKPRHARWMELLSEFGRLDIQYIPGKRNQVADALSRNLMDVNLATISTSSPTS
961		ALLEQIRQATRKMPGRERQRLQQPRFSEEEGIFYLTQQQRRRVYVPRDNRLRTKILKEAH
1021	DASTRGHRAASQTHLYVSQRFYWPNQLQDAIKYTASCDQCQRNKYDTRAKAGLLHPLPVP
1081	PHNWHTVSMDFITGLPSTDGGLDAILVVVDKLSERTHLLATTKTVTAQDTPRLFFKEIVR
1141	LHGVPAHIVSDRDVRFTSTFWTELFRCTGTSLDMSSADHAQTDGQTERQIRVVREALRSA
1201	VNYGQRDWSSHLAAMEFAINAAVSSTTGFSPFQLDTGQQPLTPLDLAAPSSPTAARSAGA
1261	EQFIQDFRSRLQAAKDNIAKAQDLQTLHYNKRRRPCDIKVGDKVLLLADAVLSDTERQRP
1321	SKKLRHRYLGPFVVLSQDRPDSFRLGLPSRYRCHPVFHCSKLKKFVPNPRKFASRRQHRP
1381	RPIVHDGHVKFIVNKILDHRFKHRTLQFLVDWEGYGPDARTWEPTKHVAGCDQLQDYLND
1441	HPELLTAV


>Salpingoeca rosetta gypsy-like element-1 (Srosgyp1)	[RepBase Type:LTR/Gypsy; Repbase Reference Repeat:Gypsy1-1_Lch_po]
1 		TGTTGTGTGGGCGATATCCGTCTTTGGCGGATAAGCCCACAGTTTGCTTTGTTAGAGGGA
61		TTTGTGTGAGTAGTTGTTAAGCCCACAGTTTGCTCTGTTAGAGGTTTTTGTGTGGTTACA
121		TTTAACCCCACAATTTGGCTTAGCAGAGGAGTTTGTGTGGTTAACTCGGTGTTGACAACG
181		GTCACATACCTTTGAGTGTTTGCGTGCATGCCATGCCTGACATTGCCACCATGCCTTGTC
241		GCCCGCATGCATGCTTGTTCTTTTTGCATTTCTTGCATGCCACTTCGTTGTATAAGTGGC
301		GCAAGAGTGCTCTGTTTGTTCATTCTCTCTTGTGTTGCCCGAACCAATACACACCACCAA
361		CTGCATCACAACATTTGGTGACCACGCACATCTTGGGGTGGGAGTGCTCGTGTTTTCTCG
421		CTTGTGGTTCGTTTCTCGTGATCTCTTTTGGCTCTCCCACCACTATCTCCCTTCTCGCTT
481		GCAGGTGAAGGCCTCTCGAACTCATCTGGACCATTGGTTGTCCTTCAACAAGTGGATTTC
541		GACCTGCTACCGTCGCGCACGTTTTCACGCGGTTCGTGCTCCTGTTCATGACCTGTGTTC
601		CACCTCTTTTTGCCTCTTCTCGTGATTCTTTTTGCGTTTGCCACCATTGTACGTGTGCTG
661		GCTCTTGTGTGCATCCTTTGCCTTTGTCAGAACTTTCCCCGTTCTCGTGCAGTGAGTGAC
721		TTTCACATCCGTGCGTGTGTGTGCGTTCGTGCTTTTCATAAGCCCCTACTTTCCTCTTGA
781		TCTTGTGTGTGCTTGTGCTTCCCTTCTGTTGGTGCTATTGCGTCCATTCTTCGCACCAGC
841		ATCCGTGCACACGATCTCTGTCATACGCCTACACCTGTATACCGTTTACCTTGTGTCCTT
901		TTGCGGCATTCGTGTTTCTTGTCTCTTTTGAGTGCCGCTTGCGTTGTGCGCACCTTTCGT
961		CATGGAGACCCGATCGAAGGCGTCTTCGTCATCTGCGTCCACAGCGGCGCGTTCGTCGGC
1021	CCCACCCGCATCCGCACGGGCCATCCTGCAGCTACCGGTGGAGAAACTCGTGCCCTTCTC
1081	CTCGATTGACACCAGGAGGTGGCTGCGTCGCTTCGAGACCCTGTGTGGCGCGCTGGCTGT
1141	TGACCCAGCGCTGGCCATCGCATGCCATGTGCATCCCTCGATCCTCGACGCCCTCCTGGA
1201	CAAGTTCCCCGACCTCACGGCTGTGCGCTTCAGGGCCGTTTCCGACTACATCATCGCTAC
1261	GTTCGACTCTCACCGCGACACGGCAGCCGTGCGACGCCAGCTGCAGACGCGTCGCCAAGG
1321	CCCCTTGGAGCCGGTTGGCGCGTTCGCCGTCGCCATTACGGCGCTCACCACGGAGCTGGA
1381	GGAGTCGGCTGACACCTACGTCGACTTGTTCCTCTCTGGGCTTCGCGACGACGTTGCTGT
1441	GCTGCTTGGAGTTGCTGCGCCCTCATCGTTTGCCGAGGCTGTGACCCTGGCACAGAAGGC
1501	GGAGGCGCGCCTCGCCGCACGACGTGGCATACCCACCCAGCAGCATCAGCACCAGCACGA
1561	CGCTGCGTTCGTCTCTGCTCCCCCACGGCAGCAGCCACGCCGCTCCTTCGCCGGCAACCA
1621	GTCCCGGCGCGACGACAACCCTCGCATCGTCCGCTGCTTCTACTGCAAGAAACCCGGTCA
1681	CGTGATCAAGGACTGCATGAAGCGCAAGGCCGCCGAGCAGCGGCGTAACGGGCCACAGCG
1741	GAGTCGCCGCGGAGTGCACGCCGTTGACACGGATGACATTGAGACGCCGCCCGACGCTGA
1801	CGTGTGTGCCGCACAGGTGCGCGGTGCGGTGTCGCTGAGGGTCCCCATCGACGTCAACGG
1861	CGACCGCATCAGCGCCCTCATAGACACGGGCGCCAGCGTCACGCTCATGTCCAGCGACGT
1921	GTATCGCCGGGGCCGCGACGGCCCGCTCAACTCTTCCGACGCCGTTCTCCGCACCGCTGA
1981	TCAGGGTGTGCTCAAGGTGCTCGGAACGACCGACTGCCTCTTCACCATCGGCACGGCGCA
2041	GCTTCGTCACAGCGTCATCGTCGTTGATCGCCTCGCCCATGCTGTGCTGCTGGGTGCCGA
2101	CATCCTCAGCGCCATGCGCGCCCTCGTTGACGTTGCCGATCGCTGCCTAATCCTGCCAGA
2161	GGGCAACGCCGTGCAAGCGGACGTCAACGCAGTGGACACCGCTGATGCACCCACCCAAGT
2221	CGCTGCGTCGATGCTCTCGCGCGGCCAACAGCACCAGCTCCAGCGGCTGCTCGAGGAGTT
2281	TAAGGACGCGTTCGCCAAGCCTGGAGAGCCCTTGACCAAGGCCATGCTCCCCAGCATGCG
2341	CATCGAGACAGGCGACACACCACCTGTAGCACGCCGCCCCTACCGCCTCTCTCACCACGA
2401	GAGCGAGGTGGTCGAGCGCATCGTCAAGGACCACATCGCTGCTGGCATAGTGCGTCCGTC
2461	CTTCTCGCCATGGGCGTCCCCCGTGATCCTCATCAAGAAGAAGACAGGCGAGTACCGGCT
2521	TGTCGTTGACTATCGCCGCTTGAACGCCGTCAGCGTTCCCGACGCTTACCCGCTCCCGCG
2581	CCTGGACGACACCCTGGAGGCCATGGCGGGTGCCAAGTTCTTCAGTAGCCTGGACCTGGC
2641	CTCTGCGTACCACCAAGTACCGCTGCACCCCGACGACTGCTCCAAGACCGCCTTCGTCAC
2701	CAAGAACGGTGTGTTTGAATACACCGTCGTCCCCTTCGGTCTGCGCAATGCACCGGGCCA
2761	TTTCCAGCGCTGTATTAACACCGTACTCGCTGACGTCGCCGGTGTGAGCATGTACCTGGA
2821	CGACATCGTCATCTTCTCGCCGACCTTCGACGCTCATCTGGCCACTCTGCGCACTGTCCT
2881	CGAGCGCCTTCGTGCGGTCAACCTACAGCTGCGGCGCGACAAGTGCAGCTTCATCCAGGA
2941	CGAGCTGGAGTATCTCGGGCACCTGGTGTCCAAGCACGGGGTCAAGCCCAACCCGGCCAA
3001	GATCGACGCCATCTTCAGCATGCCGGCGCCCAAGGACGTGCGCGAGCTGCGCGCCTTTCT
3061	CGGCATGGCTGGGTTCTACCGCCGTTTTGTCGACAAGTTCGCCGAGATCGGGGCACCGCT
3121	GTACGCGCTACTTCGTGACGGCACTGAGTTCAAGTTTGGCGAGCCGCAGCAGGTGGCGTT
3181	CCGTCGCCTGAAGGCTGCGCTCGCCTCGTCCCCGGTGCTGGTCTACCCTGACTTCGCCCG
3241	CCCGTTCACCCTCGCCACCGACGCATCCGGTGTGGGTCTCGGTGCTGTGCTGCAGCAGCG
3301	CCAGGACGGCGACGGCAAGCTTCGCCCCGTCGCCTTCATCTCGCGCGTACTGAACAAGGC
3361	TGAACGCAAGTACTCAGTGACAGAGCAGGAGTGTCTTGCGCTGGTCTGGGCGGTCAAGAA
3421	GTTCCGCCCCTACCTCCATGGCCAGCGGTTCACCGTCGTCACCGACCACCGCGCCCTGCA
3481	GTGGCTTCGCAACCTCAAGGACCCGACTGGCCGCTTGGGCCGCTGGGCGCTCGCCCTTCA
3541	GGACATGGACTTCGACGTCGTTCACAAGCCAGGCACAGAGAACGTCGTGGCTGACGCCTT
3601	GTCCCGCCTCATCGCCCCGGTGCAGCCCGACCACGCTGACGTCGAGCCTGGCGAGGAAGG
3661	CGATGACGATGAGGAAGGCCTCGATCCACTTCTTCAGAACATGGGCGCCGACGCAGACGT
3721	GAGACGTGCGGTGCCATCCCGCATCACCACTGCTGCCCTGCTGCGAGAGCAGGCCAAGGA
3781	TCCCTTCTGCAAGGCTGTGACAGCCTACCTGCACGACGCGACGGTGCCAGACTTCGGCGC
3841	TCTGGCTGTTCCGGAGGCACGGTTCTGGAAGCAGATTGACGACTTCACCATCAGCGAGGT
3901	CTCGGGACTGCTGCTCGCCAAGGACAAGATCGTTGTGCCGGAGACTCTGCGCAAGAGCGT
3961	CTTCCTGAAGGTGCACGCTGATCCGACATCCGGTCACTTGGGCGTGCAGCGCACCCACGA
4021	CCGCGCCTCCCGCAACTTCTTCTGGCCGGGCCTTTACGCCGATGTCAAGACGTGGACGCT
4081	TCAGTGCGGGTCGTGCCTGCGCGCCAAGGACACGGCGCCCCGCAAGCTGCCACTTGGCAC
4141	AGTGGTCGCTACCCACCCGCTGGACGTCGTCGCTATGGATGTTCTCGGCCCCCTGCCTGT
4201	GACTGACGCAGGCAACAAGTACGTCATCGTGGCATGCGACCTCTTCACGCGGTTCATGGT
4261	GACAGCTGCGGTGCCAGACCAGAAGACGCCGCGTGTCGTCGACTTCGTTGTCAACAGGGT
4321	CGTGGCGACCCTCGGCACGCCTCGCAAGTTCCTCACGGACCAGGGCCCCAACTTCCGCTC
4381	CAACGACGCCAAGGCCTTCTACCACGCGCTTGGTGCCAAGAAGGTGTGGACGACGCCCTA
4441	CCATCCACAGACGAACGGGACGGTGGAGCGGTTCAACCGAACCTTGACGCGGATGCTCGC
4501	CGCGTTCGTCGAGTCCAACCAGGCCGACTGGGACACCTACCTGGGCCTCGTGACTTCCGC
4561	GTACAACACCACCTTCCATGCCGCCGTGGGCAATACGCCCTTCTTCCTCATGTTCGGCCG
4621	GGAGCCACTCGACCCAGGTCTGCCCGCTGAACCAGATGCCGCCACACCAGCAGACCAGGC
4681	CCATCACGTCGCCCGAGCAACGGAGGTGCTAGCTGAGGCCCATGAGCTTGTGCGGGACTT
4741	CATCGTGCAGCGCCGATCCGAGCGCGACAGCGCCAACGCCGACAAGCCCGACCCGCCAGC
4801	TTTCAGCACCAACGATCGCGTACTGCTCTACACGCCGCGTGTCAAGCCTGGTACGACCAC
4861	GAAGCTCGCTCGTCTCTGGCGCGGCCCGTACGTCGTGACCAGGAAGCTGTCCCAGTGGAA
4921	CTACGGCATCATTCCGGAAGCAGGTGGACCAGCTCAAGTCGTCCACGTCGCGAGGCTGAA
4981	GGCGTACACGGCCCAAGACGACACGACGCCGGCTGATGCTCTCGACGAGGACGTCGACGC
5041	TGATGTGTTGCTTGATTGATATGTTGCATTGTCTTGGTGGGGAGGAATGTTGTGTGGGCG
5101	ATATCCGTCTTTGGCGGATAAGCCCACAGTTTGCTTTGTTAGAGGGATTTGTGTGAGTAG
5161	TTGTTAAGCCCACAGTTTGCTCTGTTAGAGGTTTTTGTGTGGTTACATTTAACCCCACAA
5221	TTTGGCTTAGCAGAGGAGTTTGTGTGGTTAACTCGGTGTTGACAACGGTCACATACCTTT
5281	GAGTGTTTGCGTGCATGCCATGCCTGACATTGCCACCATGCCTTGTCGCCCGCATGCATG
5341	CTTGTTCTTTTTGCATTTCTTGCATGCCACTTCGTTGTATAAGTGGCGCAAGAGTGCTCT
5401	GTTTGTTCATTCTCTCTTGTGTTGCCCGAACCAATACACACCACCAACTGCATCACAACA


Features
1-373		5' long terminal repeat
374-961		5' untranslated region
962-5056	Hypothetical Gag-Pol coding sequence
5057-5087	3' untranslated region
5088-5460	3' long terminal repeat

Conceptual Protein Sequences
>Hypothetical Gag-Pol
1 		METRSKASSSSASTAARSSAPPASARAILQLPVEKLVPFSSIDTRRWLRRFETLCGALAV
61		DPALAIACHVHPSILDALLDKFPDLTAVRFRAVSDYIIATFDSHRDTAAVRRQLQTRRQG
121		PLEPVGAFAVAITALTTELEESADTYVDLFLSGLRDDVAVLLGVAAPSSFAEAVTLAQKA
181		EARLAARRGIPTQQHQHQHDAAFVSAPPRQQPRRSFAGNQSRRDDNPRIVRCFYCKKPGH
241		VIKDCMKRKAAEQRRNGPQRSRRGVHAVDTDDIETPPDADVCAAQVRGAVSLRVPIDVNG
301		DRISALIDTGASVTLMSSDVYRRGRDGPLNSSDAVLRTADQGVLKVLGTTDCLFTIGTAQ
361		LRHSVIVVDRLAHAVLLGADILSAMRALVDVADRCLILPEGNAVQADVNAVDTADAPTQV
421		AASMLSRGQQHQLQRLLEEFKDAFAKPGEPLTKAMLPSMRIETGDTPPVARRPYRLSHHE
481		SEVVERIVKDHIAAGIVRPSFSPWASPVILIKKKTGEYRLVVDYRRLNAVSVPDAYPLPR
541		LDDTLEAMAGAKFFSSLDLASAYHQVPLHPDDCSKTAFVTKNGVFEYTVVPFGLRNAPGH
601		FQRCINTVLADVAGVSMYLDDIVIFSPTFDAHLATLRTVLERLRAVNLQLRRDKCSFIQD
661		ELEYLGHLVSKHGVKPNPAKIDAIFSMPAPKDVRELRAFLGMAGFYRRFVDKFAEIGAPL
721		YALLRDGTEFKFGEPQQVAFRRLKAALASSPVLVYPDFARPFTLATDASGVGLGAVLQQR
781		QDGDGKLRPVAFISRVLNKAERKYSVTEQECLALVWAVKKFRPYLHGQRFTVVTDHRALQ
841		WLRNLKDPTGRLGRWALALQDMDFDVVHKPGTENVVADALSRLIAPVQPDHADVEPGEEG
901		DDDEEGLDPLLQNMGADADVRRAVPSRITTAALLREQAKDPFCKAVTAYLHDATVPDFGA
961		LAVPEARFWKQIDDFTISEVSGLLLAKDKIVVPETLRKSVFLKVHADPTSGHLGVQRTHD
1021	RASRNFFWPGLYADVKTWTLQCGSCLRAKDTAPRKLPLGTVVATHPLDVVAMDVLGPLPV
1081	TDAGNKYVIVACDLFTRFMVTAAVPDQKTPRVVDFVVNRVVATLGTPRKFLTDQGPNFRS
1141	NDAKAFYHALGAKKVWTTPYHPQTNGTVERFNRTLTRMLAAFVESNQADWDTYLGLVTSA
1201	YNTTFHAAVGNTPFFLMFGREPLDPGLPAEPDAATPADQAHHVARATEVLAEAHELVRDF
1261	IVQRRSERDSANADKPDPPAFSTNDRVLLYTPRVKPGTTTKLARLWRGPYVVTRKLSQWN
1321	YGIIPEAGGPAQVVHVARLKAYTAQDDTTPADALDEDVDADVLLD


>Salpingoeca rosetta gypsy-like element-2 (Srosgyp2)	[RepBase Type:LTR/Gypsy; Repbase Reference Repeat:Gypsy-16_PM_pol]
1 		TGTTGTGAGGCGTGTGTGGTCATGCCTTTCACTGGCATGCTCATCGTTTGATGTACATGT
61		TTGAATTACCCCGCTGCTTTGGTTTTCAACATCTCTGTATGTCGTGTCGCGGTCTTGTGG
121		GGATTTCCCCACAAGGCTGCTGTGTGCTTGTTGGTGTCGACTTTCCTTCCATATCTTGGC
181		AGATTTTCCTCTTGTTGTTCTTGAGCTGAGTTGTTCCACGCGAGTCACCGTTCGCTTGTG
241		CTTTCCTCTGCTCCCGCTTGTGGTGTTCCTGCTGCACACGTTCGTGTGCCTGTTCCCTGC
301		GCTTGCTGCCCGTCTCTTCTGCCTCCGGGCCCGTCTGCTCTCCCCTCCTTGCACATTAAA
361		CCCACACACGCACTTCCCCTTAACATTTGGTGACCATTGAGCCCTGTCTCTCCTTCTGTC
421		GATGGTGCGATCCGTTCGTTTGTTTGTGTGCATTGAGCTCCGTTGTTCTGCATCAAGCGC
481		CTCCGCTTTCACTTGTGTCTCTCTTGCTCTCTCTGGCTCCCTCTTGCTCTGTTCTGTTCA
541		GCTGCAGGTATGACTGTTGGAACACGTTCTTCTACGGCCCAACCACGGCGCACCCCCAAG
601		GTGCCGAATCCGAGCGAGGAGGATGAGGACGCCTTCGAGGACGCTTCGTCGGCGCCCGCA
661		TCTTCGACAGCCGCAACACCACGCACGCCGCAGAGCGTCCCTGCGTCCGCAGCACGCTTG
721		CCCATCGATAAGATGGCGGGTTTTAAGTGCTCGGACGTCACACGCTGGGTGCGTCGGTTC
781		AAGACGTTGTGCGCTGCTGTTGGCGCGCACCCTGGTCGCGTGCTTCCACTCTACGTCTCC
841		GCTGAGGTCCTCGACATGTTGCTCGACAGTGACGTTGACCTCGATGACTTTGAGGCGGTT
901		GCTGCCCTCCTAGAGCGCACCTACGGTGTGCAGAAGGACCTCCTGTCTCTGCGACGCCGG
961		CTGCAGACCAGGCGCCAGCAGCGAGGCGAGGCTGTGGCTGTGTTCGCTACTGCAATTTCC
1021	CGGCTGTGCGCGGACCTCGAGGAGAGTGTCGACAACTACATTGGCCTCTTTCTCGCAGGG
1081	CTCCACGAGGACATCGCGGTGCTCCTGGGCCTGCAGCAGTTCGATACCTTTGCTGCTGCT
1141	GTGTCGCAGGCACGCCTTGCTGAGGCACGTGTTGCGTCTCGGCGAGGCCACGCGCGCACC
1201	GAGGAGGGTGTGGCCACGGTTGAGGCTGAGCAGGATCGCGGCAAGCGTTCTGCAGATGGC
1261	CGCATCGTGTGCTTTTACTGCCGCACTCCCGGTCATCGCATCCGCGACTGTCGCAAGCGC
1321	ATGCTGGCTGACAAGCGTCGCCAGCAGCCGCATCGTCCGCAGCCTGGCCGCACTGCCGCT
1381	GTGGTGCAGGCCACGCACGACTCCTTTGAGTCTGAGGCTGCGTCGGTTGCGGTTGCTTCG
1441	ACGAGCGCCCGGGACGTGTTGCCACCGTTCGTGGTTGAGGGCACTTTCAACGGTGCCAAC
1501	ACCATGATGCTGGTTGACACTGGTGCGCTTGTTTCCCTCGTGTCTGCAGACGTTGCTGAT
1561	AGCGCTGGCGTGGGGCCGCTGCGCCCTAGCGGCATTGTGCTGCGAGGTGCTAACCAGCAG
1621	CGCATCCACGTCAAGGGTTGCATGAGCCAAGTGCCCCTGTGCATCGATGGCGTGCAGCTG
1681	CAGCATGACTTCATCGTGGCGGAGCGTCTTGCTCACCCCGTCATCTTGGGTGTGGAGCTG
1741	CTCTCGGCCCTCGGTGCGGTCATCGACGTGCGCCAGCGTCGCCTCGTGTTTCACCGCGGC
1801	ACCCACCGCAGCAGCACCTCCGCTCGACTCCTCGAGTCATCGGCGTGTGTCGTCACACAC
1861	GAAGCTGATGAGGTGGCTGCCGTGCAGGACGATGCCCCGGCTGTGCTCACGCAGGAGCAG
1921	CAGTCCGAGGTGGAGCAGCTGCTGGACAAGCACAGCGCTGCGTTTGCTTCTGCCGCCACC
1981	GTGGGCGTTCCAGCGAAGCTACCACCGATGCGCATCGACACGGGTGATCACCCACCGGTG
2041	TCCCGGCACCCATACCGCCGCTCGGCCACTGAGCGTGCGGTCATCGAGGAGACTGTGCAG
2101	CAGTTCCTCAAGGATGGGGTGATCAAGCCCAGCTTCTCGCCGTGGGCATCCCCAGTGGTG
2161	CTGGTGAAGAAGAAGAGTGGGGAATGGCGCTTCTGTGTCGATTACCGCAAACTGAACGCG
2221	GTGACCGTCCCAGACGCCTTCCCCATGCCGCGCCTCGATGACACCCTTGACAACATGGGT
2281	GGCGCGAGCTTCTTCACTACGCTCGACCTTGCGTCAGCGTACCACCAGTGCCCGCTGGCG
2341	GAGGATGCGCGCCAGAAGACGGCGTTCATCACCCACACGGGCCTGTATGAGTTCCAGGTG
2401	GTGCCGTTTGGCCTGCGCAACGCCCCGGCGTTCTTCCAACGGTCCATGCAGGCCGCGCTG
2461	GCTGATGTTCGCAACGCGTGCATCTACCTGGACGACATCCTGTTGTTCAGCTCCAGCTTT
2521	GACGAGCACATCGCCCTGCTCGACAAGGTGCTGCAGCGCCTGCAGGAGGTTGGCTTGCGC
2581	CTCAAGCGTGAAAAATGCCACTTCCTGCAACGCCGCACGGAGTACCTTGGCCACATCGTC
2641	TCGGCTGACGGTGTGCGCCCCGACCCGGCGAAGCTGGATGGTATCTCCAAGCTTGCGCCT
2701	CCGTCGTCAGTGGAGGACATCCGCCGCGTGTTGGGCATGATTGGCTTCTATCGCCGGTTC
2761	ATTCCCCAGTTTGCCCGCATTGCTGCGCCCCTTTATCGGCTGCTGAAGAAGGATGTGCCC
2821	TTTGACTTCGGAGAGCAGCAGCTGGCCGCCTTCAACGAGCTTCGCGCTGAGCTCTGCCGC
2881	GCGCCAGTCCTGGCCTATCCCGACTTCACGCGTGCGTTCCGCATCACCACGGATGCTTCC
2941	GGCACAGGCCTTGGCGCCGTGCTGTCGCAAGCCGGCGACGATGGCGTGCACCACCCGGTG
3001	GCGTTCATCAGCCGGGCGCTGAACGCGGCGGAGAAAAACTACTCCGTCAGCGAGCAGGAG
3061	TGCCTTGGTGTCGTCTGGGCCATCCGCAAGTTCCGACCGTACGTCTTTGCGACCACGTTT
3121	GAGGTCGTCACGGACCACGCTGCCCTGCGTTGGCTGCGATCCATCCGTGATCCGCGCGGT
3181	CGCCTTGGACGCTGGAGCCTCGAGCTGCAGGACTGCGACTTTGAGGTCATTCACCGACCA
3241	GGCAGCAGCAACGTGGTTGCCGATGCGCTCTCCCGCCTTCCTCGCGATGCTGTTGAGCAG
3301	TCGCCAGCCGAGCCCGCGGTTGACGTGGTTGCCGCACCGGTCCTGCCGCAACAACTCGAC
3361	GACGATGACGACGACGCGGATGAGGGCGAGAGCGGTGACGACGAGGACCCGCTCTTGGCT
3421	GAGCCAGACCAACCTACGGTTGTGCGAAGCCGCACGCCCGCCTGGCTCACGCCCAATGCC
3481	ATCAAGGCTGGACAGCAGGCAGACCCGCTCTGCGTTGCAGTGCGCGCAGCTCGGGAGGGG
3541	AAGGAGGCAGTTGACCTGAGCGCTGCCGCCCTCCCCGCCAAGCAGTTTTGGTCCAGCCTG
3601	CACCACTTTCGCGATGTCGGTGGCATCATCCGGTTTGACAACCAGGCCGTCCTGCCTGCC
3661	AGCCTCCTCAAGCAGGCACTGCGACAGGCCCATGACCACCCCTCGTCTGGCCACCTGGGC
3721	ATCGAGCGCACGTACCGCCGCGTGTCAGCGCAGTTCTACCTGCCTGGCCTCTACGCCAGA
3781	ACCAAGGAGTACGTTCAGTGCTGCGTCCCCTGCCAGCGTGTGAAGCAGAAGCCGCCGACC
3841	GCCCTGCCAATGGGCCGCGTCGTCGCATCCCGGCCAATGGAGCTGGTGGCCATGGACTTT
3901	CTCGGCCCGCTGCCGGCCTCTGCCCGAGGCAACAAGCACTTGTTGGTCATCAGCGATGTC
3961	TTCACCAAGTTTGTCATGGCCGTCCCGCTGCGTGACCAGAAGGCTGCCACCGTCGTCGAC
4021	GCGCTCACCACGCACTTCTTCGCCACGCACGGCATCCCAGAGAAGCTGTTGAGCGACCAG
4081	GGCCCCAGCTTCCGCGCCAAAGACACGGCGGACCTGTTTCGTCTGCTGCGTGTGCGAAAG
4141	ATCTGGACCAGCCCGTACCACCCGCAGACCGATGGCATGGTCGAGCGCTGGAACCGCACC
4201	GTTTGCAAGATGCTGGGCACCCTCGTCAACACGCGCCAGACGGACTGGGACAAGTTCGTC
4261	GGCCTCGTCACCCTGGCCTACAACACCAGCTTCCACCCAACCGTCGGCAACACGCCGTAC
4321	TTCCTGCGGTTCGGCTGCGAGCCTCCGACCAGCGTCACCAGCATCCTGTCCGACATACCC
4381	GAAGACGTGTCCGGCCACATGGTGGACGTGTTGAGCGCCCTGCACCAGGCTCACGCCCGC
4441	GCCAAGGAGCTGCTGGCGGATGCGACGCAGGCCCGCGAGGAGCTCAACCAGCACAAGGCC
4501	GATAAGTACAAGGAGTTCAAGGCTGGCGACCTTGTGCTTCTCCATGTGCCGCGCGTCCCG
4561	ACCGGCGCAAAGCTCAAACTGGGCAAGCCCTGGCGCGGGCCCTTCAAGGTTGCCAAGAAG
4621	AACTCCGCCGTCAACTACACCATCGTGCCGATGAGCGGCGGCCCGGGAAAGGTGATTCAC
4681	GCCAGTCGTCTCAAGGCCTTCCGAGGAGATCCGACCAGCGCCGCCGAGGACGATGCCGCC
4741	GATGTTCTTTTGGGGGACTGAGTGCGCGCTTGGAGGGGAGGAATGTTGTGAGGCGTGTGT
4801	GGTCATGCCTTTCACTGGCATGCTCATCGTTTGATGTACATGTTTGAATTACCCCGCTGC
4861	TTTGGTTTTCAACATCTCTGTATGTCGTGTCGCGGTCTTGTGGGGATTTCCCCACAAGGC
4921	TGCTGTGTGCTTGTTGGTGTCGACTTTCCTTCCATATCTTGGCAGATTTTCCTCTTGTTG
4981	TTCTTGAGCTGAGTTGTTCCACGCGAGTCACCGTTCGCTTGTGCTTTCCTCTGCTCCCGC
5041	TTGTGGTGTTCCTGCTGCACACGTTCGTGTGCCTGTTCCCTGCGCTTGCTGCCCGTCTCT
5101	TCTGCCTCCGGGCCCGTCTGCTCTCCCCTCCTTGCACATTAAACCCACACACGCACTTCC
5161	CCCTTAACA


Features
1-385		5' long terminal repeat
386-549		5' untranslated region
550-4758	Hypothetical Gag-Pol coding sequence
4759-4783	3' untranslated region
4784-5169	3' long terminal repeat

Conceptual Protein Sequences
>Hypothetical Gag-Pol
1 		MTVGTRSSTAQPRRTPKVPNPSEEDEDAFEDASSAPASSTAATPRTPQSVPASAARLPID
61		KMAGFKCSDVTRWVRRFKTLCAAVGAHPGRVLPLYVSAEVLDMLLDSDVDLDDFEAVAAL
121		LERTYGVQKDLLSLRRRLQTRRQQRGEAVAVFATAISRLCADLEESVDNYIGLFLAGLHE
181		DIAVLLGLQQFDTFAAAVSQARLAEARVASRRGHARTEEGVATVEAEQDRGKRSADGRIV
241		CFYCRTPGHRIRDCRKRMLADKRRQQPHRPQPGRTAAVVQATHDSFESEAASVAVASTSA
301		RDVLPPFVVEGTFNGANTMMLVDTGALVSLVSADVADSAGVGPLRPSGIVLRGANQQRIH
361		VKGCMSQVPLCIDGVQLQHDFIVAERLAHPVILGVELLSALGAVIDVRQRRLVFHRGTHR
421		SSTSARLLESSACVVTHEADEVAAVQDDAPAVLTQEQQSEVEQLLDKHSAAFASAATVGV
481		PAKLPPMRIDTGDHPPVSRHPYRRSATERAVIEETVQQFLKDGVIKPSFSPWASPVVLVK
541		KKSGEWRFCVDYRKLNAVTVPDAFPMPRLDDTLDNMGGASFFTTLDLASAYHQCPLAEDA
601		RQKTAFITHTGLYEFQVVPFGLRNAPAFFQRSMQAALADVRNACIYLDDILLFSSSFDEH
661		IALLDKVLQRLQEVGLRLKREKCHFLQRRTEYLGHIVSADGVRPDPAKLDGISKLAPPSS
721		VEDIRRVLGMIGFYRRFIPQFARIAAPLYRLLKKDVPFDFGEQQLAAFNELRAELCRAPV
781		LAYPDFTRAFRITTDASGTGLGAVLSQAGDDGVHHPVAFISRALNAAEKNYSVSEQECLG
841		VVWAIRKFRPYVFATTFEVVTDHAALRWLRSIRDPRGRLGRWSLELQDCDFEVIHRPGSS
901		NVVADALSRLPRDAVEQSPAEPAVDVVAAPVLPQQLDDDDDDADEGESGDDEDPLLAEPD
961		QPTVVRSRTPAWLTPNAIKAGQQADPLCVAVRAAREGKEAVDLSAAALPAKQFWSSLHHF
1021	RDVGGIIRFDNQAVLPASLLKQALRQAHDHPSSGHLGIERTYRRVSAQFYLPGLYARTKE
1081	YVQCCVPCQRVKQKPPTALPMGRVVASRPMELVAMDFLGPLPASARGNKHLLVISDVFTK
1141	FVMAVPLRDQKAATVVDALTTHFFATHGIPEKLLSDQGPSFRAKDTADLFRLLRVRKIWT
1201	SPYHPQTDGMVERWNRTVCKMLGTLVNTRQTDWDKFVGLVTLAYNTSFHPTVGNTPYFLR
1261	FGCEPPTSVTSILSDIPEDVSGHMVDVLSALHQAHARAKELLADATQAREELNQHKADKY
1321	KEFKAGDLVLLHVPRVPTGAKLKLGKPWRGPFKVAKKNSAVNYTIVPMSGGPGKVIHASR
1381	LKAFRGDPTSAAEDDAADVLLGD


>Salpingoeca rosetta pseudovirus-1 (Srospv1)	[RepBase Type:LTR/Gypsy; Repbase Reference Repeat:Copia-14_SB]
1 		TGTGGAGAGACGAGTCCGTGTCATGTGCATGTGGATGTGTTTGCTTCTGTCCGGAAAGCT
61		GGAGACAGCATGAATAGTTCTGCGATCCAACCGGTTCTGCTGTGGTTGTGACACTTCCGT
121		TTTCTTCGTTCAAGCTGTGTGTTGCTTCCACACAAAGTGCGGTATTGCATATGTTTGCGT
181		GTTGTTCTTCGTCCAATCTCTTTGTTGTTTCTGCCACAATGCGGGAGTGCTTCACTTGTG
241		TTCATTCATCCTTATTCCCGTCTGTCTTCCACATCACACAGTAAACCCACACAAACACAC
301		GCAGACAAGTGAGCATACCACTACGCTAACGCACGCACACACAAACACACGCACATCCTC
361		TGCTTGTCTTGCGTTCGACATGTCACAGATTATGAGACCCATGGACCTGTCCCTGGCTTC
421		CCTTCCCCACTTCAACGGGAGTCCAGATCAACTTCGCCTCTTCCAGCTCAACTTCAAACG
481		GTATGTGAAACGAACACTACCCGGGTCGGAGAAGGTGCTTGAGGGTGATGAGGCCGCCTC
541		CACGGAAGAGAAGGAGCACGTCCACCTCAGCTTGATGTTAGCGCTGGAGAACTGTGAGGA
601		GGCGGTGGCCTTGATTGTGCGAGGGCATGATGATCCAACAGCAGCTTGGCGCGCACTCGA
661		CAACTACTACAAGCACGCGAACGATGAGCGAAAGAAGGCGACCTACCTCGCAGAGTTCAT
721		TGCTGCAACAGCTTGGCAGAACGATGACAGCCAAGACTCCTACAGCAAGAGAGTGTTGAC
781		GGCCTACGAGAAGATGAAGGCTGTGTACGAGATGAGTGAGGCTATGACGAAAGAAACAAC
841		AGCATCCTGGATTCTGTTTGCCTGTCTCCACAGCAGCAAGCCCACTGACTTCATGAAGGA
901		GTTCAAAGAGCCAACAGCAACAGTGAATGAGACGATGATGAAGGTTCTGCACGCGTCTCC
961		ACCACAGCAACCAGCATCAGCGTTTGATGACAAGGTGTTTCGCATGTCTGCCAAGCGAAG
1021	GGCTGGTGAGGGAAAGGCACGACAACAGCGCCAAAAGTCCATCTGCAAGTGGTGTGGCAA
1081	GTTTGGTTACCACAAGGAGCACGAGTGCTACCACAACCCAGCCAACGCTCAAGGACAGAC
1141	CGGTGGGCGTGGTGGTGATGGCGTGCGCCAAGGACTGCATCATCAGCAACAACAGCAACA
1201	TCATCGTCGTCAGCCTGTGGCACAACGGCTAGAGCCAAGGCATGTGTCACTCAAGATGGC
1261	CACGTCACCTCGAGACTCGAGCAACCGCATCAGCCTCCCAGGCAACGCTATTGGCGTGGA
1321	CACGCAGTCATCTGTGCACATCTTCGCCAGCCCTGGGGCATTCACGCATCTGTACCCACT
1381	GACGCCACCAGCAAAAGTCCATGGACTTGGTGGAGAGGTGACAGTGGAGCAAGCAGGCCA
1441	GGTCGTGCTGCAGACGAAGGGAGTCCGGGGTGAGGATGTCGTTGTGACCATCAACAACGT
1501	CATGTTTCTTCCCACATTTGGGTTCAACATCCTCTCGGCCGGCAGGCTCGTCGACTCAGG
1561	CCTCAAGGTGTGCCTGGACAAGAAGACGTCGGCGGTTGCTTGTCCTGACGGCTCGATCCT
1621	GACATTGCATCAGCACGACGACAAGACGTACTACTTTGACGCGCAGCTGGGCAAGCCCGA
1681	GGTCATGCAGAAGTGCAACGCAGTGTACACACTGCACACGTGGCATCGTCGCCTCGGCCA
1741	TCGCTCCCTTCACACGATTCGCAAGTCTCTGGAGGAGCAGAATGTGCGGTTTAGCGACAG
1801	CACGGGCAGCAGCAGCGACCCTGCGTGCGACCCCAGCTCGGCCACATGTGAGGGCTGCCT
1861	GGCCTTCAAGACGGTGAAGAAGCCCATCAGCAAGCAGGCAGTTCGAGATGCCGAAAGCCC
1921	GGGCGACACGCTGCACCTCGACCTTCTTGGGCCCTTCCCACCGTCGATCCAGGGCAGCAA
1981	GTACGCGCTGGTTTGGCTAGACGAGAGGACCCGGTTCATGGACTGCACCTATGTCAAGGC
2041	CAAGAGCGAGGCTGCAGATGCGCTTCGCCACTTCGTTGCAACGACGCCAATACCAGTTGA
2101	CCGTGGCACCCTCGTTCAAACGGACAGCGATCCCGTCTTCACGTCTCGGCGTTTCGTGCA
2161	AACGGCAAACGAGCTTGGCCTTCGCCTTCGCTACAGTCCGCCACATGTGCACGAGCACAA
2221	CGGGCTTGTGGAGCGAAGCATTCGCACGCTGAAGGAGTCTGCCGCTGCCATGCTGCACAC
2281	GGCACCACTGCCGCAGCACCTCAAGGACAAGCTCTGGTCTGCTGCGCTTGGACACTCTGC
2341	ATGGGTGTACAACCTTCTTCCGCACTCCCAACTGGGCATGTCACCGTACCAGGCTCTCTT
2401	CGCCAAGCCTTCGCCACTGCAGCACGTGCGCGTCTTCGGCTGCAAGGCGTTCGTGTATGA
2461	CCACGTCCACACGGACAAGAGCAAGGCCTTTCCCCGACGGGCCATGGAAGGCTTCTATGT
2521	TGGCTTCGACACGCGATGCAACGCGCATCGCATCTACGTCAAGGCAACTGGGCGAGTGAG
2581	GTCCTCCATCCACGTTGACTTCCTGGAAGAGGTTGACTGCACGAGTCAAGGGGGTGCTTT
2641	ACCGACATCACCACTCACAGGCAGCAACGGCACCAGCACTGTGCAGAACCTATGGGTGAT
2701	GCCAGCAGCAACAGCATCAACACCTGACCCCATGCGGCAGGGCGACGAGAACACACCTGA
2761	CCCCATGCGGCAGGGCGACAGCGGCGGCGCACAAACATCTGCACCACTCGCGCAATCAGC
2821	ACCCACGGCACAGCAGAAGACAAGCTGTGCCGTCAACAGCAAGCATCCTGACTCGTCAAC
2881	GGCAGACGACGGCAGTGATGACGATGGCGATGGCGATCACAGCGACGACAGTGACGGCTA
2941	CGAGACCGACATCCTCTGCCTGCGGACTACCCTGTTGAAGAATGCGATGGTACAGACGCA
3001	CCAGCCACCGCAGCAGCCGGTCCCCAAGACATGGCGGGACGCCATGGCCTCTGCACACAA
3061	GAGCAAGTGGCAGGAGGCCTTCGTCAAGGAGTGGAGTAACATGATTCGGCACGATGTCTT
3121	CGACATCGTTGACCAGCGCACTCTTCCCATGGGCGTGCGACCAATACCGTCCAAGCTCGT
3181	CTTTGCTGTGAAACACAAACCGGACGGCAGTATTGTCCACAAAGTCCGGTTTGTTTGCTG
3241	CGGCAACCGGCAGACGGAGGACACATACGCAGATGTATTTTCGCCCACGACACGCTTCGA
3301	GGCTCTGCGCACCTTTCTCGCTGCTACAGCCCAGCGACACATGCTGCTGTGCCAGTTCGA
3361	TGTGTCTGCGGCTTTTCTCCATGCCGAGCTCGACATGACAAACGTGTTTGTGCGTCCGCC
3421	GCAGGCAGCGAACCTCCCTGCCGGGTCTGTGCTGAAGCTGCGCAAGAGCCTCTATGGCCT
3481	GCGCCAGGCGCCGAAGCTGTGGTACGCATCTGTCTGGAAGACGATTGGCGGCAGCGGCTT
3541	CCAGCGTTTGCGGTCCGACGCCTGCATCTTCGTCAACCAGGATCGCACAGTCATGATTTG
3601	CGTGCACGTCGACGACTTCCTTGTGGCGGCAACGACACAGGAGCACATGGACCGTGCAGA
3661	GGCTGTGCTTGCAGCCAACTACGACCTCAAGAACTTGGGCGCGCCACGACAATACCTCAG
3721	CATTGCGATCTCCTATGACAGAGAACGCGGCGTTATGACGCTGAACCAGCACGACTACAT
3781	CCAGACTGTGCTGAAGCAAGAAGGCCTGGAGGACTGCAAGGCGAAGGCAACTCCACTCCC
3841	CGTCAAGATGAAGCTCGTGCCGGTGGAACAAGCCGAGGTCGACGTTCGTCACTACCAGAG
3901	CATCATTGGCAGTCTGCTGTATCTCGCAGTGACGACGCGTCCCGACATCAGCTACGCCAC
3961	ATCCGTGCTCTCCAGATTTATCCAGCAACCCGGCAAGCAGCACCTACACGCGGCCAGACA
4021	TGTCTGCAAGTACCTACGGGGCACGGCGGCTCTGGCAATCAAGTACAGTGCGGGTGATTC
4081	GCTTCAACTCCTTGGCTACACAGACGCAAGTCACATGTCTGACCCCTACACGTCGAAGGG
4141	GCATGGAGGCCACTTGTTCACCATCGCCGGTGGCCCTGTGACATGGCTGTCCAAGAGGCT
4201	GCCTCTCGTCACAACATCATCGGCGGAGACAGAGTACGTCGCCGCTGCGCGCGCAGCACA
4261	GGCTGCGGTGTACCTGCGACAACTCCTCCAGGAGCTGGGCTTCGACGTCGGCACCACACC
4321	ACTCCACATGGACAGCCAGTCTGCCATGTGCATTGCTACCAATCCCGTGGCCAAGGGCGG
4381	CTCCAAACACATACGGCTGCGTTATCACCTTCTGCGCGAGCTCATTGGCGAAGGCGTCGT
4441	CAAGGCAGTGTATGAACCCGGCACAAAGCTGCTTGCAGACATGCTGACGAAGGCCCTGCC
4501	TCGTCCATCTCTGACGCAGTGCCGAGAGCAAGTGCTGCATGCGAGTTGAGGGGGTGTGTG
4561	GAGAGACGAGTCCGTGTCATGTGCATGTGGATGTGTTTGCTCATGTCCGGAAAGCTGGAG
4621	ACAGCATGAATAGTTCTGCGATCCAACCGGTTCTGCTGTGGTTGTGACACTTCCGTTTTC
4681	TTCGTTGAAGCTGTGTGTTGCTTCCACACAAAGTGCGGTATTGCATATGTTTGCGTGTTG
4741	TTCTTCGTCCAATCTCTTTGTTGTTTCTGCCACAATGCGGGAGTGCTTCACTTGTGTTCA
4801	TTCATCCTTGTTCCCGTCTGTCTTCCACATCACACAGTAAACCCACACAAACACACGCAG
4861	ACAAGTGAGCATACCACTACGCTAACGCACGCACACACAAACACACGCACATCCTCTGCT
4921	TGTCTTGCGTTCGACATGTCACA

Features
1-387		5' long terminal repeat
380-4546	Hypothetical Gag-Pol coding sequence
4547-4556	3' untranslated region
4557-4943	3' long terminal repeat

Conceptual Protein Sequences
Hypothetical Gag-Pol 
1 		MSQIMRPMDLSLASLPHFNGSPDQLRLFQLNFKRYVKRTLPGSEKVLEGDEAASTEEKEH
61		VHLSLMLALENCEEAVALIVRGHDDPTAAWRALDNYYKHANDERKKATYLAEFIAATAWQ
121		NDDSQDSYSKRVLTAYEKMKAVYEMSEAMTKETTASWILFACLHSSKPTDFMKEFKEPTA
181		TVNETMMKVLHASPPQQPASAFDDKVFRMSAKRRAGEGKARQQRQKSICKWCGKFGYHKE
241		HECYHNPANAQGQTGGRGGDGVRQGLHHQQQQQHHRRQPVAQRLEPRHVSLKMATSPRDS
301		SNRISLPGNAIGVDTQSSVHIFASPGAFTHLYPLTPPAKVHGLGGEVTVEQAGQVVLQTK
361		GVRGEDVVVTINNVMFLPTFGFNILSAGRLVDSGLKVCLDKKTSAVACPDGSILTLHQHD
421		DKTYYFDAQLGKPEVMQKCNAVYTLHTWHRRLGHRSLHTIRKSLEEQNVRFSDSTGSSSD
481		PACDPSSATCEGCLAFKTVKKPISKQAVRDAESPGDTLHLDLLGPFPPSIQGSKYALVWL
541		DERTRFMDCTYVKAKSEAADALRHFVATTPIPVDRGTLVQTDSDPVFTSRRFVQTANELG
601		LRLRYSPPHVHEHNGLVERSIRTLKESAAAMLHTAPLPQHLKDKLWSAALGHSAWVYNLL
661		PHSQLGMSPYQALFAKPSPLQHVRVFGCKAFVYDHVHTDKSKAFPRRAMEGFYVGFDTRC
721		NAHRIYVKATGRVRSSIHVDFLEEVDCTSQGGALPTSPLTGSNGTSTVQNLWVMPAATAS
781		TPDPMRQGDENTPDPMRQGDSGGAQTSAPLAQSAPTAQQKTSCAVNSKHPDSSTADDGSD
841		DDGDGDHSDDSDGYETDILCLRTTLLKNAMVQTHQPPQQPVPKTWRDAMASAHKSKWQEA
901		FVKEWSNMIRHDVFDIVDQRTLPMGVRPIPSKLVFAVKHKPDGSIVHKVRFVCCGNRQTE
961		DTYADVFSPTTRFEALRTFLAATAQRHMLLCQFDVSAAFLHAELDMTNVFVRPPQAANLP
1021	AGSVLKLRKSLYGLRQAPKLWYASVWKTIGGSGFQRLRSDACIFVNQDRTVMICVHVDDF
1081	LVAATTQEHMDRAEAVLAANYDLKNLGAPRQYLSIAISYDRERGVMTLNQHDYIQTVLKQ
1141	EGLEDCKAKATPLPVKMKLVPVEQAEVDVRHYQSIIGSLLYLAVTTRPDISYATSVLSRF
1201	IQQPGKQHLHAARHVCKYLRGTAALAIKYSAGDSLQLLGYTDASHMSDPYTSKGHGGHLF
1261	TIAGGPVTWLSKRLPLVTTSSAETEYVAAARAAQAAVYLRQLLQELGFDVGTTPLHMDSQ
1321	SAMCIATNPVAKGGSKHIRLRYHLLRELIGEGVVKAVYEPGTKLLADMLTKALPRPSLTQ
1381	CREQVLHAS


>Salpingoeca rosetta pseudovirus-2 (Srospv2)	[RepBase Type:LTR/Gypsy; Repbase Reference Repeat:Copia4_DR]
1 		TGTTGAGAGTCAGTGAGTTTCTGTTTTGTGTTGAGTCCTTCCTAATTTGCCTTCTCATGT
61		GGTTTTGTCTTGTTTGCCAACAACACCTGCTTTGTGGTTTTTCCGTTGACAAACATTCCT
121		TTCTCTCTGCTGGCATGTGTGCCAACTGCCTCTCCTCTCCTCCTCCTTCTGCACACGTGA
181		GTTGTGTGTCATGTGTGCCATGTGTGTGTGCATGCCCGTCATGCTTGGCAAATGCCATGT
241		GTGCGTGCCATGCAGTGTTGTGAAGTGTTGTCTGTTGTGTATGCTTGCCTGCAAGCATTC
301		ATGCCATGCTTAGCATTGCTCTGCGCGCATGTATGCATGCTGCTCATTGTTTAGATTGTT
361		TGTGTTCGCGCACACGCTGCCCATGTCGCCTTGGCAGCGTCATTGACTGTGTGTGCACTT
421		GTCTAGTGTTTGTTTGAGCGTGCTGCCCGAGTTGATTTGGCAGCAGCTTGCTGTGCTTGT
481		TCATTCTCCTTGTGTTCTTGTTTGTTGCGTTTGCCTACAGTAAACACACACACACCACCT
541		GTCGTGTCTCAACAGATTATGAGACCCAGCCACTCCTGATCATCATCGCCACTTGTCTCA
601		CACTCGCTTGTGCTTCTTCTCTCCCTTCTGCTTGTTCCCCTCTCTTGTTTCTCCATCACC
661		CTTCTTGAGCGTGCAGTATGTCTGACCCGTCGGACCACGTCGTTTCCACGCCAGGATTCA
721		AGATGGACCTGCCCAAGTTCTCTGGCTCGCCCGGCACCTTTCATGCGTGGAGCATTCGCA
781		TGAAGATGGCGCTCAAGCTCCGCGGCGACGACGTCTGGGCAGCTGTGGAGGCAGGAGCAT
841		CGTCATCGGGAGGTCCAAGCTCAGCGACACGCTCAAGTGCAAGGAGACCGACAGCAGGAG
901		ATCACGCCAACCTCACCGCTGCAAACCTCATCGCGTCCACGCTCTCAGGCTACCCCCTTC
961		TCCTCTTCACCAACGGAGAAGCAGACGTCAACGCCGGCCAAGGATGGGCCCGGCTCAAGG
1021	ACCACTACGCTTCGCAGGACCGCCTCCGCATCGCAGAGCTCAAGGAGGCGCAGCTTCACG
1081	TCCCCTGCGGCAACCTCGCCCGCTTCTTCGAGCGACACATGGAGCTGCAGCAGCAGTTGC
1141	AGGACGCAGGCGTGCGCCAGGACAACGAGGACCTCTTCACCATCGTCTGGAAGCAGCTGC
1201	CACGCTGGACAGCCCCGCTCACGCTTCCCTACTTTGCCAGTGGCCGCTTTCCCTCCCTCC
1261	TCGAGCTCAGCATCAGGCTGCAGCAGCTGGAGCAGCAGATGCGTGGTTCACGCACACAGC
1321	CGCAGGCAGGCGGCTTCATGGCAAGCGCACCGCCACGCAGAGGTGGAAGACGCGGCTTCT
1381	CCAACAACAGCAACAACCACGGACGCCAGGGACGCAACAATGGCAACAGCAACGGCAACA
1441	GCAACGGCAAGGGGCGCCGCTTCCGTGGCAACTGTCACTACTGTGGCAAGTATGGACACC
1501	GTGCAGCAGAGTGTCGCAAGAAGCAACGCGACAACGGAGCAACAGGCTTCACTGCACAGG
1561	CACAGCATCAACATGGTCAAGACGCAGCAACCTTCGTCGCTGCCACAGCTACTACACCCA
1621	CGCAGCTGCATGACCCACTCACGTGGCTTGCAGACACGGGTGCTTCACACCACCTCACCT
1681	TCGTCAAGGACGCCTTCGTGGAGCTGACACCGCACCTGCAACAGCACCATCCACGCCACA
1741	TCACTGCGTTTGGCGGCACACGTGTGCCCGTGCGCGGTGTTGGCTCTGTGCTGTTGCATG
1801	CACGCACGACGAGCGGAGCTACGATGCAGATTGTGCTACAGGAGTGCCTCTACGTGCCCG
1861	AGGGCCAGGCCAACCTCATCGCCCTCGGTCGTCTGACCAGGGACAGCAGCGGCAGGCCAA
1921	CGGGCCACTCGCAGCGTGATGGCGCTGATGGGCACTACGTGCGCTTCAGCCACGGAGCCG
1981	AGGTCAAGCTGAAGGAGCGCAACAGCCTCCGGTGCTGGCCCATTGTTGCTGTTGGTCCAT
2041	CCACGGCACACGGTCTCACCGCCGATGCCTGCAAGCAACCACAGCAACCCGCAGCAGCTC
2101	CTGCAGCCCAGAGCAAGGTGCAGACACCATCGATGCATGAGGTGCTTGGCCACCGCAACG
2161	ACAACGACGTGCAGCAGTACTGCAAGCTGATGGGCATCGACGATCGCAACGCCATCAGCA
2221	GCAAGCAGTGTACAACGTGCGCAGTGACCAAGAGCACTCGTCACAGCGTCAGCAAGCACG
2281	CGGAGCGCACACAGGTGCCCGGCGAGCGCATCCACGCCGACATCGTCGACTGGACCGCGG
2341	ACTCACCCACGGGCAAGCGCTACAGCCTCGTCATCGTCGATGAGGGCAGCAAGCTCCTGC
2401	ATGCAGTCCATCTCAACGCCAAGAAGGACGCAGTTGCCGCGTTCCAGTCTTTCCTGCGCG
2461	AGACCAAGCTCCCCATCTCGCCCACAACAACAGCACTCCAGACGGATTCCGATGCCATCT
2521	TCCTCGGAGCTGACTTCCAGGCCATCGTCAAGAAGCACCTGAAGCAGCACCAGCAGTCCC
2581	CGCCGTACACCCAGGCGCAGAACGGCATCGTCGAGCGACAGGTGCGCACCCTCTCCGACA
2641	TGGTGCGAGCCATGATCACGGGTGCAGGCCTCGACGCATCGTACTGGAGCCTCGCCTGCA
2701	ACCACGCCCTCCACATCCTCAACAACATGCCTCGCCCTTCCCTCCACGGCAAGACACCGC
2761	TGCAGATTGTCACGGGCTCGCTGCCCAAGCACGTGCCGCAGCTGCACGTCTTCGGGCAGC
2821	CGGCCGTCGTCCACATCAGCACACAGCGCGGACGCCTGCAGCCCAAGGGTCGTCGAGGCA
2881	TCTACGTCGGCCACAACAGCAGCAGCAACAGCCACCTCGTCTACTTTGCAGACACAAACA
2941	CTGTTGTGTCCTCCATCCACGTCCGCTTCCTTCCCTTCTCCAAGGCCGATGATGTCGTGG
3001	ATGAGGGGGAGGAGCAAGTGCAGACATCCACGACATCGTCCATGCTCCAGCTTCCCAGTG
3061	CACGTGACAGCAGCAACAGCACCACTGACGGTGAGCCACCAACGGTTCACATCGACGAGG
3121	ACCAGGACGAGGATGTCGAGACAGACTTCCTGCTCACGGACTTTGACGACGACAGCAGCA
3181	GCGACACCAACGACGCCAACTACGACCCCGACACAACAGATGCAAGCGACACCGAGGCAG
3241	GCGCGTTCACAGCAAGCAGCAGTGGCGACACCAGCCTCACGGAGCCTGCAAGCATCAAGC
3301	AGGCACTCAAGAGCCAGCAACGCAAGCAGTGGACTCAGGCATGCTTGGAGGAGATCGGGG
3361	CCATGGAGCGCAACGGCGTCATCAAGCTCATCCCACGCAGCGCCGTGCCACGGCAGCACA
3421	CGCCTCTCAAGTCACGCTTCGTCTTCAAGGTGAAGCGTGATGCGGAAGGCACGCCGACGC
3481	GCTTCAAGGCACGCTGGGTCGCCAAGGGCTTCAGCCAGCGACCGGGCATCGACTTCGACC
3541	AGACCTACGCCCCAACACCAGCAGCCAAGACCATCCTCACTGTGCTCGCCGTCTCCCTGC
3601	AACGACAGCACCAGCTGCACCAGCTCGACTTCAAGTCGGCTTACCTGCAGGCTGATCTCA
3661	AGGAGGAGCTGTACATGGAGCTGCCGCCGCACTTCACCGACATCGGCGACGGCGCTCAAC
3721	GCTACGCGGGCAAGGTGTGCCGGCTGCTCAAGCCGCTCTACGGCCTCAAGCAAGCTGGCC
3781	GTGCATGGGCCAAGAAGCTGCACACCTTCCTCAAGACCAACGGATGGGCGCAGAGCAACG
3841	TCGACGCTTGCCTCTTCACCAAGCTCCACGACGACGGACAGCGCACATGGATCATCACGT
3901	ACGTCGACGACCTCATCATCAGCGGCAGCAGCGAGCGCCACATCCGTGCCTGCAAGCAGC
3961	AGATCAAGGAGAGCTTCGAGGCAGAGGACCTGGGCCCGCTCACCTGGTACCTGGGCCTTC
4021	ACCTGACGTCACCAGCTGACGGGGTGTTGCACATTGCGCAGACACAGGCCATCAACGACA
4081	TCGTCAACGACTACAACCTGGCAGCGGCAGCCAGCGTGTCCACGCCCATGCGTGTTGGCA
4141	TCGACGCCTCCAGCATCAGCGAGCAGCCCGACCGACGCCTGCCTTTCCGCAACCTCGTGG
4201	GCTCGCTCCTGTACCTGGCCAACCGCACGAGACCAGACGTCAGCTTCGCGTGCGGACTGC
4261	TCTGCCGTTACATGGACCGTTACACGACGGTCCACTGGCAGGCAGCCAAGCACGTCGTGC
4321	GGTACCTGAAGGCGACGAGCGAGCACGGCCTCCTCTTCAAGCGACGCAGCGGCACGCGCA
4381	AGGACCAGCCGCTGGACCTGGTGTGCTACAGCGATGCCAGCTTCGGCACAGACCAGCTGA
4441	CGGGCCGCTCCACGACGGGCTTCACCTGCTACATCAACGGCTGTCTTGTGTCTTGGAGCA
4501	GTCGGCTGCAACCCACGGTTGCGCTGAGCACCGCTGAGGCCGAGTACATGGCCATCTCCG
4561	CTGCAGCGCAGGATGTCGTCTTCCTGCGGCAGCTGCTCATGGACCTCGACGAGCCCGAGG
4621	CTGGAGCCACCAAGATGCTGACAGATAACCAGGCGGCCATCGCCATCGGCAACGACCACG
4681	TCACCAAGCCGCGCACGAAGCACATCCGGGTACGCCACCACTTCGTGCGGGAGCTCATCG
4741	CCGACGGAACCATTGTGCTGCAGCACTGTCCCGGCACGCAGATGGTTGCCGACGCGCTGA
4801	CCAAGGCACTGGACAAGCAGACCTTCGAGCAGCACCTGCCACGACTGGTGGGAACCTCGA
4861	CGGCTGAGACGGAGCAGAGGAAGGCAGTTGAGGGGGAGTGTTGAGAGTCAGTGAGTTTCT
4921	GTTTTGTGTTGAGTCCTTCCTAATTTGCCTTCTCATGTGGTTTTGTCTTGTTTGCCAACA
4981	ACACCTGCTTTGTGGTTTTTCCGTTGACAAACATTCCTTTCTCTCTGCTGGCATGTGTGC
5041	CAACTGCCTCTCCTCTCCTCCTCCTTCTGCACACGTGAGTTGTGTGTCATGTGTGCCATG
5101	TGTGTGTGCATGCCCGTCATGCTTGGCAAATGCCATGTGTGCGTGCCATGCAGTGTTGTG
5161	AAGTGTTGTCTGTTGTGTATGCTTGCCTGCAAGCATTCATGCCATGCTTAGCATTGCTCT
5221	GCGCGCATGTATGCATGCTGCTCATTGTTTAGATTGTTTGTGTTCGCGCACACGCTGCCC
5281	ATGTCGCCTTGGCAGCGTCATTGACTGTGTGTGCACTTGTCTAGTGTTTGTTTGAGCGTG
5341	CTGCCCGAGTTGATTTGGCAGCAGCTTGCTGTGCTTGTTCATTCTCCTTGTGTTCTTGTT
5401	TGTTGCGTTTGCCTACAGTAAACACACACACACCACCTGTCGTGTCTCAACA

Features
1-554		5' long terminal repeat
555-677		5' UTR
678-4901	Hypothetical Gag-Pol coding sequence
4899-5452	3' long terminal repeat

Conceptual Protein Sequence
>Hypothetical Gag-Pol 
1 		MSDPSDHVVSTPGFKMDLPKFSGSPGTFHAWSIRMKMALKLRGDDVWAAVEAGASSSGGP
61		SSATRSSARRPTAGDHANLTAANLIASTLSGYPLLLFTNGEADVNAGQGWARLKDHYASQ
121		DRLRIAELKEAQLHVPCGNLARFFERHMELQQQLQDAGVRQDNEDLFTIVWKQLPRWTAP
181		LTLPYFASGRFPSLLELSIRLQQLEQQMRGSRTQPQAGGFMASAPPRRGGRRGFSNNSNN
241		HGRQGRNNGNSNGNSNGKGRRFRGNCHYCGKYGHRAAECRKKQRDNGATGFTAQAQHQHG
301		QDAATFVAATATTPTQLHDPLTWLADTGASHHLTFVKDAFVELTPHLQQHHPRHITAFGG
361		TRVPVRGVGSVLLHARTTSGATMQIVLQECLYVPEGQANLIALGRLTRDSSGRPTGHSQR
421		DGADGHYVRFSHGAEVKLKERNSLRCWPIVAVGPSTAHGLTADACKQPQQPAAAPAAQSK
481		VQTPSMHEVLGHRNDNDVQQYCKLMGIDDRNAISSKQCTTCAVTKSTRHSVSKHAERTQV
541		PGERIHADIVDWTADSPTGKRYSLVIVDEGSKLLHAVHLNAKKDAVAAFQSFLRETKLPI
601		SPTTTALQTDSDAIFLGADFQAIVKKHLKQHQQSPPYTQAQNGIVERQVRTLSDMVRAMI
661		TGAGLDASYWSLACNHALHILNNMPRPSLHGKTPLQIVTGSLPKHVPQLHVFGQPAVVHI
721		STQRGRLQPKGRRGIYVGHNSSSNSHLVYFADTNTVVSSIHVRFLPFSKADDVVDEGEEQ
781		VQTSTTSSMLQLPSARDSSNSTTDGEPPTVHIDEDQDEDVETDFLLTDFDDDSSSDTNDA
841		NYDPDTTDASDTEAGAFTASSSGDTSLTEPASIKQALKSQQRKQWTQACLEEIGAMERNG
901		VIKLIPRSAVPRQHTPLKSRFVFKVKRDAEGTPTRFKARWVAKGFSQRPGIDFDQTYAPT
961		PAAKTILTVLAVSLQRQHQLHQLDFKSAYLQADLKEELYMELPPHFTDIGDGAQRYAGKV
1021	CRLLKPLYGLKQAGRAWAKKLHTFLKTNGWAQSNVDACLFTKLHDDGQRTWIITYVDDLI
1081	ISGSSERHIRACKQQIKESFEAEDLGPLTWYLGLHLTSPADGVLHIAQTQAINDIVNDYN
1141	LAAAASVSTPMRVGIDASSISEQPDRRLPFRNLVGSLLYLANRTRPDVSFACGLLCRYMD
1201	RYTTVHWQAAKHVVRYLKATSEHGLLFKRRSGTRKDQPLDLVCYSDASFGTDQLTGRSTT
1261	GFTCYINGCLVSWSSRLQPTVALSTAEAEYMAISAAAQDVVFLRQLLMDLDEPEAGATKM
1321	LTDNQAAIAIGNDHVTKPRTKHIRVRHHFVRELIADGTIVLQHCPGTQMVADALTKALDK
1381	QTFEQHLPRLVGTSTAETEQRKAVEGEC


>Salpingoeca rosetta pseudovirus-3 (Srospv3)	[RepBase Type:LTR/Gypsy; Repbase Reference Repeat:Copia3_XT]
1 		TGTTGGCAGGCAAGTCCTGTCTGCTGAGTCATCATTGACCTCCCTTCTTCACGACACCAC
61		AAATTCACATTCACCTCTCTTGTGTTCTGGAATGTTCACGTGATTTCCCTCCAACCTGTT
121		GCACGTGCAGTGTTTAGCTTGTGTGGTTGCTCGATGTTACATGCTCTTGCATAACACACC
181		ACATAACCACACAACTCTCAACAAACACTGCCACGTCACCACTTTGCGTTGTCGACAATT
241		CTTGTCTTCTGCTCTGTTTCTTTCTGTTGGAGTGTTCATTCATCCTACATCCTTGTTTGC
301		TTCACAACTCAAGTAAACACACACAACTTCCTCTTGCCAAGACAATCTCCCACACAACAC
361		ACAGCACACTCTGCACACACAGCACACACACACACACACACACACAAGTCTCCAACAACA
421		GCACCACCACCATGAACTTACAACAGATTATGAGACCCAGCTCAATTAGCGCAGACGGCA
481		TCAAGGTCTTCGCTGGCGCTGAGCAGGATGCCAACCTCTTCTTCATCACCGTCGAGGCCA
541		AGCTCATCGCCGCTGGCATCGACGCTGGCATCATCGCCGAGGGTGGTGCTGACCACCAAG
601		GAGACGGGCAGGCTCCAGCAGCTGCCTCATCGCCGAGCCCAAGCACCCACGGTGCTTCGG
661		GTCCCCGCACTCGCTCCCGCGCTCAACGCGGCCCTCGCCGCACTGGCGTCCGCCACGACG
721		CGGGGGAACACGACGACGATGACGACGACGAGGGCGATGGCGACGACCACGGCGCTCAAC
781		CATCTTCCTCCTCTTCCTCTCTCCCTTCTTCCGCCACTCCGAGCGGAGGAGCGCAGGTGG
841		CGTCCCGAGCCTCTGGCCTGCTGGATCCCCGTGATCCACAGGTTGACGCAGCCATCTTCG
901		CGTTCCTCCTTGGCGTCCTGACGGGACACCCGCTGCGGCTGGCCATCACCGACAACCGTG
961		GCCGCTCAGGTGTGCTTGCGCTGCGCCGCCTCCGCGAGCGCTACATCCGCAGCGGCAAGG
1021	ACCACGTCAGTCGTCTCAGGCAGCAGCTCTCCTCGACCACCTGGTTGCCCACGGACACCG
1081	TCGACACGTTCATGTCCCGCATCACGGACATCAACTCGCAGCTCCTCGCTGCCGGCGTGT
1141	CCATCCCGGAGGACGACCTGCGCACCCTCGTCCGCAACGAACTCCCCGCAGAGTTTGATG
1201	TGGCGATGCGGTTCATGGAGCGCGAGGACCCGCCGCCATCGCTGTCCAAGATGACGGCGG
1261	ACCTCATCCAGGAAGAGCGCCGCCTGCATCGTCCCAAGAAGCGCACGCCTGTGCTCGCCA
1321	TCGGTGGGCCAGGCCCCGGCTCCTTCGCTGCATCGCCGATGCACGCTGGCACGTCGCCCT
1381	CCGACACGAGCGGTGGACCATGCTGTCCACCTGCAGAGCGCGTGACTTGCGCGTTCTGCA
1441	ACTTCCGCGGCCACTGCGCGCAGCAGTGCCGCAAGCTGCAGGCGGCCAAGCGCTACCACG
1501	TCATCGACGTGCGGCAGATCCTGGCTACGCTTCGCAACCACGGCAACGGCAACGGCAAGC
1561	GGCCAGGATCCTCTCGCCCGCAGCACGGACGAGCAGCTCCATTCAAGAAGGCGGCCGTCG
1621	TCAGCCACGGCCCTCAGCGCGTGGAGACCTTCGCCATCCACCACGATGCCCTCATGCTGC
1681	AGCCCGAGGGCGAGGAGGGCCACGCCATCGGACCAGTGCCACCACAGCTGTGGCTCGCTG
1741	ACAGCGGTGCCACGGCGCACATCACCAGCGACGCCTCCCTCCTCACCAACTACATCGCCG
1801	TCACGCAGCACGTCACCGTTGCCAACAGCCAGGCCGTCACGGCCATTGGCAAGGGCGACG
1861	CCGTGCTCCGCGTGACTGGCACAGACGGCGCTCCAGGTACCATCACGCTCAAGAACGTGC
1921	TGCATGTCCCCGATATCAAGTACAACCTTCTGGCGCTGAACCTGGTGACTCGCGCGCGTC
1981	GTGGTGCTTCCGTCGTCATTGCTGCGGACGACAGCCGCATCCAGTTTGCCACATGGAGCG
2041	TGCCTCTGCTGCCGTCCAAGGACACCGGCCATCTCTTCCTCTACGCCAGCACCACGACCT
2101	CCCAACAAGCCACGGCGCTTGCGGGGGAGCTCGTGCACAGCAGCGACGGGGAAGCCGAGG
2161	ATGCTGACGAGGGCGCCTCTGCACACGACGTGCTAGGCCATCGCAGCAGCGCGGCCGTTG
2221	ACGCCATCCGGCAGCAGATCGCCCAGGCCTCTTCCAAGCACATCGTCACCTGTGGACCAT
2281	GTGCGCTTGGCAAGAGCACGCGCGCCTCCATCCCAAAGCAGTCTGCTCCACGTAGCGCTG
2341	GGCCATGCCAGCTGCTCTACGCCGACATCGCCGGTCCGCTGGAGGAGACGTCGCTGCGAG
2401	GTGCACGCTACGCGCTGACCTTCATCGACGACTGCACGCGTTTCGCCTGGACGTTTCTCA
2461	TCCGGCACAAGAACGACGTCGGTGCGGCCCTGGAGCAGCTGCGCAAGGACCGCCACGTCG
2521	TCAACGCGCTCCGAGGCGCCACGCTGCAGACGGACAGCGACGCCGTCTTCAAGAGCCAGG
2581	ACTTCACCGACCTGTGCCTGGCCTTCGACATCAAGCAGCGCTTCTCGCCACCGCACTCGC
2641	AGGCCAAGAACGGATCCGCAGAGCGCACCTTCCGCACCCTCTTCGAGACGGCGCGCACGA
2701	TGCTGTTTGCTGCGGACCTGGACAAGCCGTTCTGGGGCTTCGCCGTGCAGCACGCCACGC
2761	TGCTGCACAACATCGCGCCACGCAGGAGCCTCAAGGACAAGTCACCGTTCGAGGCCCTGA
2821	CTGGGCACGCCTTCGACGTCAGCCTGCTGCGCGTCTTCGGCTCGCCGGCCTACGTGCATG
2881	TGGAGAAGAGCAGCACGCGGCACAAGCTTGACCCACGCTCACGCGTTGGCGTCTACGTCG
2941	GCTTCGCCGAGGAGGACCAGGCCCACGTCGTCTGGATGCCGGACACGCGACGCGTTGTCC
3001	ACACCATCCACGCTCGCTTCGGCGCCATCAAGAACAAGGACGTCGCCTCCTCTCAGCAGC
3061	AGCAAGAGCAGGACGACAGCGGTGCCTCTGCTTCGCATGCCAACAAGACCGCTCAGCGTT
3121	CAACCGAGGACAGTGCCACCGGCGCTCCCACTGCACCACGTGCGGGGGAGCCGCAGCTCC
3181	AGCCACGCGCCCTTGGCGGCTCCGTCTGGGACCAGCTGCTGGTGTCCGAGACCCTCGGCG
3241	ACAAGGACACCTCTGGTGGCTCAACCACCACGTGTCACGTTGCCACCAGCGCTGCTGGTA
3301	CGGGGGAGAAGACATCAGCAGTGGGTGGTCATCTACCAGACATCGCTGCTGGCAGTTTTG
3361	CCACGTCAGCTGAGCCAGCCACCGTCAAGGAGGCGCTTGCCTCGCCAGACTCTGAGGAGT
3421	GGCGCCAAGCCATCCTGGACGAGTTTGCGGCAATGCAGGCCAATGACGTTTACGACGTCG
3481	TGCCTCGCGCTGACCTTCCCAAGGGCCACAAGCTGCTCCGCAGCATGGTCATCTTTCGGA
3541	AGAAGCGTGACGACCAGGGCAAGGTGATCAAGTACAAGGCGCGCTGGGTTGCCAAAGGCT
3601	ACTCCCAGGTCCACGGTGTCAACTACACGGACACCTTTGCCCCGACGGCTACCATCGCAG
3661	CCATCCGCACCATGCTCGCCATGGCCGTCGCGCGTGGCATGGACATCCAGCAGATGGACG
3721	TCAACACGGCGTTCCTCAACGCGCCCGTGGATCACGAGATCTACGTCCAGCCACCGGCCG
3781	TCGACGGCATCTTCTCGCCGAATACGGTCCTGCGCCTCAAGCGCGGGTTGTATGGCCTGA
3841	AGCAGAGCCCGCGCCTGTGGAACCACACGCTGGACGCCTGGATGCGCGAGCAGGACTTCA
3901	TCGCCACAGCCACGGACGCCTGCATCTACCGCCGCACCTGCAAGGGTGGCAAGGTGATGT
3961	GGGTTGCCGTCTACGTGGACGACCTGCTCATCTTCGCCGACAGCGACAGCGACATGGCCG
4021	CGTTCAAGAAGGCCATCTCCAAGCGCTTCAAGATGAAGGACCTGGGCAGCCCAGACATTT
4081	GTCTCGGCATCAAGGTGCAGCACGACCGCAAGGCCAGGACCGTCACCATGAGCCAGGAGC
4141	ACTACCTGCGCAGCGTGCTGGAGACCTTCGGCATGGCTGACTGCAAGCCGGTCGGCACGC
4201	CGCTCTGCACGGGCTACGTCGACAAGCCAGCCGACAAGGAGGAGCCACTCCCGGATGTGC
4261	CGTTCCGCGAGCTGCTTGGCTCCCTCCTCTATGCTGCGACGATGACGCGCCCAGACATCT
4321	CGGCGGCTGTCTCCATCCTCTCTCGCCGTATGCAGCACTTCGGCATGGACCATTGGAAGG
4381	CTGCCAAGCACCTTCTTCGCTACATCAAGGGCACCTTGTCCTACACCATCAAGTACGCCG
4441	CCACTGGCGACACCAGCAACGGCAGCACTGCCGACGGCGTGCTCTCAGCGTACTCGGATG
4501	CGTCGTTCGCCTCCGACGTTGACACGCGACGTTCCCGCACGGGCTTCGTCGTCTTCTGTT
4561	CCACGGGCCCCGTGTCCTGGAACTCCAAGCTGCAGGCCACCGTGGCCACAGCCTCCGCCG
4621	ACGCGGAGTACATGGCTCTCGCAGCCACCGCACAGGAACTCATGTTCCTTCGCCAACTCC
4681	AGGAGGAGCTCACCGGCGCTGTCCTGTGCGAGCCCACGCTCATCCACACGGACAACCAGC
4741	CGGCGCAGCGCGTTGCCGAACACGCCGCCTCGCGCATGCGGCACATCCTCGTCAAGTACC
4801	ACTACATCCGCGAGTGCGTCGACACCAAGAGGATTGTGCTGAGCTACCTCGCCACGGAGC
4861	ACATGATCGCAGATCTCCTCACGAAGATCCTCCCTCGGCCCAAGACGGCTCAGTTCTGCA
4921	CGATGCTGTTCGACCAGCGTCCTCTGCCAGGCTACCAGCCACGGGCCCGTCCTCATTCGG
4981	GCCGGTCGCCACGTCCTTCGACTCCGCGTCAGGACCTCTGAGCGGCCGCGCACCACAGGA
5041	CACGCCTTCACTCGGGCCAGCCTTCCACAACAGGCTGCGCACCACAGGCACCAACCATTT
5101	TCTTAAACGTGTTCCACAACACACGTCCTTACTCACATCTCACCTACATCTGCCCATGCC
5161	ATTCCTACATGCATGACATCATCCACATGCTCATCACGTTTCAGAACATCAACGCAGCAG
5221	AGAGGTAGGTCAATGCGGGGGAGTGTTGACAGGCAAGTCCTGTCTGCTGAGTCATCATTG
5281	ACCTCCCTTCTTCACGACACCACAAATTCACATTCACCTCTCTTGTGTTCTGGAATGTTC
5341	ACGTGATTTCCCTCCAACCTGTTGCACGTGCAGTGTTTAGCTTGTGTGGTTGCTCGATGT
5401	TACATGCTCTTGCATAACACACCACATAACCACACAACTCTCAACAAACACTGCCACGTC
5461	ACCACTTTGCGTTGTCGACAATTCTTGTCTTCTGCTCTGTTTCTTTCTGTTGGAGTGTTC
5521	ATTCATCCTACATCCTTGTTTGCTTCACAACTCAAGTAAACACACACAACTTCCTCTTGC
5581	CAAGACAATCTCCCACACAACACACAGCACACTCTGCACACACAGCACACACACACACAC
5641	AAGTCTCCAACAACAGCACCACCACCATGAACTTACAACA


Features
1-445		5' long terminal repeat
432-5018	Hypothetical Gag-Pol coding sequence
5019-5243	3' untranslated region
5244-5681	3' long terminal repeat

Conceptual Protein Sequences
>Hypothetical Gag-Pol 
1 		MNLQQIMRPSSISADGIKVFAGAEQDANLFFITVEAKLIAAGIDAGIIAEGGADHQGDGQ
61		APAAASSPSPSTHGASGPRTRSRAQRGPRRTGVRHDAGEHDDDDDDEGDGDDHGAQPSSS
121		SSSLPSSATPSGGAQVASRASGLLDPRDPQVDAAIFAFLLGVLTGHPLRLAITDNRGRSG
181		VLALRRLRERYIRSGKDHVSRLRQQLSSTTWLPTDTVDTFMSRITDINSQLLAAGVSIPE
241		DDLRTLVRNELPAEFDVAMRFMEREDPPPSLSKMTADLIQEERRLHRPKKRTPVLAIGGP
301		GPGSFAASPMHAGTSPSDTSGGPCCPPAERVTCAFCNFRGHCAQQCRKLQAAKRYHVIDV
361		RQILATLRNHGNGNGKRPGSSRPQHGRAAPFKKAAVVSHGPQRVETFAIHHDALMLQPEG
421		EEGHAIGPVPPQLWLADSGATAHITSDASLLTNYIAVTQHVTVANSQAVTAIGKGDAVLR
481		VTGTDGAPGTITLKNVLHVPDIKYNLLALNLVTRARRGASVVIAADDSRIQFATWSVPLL
541		PSKDTGHLFLYASTTTSQQATALAGELVHSSDGEAEDADEGASAHDVLGHRSSAAVDAIR
601		QQIAQASSKHIVTCGPCALGKSTRASIPKQSAPRSAGPCQLLYADIAGPLEETSLRGARY
661		ALTFIDDCTRFAWTFLIRHKNDVGAALEQLRKDRHVVNALRGATLQTDSDAVFKSQDFTD
721		LCLAFDIKQRFSPPHSQAKNGSAERTFRTLFETARTMLFAADLDKPFWGFAVQHATLLHN
781		IAPRRSLKDKSPFEALTGHAFDVSLLRVFGSPAYVHVEKSSTRHKLDPRSRVGVYVGFAE
841		EDQAHVVWMPDTRRVVHTIHARFGAIKNKDVASSQQQQEQDDSGASASHANKTAQRSTED
901		SATGAPTAPRAGEPQLQPRALGGSVWDQLLVSETLGDKDTSGGSTTTCHVATSAAGTGEK
961		TSAVGGHLPDIAAGSFATSAEPATVKEALASPDSEEWRQAILDEFAAMQANDVYDVVPRA
1021	DLPKGHKLLRSMVIFRKKRDDQGKVIKYKARWVAKGYSQVHGVNYTDTFAPTATIAAIRT
1081	MLAMAVARGMDIQQMDVNTAFLNAPVDHEIYVQPPAVDGIFSPNTVLRLKRGLYGLKQSP
1141	RLWNHTLDAWMREQDFIATATDACIYRRTCKGGKVMWVAVYVDDLLIFADSDSDMAAFKK
1201	AISKRFKMKDLGSPDICLGIKVQHDRKARTVTMSQEHYLRSVLETFGMADCKPVGTPLCT
1261	GYVDKPADKEEPLPDVPFRELLGSLLYAATMTRPDISAAVSILSRRMQHFGMDHWKAAKH
1321	LLRYIKGTLSYTIKYAATGDTSNGSTADGVLSAYSDASFASDVDTRRSRTGFVVFCSTGP
1381	VSWNSKLQATVATASADAEYMALAATAQELMFLRQLQEELTGAVLCEPTLIHTDNQPAQR
1441	VAEHAASRMRHILVKYHYIRECVDTKRIVLSYLATEHMIADLLTKILPRPKTAQFCTMLF
1501	DQRPLPGYQPRARPHSGRSPRPSTPRQDL


>Salpingoeca rosetta pseudovirus-4 (Srospv4)	[RepBase Type:LTR/Gypsy; Repbase Reference Repeat:Copia1_AG]
1 		TGTTAGAGAGTTGGGAGAACTCACTAAGATCTATGGTGTTCTGTGAGAAGCCCAGCAGGA
61		ACAAAAGGAATTGTCTCATCACGAGACTTACGAGCCTACACGTCAAGTGACCAGAATGGT
121		TTGGTTCACTCATGGTCATACACGTCGGAGACCAAGTGAATGTGTGATTTACCCTGCCAT
181		GAGCGAACTGATACTGTGTTGCGTATTCATTCTTCCAACCAGTGTATTCCCTACCACAAC
241		TCGTACGGCAATAGCTTTCTGCCCCAACCAATACAAACCATCGACTACAGCGATCACGAT
301		CATTGTCACACACATACCTATACTGTGAGGAGGGACACACTGCATATTTCACGTTGACAG
361		ATTATGAGACCCAACAACAACAGCAGCACAAAGACCTCAACAGCTCTGATCCTGAAGTGA
421		GTGGGTTGGAAGAAACAAGGACAGTCCCAAAAGAAAACACACACACGCACACCACCAAGA
481		TGGCACACCGAGAGGAGGGTCGGCATATGATCCCAGTACTTGACGGAAACAAGGTCTCGT
541		ACAGCTGGTGGAGCATGAGGATGAGACACTTCTTGAAGAGAAAGAAGGTCTGGGGTGTGG
601		TGGATCCCGACTCGGAGGAGACGGATGAGGTGAAGAACTCAGATGCCTACCTGTGGATCA
661		CAGAGTATCTCACCGGGTTCCCAATGAAATTGGTGCACAAGCTCAAAGGGGATGAGGACG
721		AGAACGCAAGAGCAGCGTGGAAGACACTGGCAAAGATGTACGAGAGAAAGGACAAGGTGG
781		CAATGGTTGAGGCGAAGATCAAGATGTTCAACAGACAATGGGAGCGAGATGACACTGTGG
841		AATCCTTTGTGAACGACTTCATGGAGACGCACGAGAACATGACGAGAGCAGGTGGAGACA
901		TGAGTGAGGAAGATCTCATCCAGCTCATCATCGTGCGCCTACCAGAGAAGTACAGAGGGG
961		TTAAGACGGTGTTGAGGCTGACCAAAGACCTGACGATCCAAGACATGATGCATGCCCTCA
1021	AGAGCGAAGAAGACATGACGAGCCTGAACGACCAGAGAGCAGGGCATGTGAAAGAGAGAG
1081	TAGCGAAGGTGTATGAGAAACCCAGAAGAGACAGCAAGCCAAAAGGAAGAAAAGAGGAAA
1141	GACGATGCTTCTTCTGCAACAAACCAGGCCATCTGAAGAGAGATTGTCGAGAATGGAAAC
1201	GAGAAAGACAGAAGAAGTTCAAGGGACCACGACAGCACAGTGGCGAGAAGATGTTCAGTC
1261	TGCGAGAAGAAGAAGAGATGCTATGCAGCATTCGGGAAGAGGTTCGCAGCACACGCACGG
1321	ACACGAAAGCAACTCAAGGTGCATGGTTACTGGATTCGGGAGCAAGCCGACACGTCACCA
1381	GCTTCAGAGAAGACCTGACGGACGTGAAAGAAACAGACACAGCAGTGACGGTGGCAGATG
1441	GCCGAACGGTGAAAGCTCTCGGACAAGGAACAGCACACATTCACACCAGCGCAGGTCGGG
1501	TGGTGTTGAGTGATGTGTTGTTGATGCCGGAAGGATTCGAGAGAATCATCAGCCAAAGAA
1561	GAGTGGTGCAAAGAGGACATCAAGTGCGCAGCAACAAAGACGGTGATATGGAGATCAAGT
1621	TCAGCAATGGAAAGAAACTCACTCTCAGTACTATCGGAGGCATGAGCTACTTGATCGATG
1681	ACGAGCACGAAGTGGTGAAAGTCCTCAGCAGCACGTCAAAGACCGCGTTGCAGGAGCTGC
1741	ACGAACTGTTCGCACACAGAGACAGCAAGAAGATACGAGAAAATGTGTGTGACACATGCT
1801	TGAAGAGCAAGATGAAGAGAAAGAGCATGCCACAGCACTCTGGCAGAGACAACCAGCAAT
1861	ACAAGAAGGGGCAGATGTTAGTGGCAGACATTGCAGGCCCCTACCCCACCTCACTCCATG
1921	GAGGCAGATATGCCCTTGTCATGAAGGAGGTGAGGACGGGGTTCGTAATGGTGGGAGTGA
1981	TGGAGAACAAAGGAGAAGCAGCAGAGGTGGCAACGCGTTTGATCCTAGCGGCACCGAGAC
2041	AGCTAGGAGTGGGAAAAGGATCAACGATTAAGACGGATAACGAAAGAGTCTTTACATCCA
2101	CAGCATTTTCACACGCAATGTATGCCCTGAACATCACCACGGCCACCTCAGCACCATACA
2161	CTCCTGAAAGGAATGGCGACGCAGAGCGTACCATACAAACGCTCAACAACATGGCACGTG
2221	CCATGTTGCAGGCGGCATCACTGGGTGAAGAGTTCTGGGCGGCAGCGCTGCGATACGCGG
2281	CGTACCTGAACAACTTCCTGGGGCCGTTCCGCAACATCTTCGGCAGAAACCCTCCAATGA
2341	CGCATTTACAGCAATTTGGTGTAACAGCTTATGTGAGGAACGAAGCCAGAAAGTCGAAGA
2401	TGGCACCAAGGACAACAGAAGCAATCTATGTGGGGTATGATGAACGCTCAAGAAGCCACC
2461	TTCTGTGGGAGCCAGGTAACAGACGCCTCACCCGATCCATCCACGTCAAGTTTTTGACAA
2521	TGGATGAGTCGCGAGTGAGAGCTATCGTGCCTCTCTCCACACCAGCACCTACATTCACAT
2581	CAGCACCTACACCCAAAAGAACCACATCAGCCTTACCTCATGTCAAGAAAGGAGCTAAGA
2641	CAGCACCTAAAGTAGCGACAGCACCCAACGCGGAAGTGGCGACACCGAAAACGAGAGCCA
2701	CGAAGAAAAGGGGACATGGGAAGGCACCAAGGTCGATGAGAAAGGAGACAGCATTGGGTG
2761	AAACATCAGCAGCAGGCAAAACGACAGAATCCTCATCCGCAGCTGGAGAAGAGACAACAA
2821	CATTTGACGCACCAATCACCGACACAACGGTGACACGTACAACAGCACCCTCAACCAGCA
2881	ACGTGATACCTGAGGAACGCAACAGCGTTGAGGGGGAGGGTCGGATGACAGTAACCAGAA
2941	GTATCCCAGCATTCACCGCAGCTCCGCGCCGGTCCGCAAGGATCAAAGAGAGGCAGAAGG
3001	GCGAAGAAGTGAAAGCGGTGAAAGTGAAGAAAGGATGGGAAGAAGCGGTCGCAGAAGAGA
3061	TGAGCAGTCTTGAACGCCATGATGTGTGGGATGAAGCAGTTGAGGGGGAGTATGACGTGA
3121	AGCCATTGAACACGAGGTTTGTGTACGCAACAAAAGGAGATGGGCGCAGAAAGGCACGGT
3181	TGGTGGTGATGGGGAACATGGAACCAGACGGAAACAACGGCAAGAGCAACTACTCACCCA
3241	CAGCATCCAGAACAACAACACTTACTTTCCTGGCCCTCAACAGAGCTCGGGTGGTCCGCC
3301	AGCTGGACATCAAGACAGCATTCCTACACGCACCCATACAGAGCAAGAAGCCGGTGTTGG
3361	TGAGAGGACCGGATGGTAAGGTGTACAGACTCAAGAGGGCGTTGTATGGTCTGAGGAGGA
3421	GCCCGCAAGACTTCAACAAGCACCTACATCAACAACTTCAAGCTCAAGGATGGCGGCGGG
3481	CTACACAGGACATGTGTGTGTACTTACGGGGACGACAACAGCTTCTGGTGTTTGTCGATG
3541	ACCTGTTAGTGGCAGCAGACACAGCAGACATTGCGGACCAGATCGAGAATGAGTTGAGGA
3601	AGAGGATGGAGATCAAGCGTGACAAGGGTGGATGTTTTGTTGGGGTGGAATATAGCCTCC
3661	ACAAAGGCCAGTTGCGAGCGCACGCCAACAGCTACATCGACAGTCTTCACTTGGACAGAG
3721	TGAACACGCACACTCCGCTCACCACAGACCATCGATCCGCAACAGCAACCGGCTTACCTG
3781	AGAAGGAGACGGATGCAGACAGCCGGGATGAGTTCCATGCGATGGTTGGTCGTCTGACTT
3841	ACATAGCATCAACAGCAAGGCCTGATATTGCGTACGCGGTGAGTGTACTGGGCGAGAAGT
3901	GCCAGAGCCCAACAGCACAGGACCAGAAGCAACTACAGCGAACCGCGCAGTACGTGGAAA
3961	CACACAGGCATGAACTACGCACGACAACCACAAGCAACGAGATTCGAGCATTCGCTGACG
4021	CCTCCTACGCATGCGAGCCCGAGTCGAGATCAAGGACAGGGGTTGTGCTTACCATCGGAG
4081	GTCTCCCGGTGTTTTGGTCCTCGAAACGCCAGAAGATGGTATGCCTGTCGACATCAGAAG
4141	CAGAGTATGTGAGTATGACAGAAGCAGCAAAACAGGCAATTTGGGTGAAGAACCTATGCG
4201	CAGAACTCGGACAGGAACAAGAGAGCGTCACCATCTACACCGACTCACAATCAGCTATCG
4261	CACTCGCACAACAACAACAGCTCTCACCAAGGACAAAACACCTCGGTGTGAGGATGTATT
4321	TCCTCCGACAACAAGCAGACGCCGGGAACATCAAACTGGCCTACCTGAAGACGACGCAGC
4381	AGCCCGCGGACCTTCTAACGAAGGCTCTAGGCAAACGACAACACCAACTACTGACATCCA
4441	AGATCATGAAGTGGGTGTAAGAAGAGAGATGAGAGACATCACGGAGAGGTGAGGGACTTC
4501	ACCCAACATCAACCACAACAACGAACACAGCAGTCGATGGTCCACACGAACACCAACAGC
4561	AGTCGAGGCATCGACATGAAACCAGAACGCAAGAATCAGCCACAGCACGAGCACGAGAGA
4621	TTTACCCGAACGAAAGACAAGGAAGAAGCCAAGGCGAAAGAAAATTTACCACGAAAGATT
4681	TCAGCAGAGACAGCCATCCTCGGATACAGCGAGCAGCAACCTCCTTCCATGCAGCCCATG
4741	ACACGAAGACAGGTATGAGCAGAAGACGTGATGCCACAATTCAGGGGGAGTGTTAGAGAG
4801	TTGGGAGAACTCACTAAGATTTATGGTGTTCTGGGAGAAGCCCAGCAGGAACAAAGGAAT
4861	TGTCTCATCACGAGACTTACGAGCCTACACGTCAAGTGACCAGAATGGTTTGGTTCACTC
4921	ATGGTCATACACGTCGGAGACCAAGTGAATGTGTGATTTACCCTGCCATGAGCGAACTGA
4981	TACTGTGTTGCGTATTCATTCTTCCAACCAGTGTATTCCCTACCACAACTCGTACGGCAA
5041	TAGCTTTCTGCCCCAACCAATACAAACCATCGACTACAGCGATCACGATCATTGTCACAC
5101	ACACACCTACAACGTGAGGAGGGACACACTGCATATTTCACGTTGACA

Features
1-359		5' long terminal repeat
360-479		5' untranslated region
480-4457	Hypothetical Gag-Pol coding sequence
4458-4792	3' untranslated region
4793-5148	3' long terminal repeat

Conceptual Protein Sequences
>Hypothetical Gag-Pol 
1 		MAHREEGRHMIPVLDGNKVSYSWWSMRMRHFLKRKKVWGVVDPDSEETDEVKNSDAYLWI
61		TEYLTGFPMKLVHKLKGDEDENARAAWKTLAKMYERKDKVAMVEAKIKMFNRQWERDDTV
121		ESFVNDFMETHENMTRAGGDMSEEDLIQLIIVRLPEKYRGVKTVLRLTKDLTIQDMMHAL
181		KSEEDMTSLNDQRAGHVKERVAKVYEKPRRDSKPKGRKEERRCFFCNKPGHLKRDCREWK
241		RERQKKFKGPRQHSGEKMFSLREEEEMLCSIREEVRSTRTDTKATQGAWLLDSGASRHVT
301		SFREDLTDVKETDTAVTVADGRTVKALGQGTAHIHTSAGRVVLSDVLLMPEGFERIISQR
361		RVVQRGHQVRSNKDGDMEIKFSNGKKLTLSTIGGMSYLIDDEHEVVKVLSSTSKTALQEL
421		HELFAHRDSKKIRENVCDTCLKSKMKRKSMPQHSGRDNQQYKKGQMLVADIAGPYPTSLH
481		GGRYALVMKEVRTGFVMVGVMENKGEAAEVATRLILAAPRQLGVGKGSTIKTDNERVFTS
541		TAFSHAMYALNITTATSAPYTPERNGDAERTIQTLNNMARAMLQAASLGEEFWAAALRYA
601		AYLNNFLGPFRNIFGRNPPMTHLQQFGVTAYVRNEARKSKMAPRTTEAIYVGYDERSRSH
661		LLWEPGNRRLTRSIHVKFLTMDESRVRAIVPLSTPAPTFTSAPTPKRTTSALPHVKKGAK
721		TAPKVATAPNAEVATPKTRATKKRGHGKAPRSMRKETALGETSAAGKTTESSSAAGEETT
781		TFDAPITDTTVTRTTAPSTSNVIPEERNSVEGEGRMTVTRSIPAFTAAPRRSARIKERQK
841		GEEVKAVKVKKGWEEAVAEEMSSLERHDVWDEAVEGEYDVKPLNTRFVYATKGDGRRKAR
901		LVVMGNMEPDGNNGKSNYSPTASRTTTLTFLALNRARVVRQLDIKTAFLHAPIQSKKPVL
961		VRGPDGKVYRLKRALYGLRRSPQDFNKHLHQQLQAQGWRRATQDMCVYLRGRQQLLVFVD
1021	DLLVAADTADIADQIENELRKRMEIKRDKGGCFVGVEYSLHKGQLRAHANSYIDSLHLDR
1081	VNTHTPLTTDHRSATATGLPEKETDADSRDEFHAMVGRLTYIASTARPDIAYAVSVLGEK
1141	CQSPTAQDQKQLQRTAQYVETHRHELRTTTTSNEIRAFADASYACEPESRSRTGVVLTIG
1201	GLPVFWSSKRQKMVCLSTSEAEYVSMTEAAKQAIWVKNLCAELGQEQESVTIYTDSQSAI
1261	ALAQQQQLSPRTKHLGVRMYFLRQQADAGNIKLAYLKTTQQPADLLTKALGKRQHQLLTS
1321	KIMKWV


>Salpingoeca rosetta pseudovirus-5 (Srospv5)	[RepBase Type:LTR/Gypsy; Repbase Reference Repeat:Copia-4_AT]
1 		TGTCAGCGGAAATTCCCGATGACATGTTTGTGTGTATGAGTGAGTGTGAACGAATGCGTT
61		GTCTTGACGTGTGGGAACACCATGATTTCACCATGGTCTGACTTTGTGAAAGACCCTCTT
121		TGTTTGTCCCTCTATCAGGTGATCTCCTGATACACAATGTGTGAATGTACACGTGTCACT
181		TTAATAGTGTATACGTGTACCCTCTTCCTCTATCATATGCGTGATATGTACTGCATGGTG
241		TTCATTCTCTTCTGTCCCCGATTCCAACGACACCACTGCGTGGGTTGTCTACCAAGGTTT
301		ACTTCAGCTGTGAAAGCTCTCAATACAAGTCTCAGGGAAAACGCTGAGGAACAATCTTGT
361		CAGATTATGAGACCTGGCGGCGACACCAACTGCGAGCAACACGAAGACGCCGAGACAGAA
421		CGACAACATGAATCAGTTCAAGCACCAAGACAACCCCATGGGGAAAGTACCCGTGTTCAA
481		CGGAGTCAACATGCGCTACAGTGTGTGGGCCATGAGAGTCCGAAACTACATGTTGGAGAG
541		AGACTGCTGGCTGGCAGTATCAGAAGGAGACAACGATGAAGAGTACGAGCGGATGATACG
601		GAGCCTCAGTGAAAGCCAGCAAGCCCAGTACAGGCAGATGTATGGAAGGGCCATGGGTAT
661		CATCGGCAACGCAGTAGGCGGAGCACTTACCAAGATCGTGTCAGGGCCGACCATTCGCGG
721		AGACCCACGCAAGGCATGGTTCGCTCTCAAGCAACTGTACGACCGCCGAGACGACGAGGA
781		GATCTCCAGACTCAGTGCAAGCATCTTCGCGAGGACCTGGGGCAAGGACGACAACGTGCA
841		GACAGTCATGGGCGATGTCATCGACGCGTATGACGAAATCACAGCAGCACAAGGAGTACT
901		GAGCGAGTCCATGGTGGTGAATCACGTCCTCAACATCCTCCCAGACAAGTACAGGAACGT
961		AGCGCAGATCATCCGCGTTACCCAGAGACAGCTCGACCTGAGAGAACTCCTGAAGATGCT
1021	TCTATTGGAACAAGCGAGGGCAAGGACGAAGACGCAGTCACAGCATCAACCACTCATCGC
1081	CTACGCACAGAAAGGCGATGCCAGGAAGGATAAGAGACGATGCTGGAACTGCGATAAACC
1141	AGGCCACCTCAGCAAGGACTGCAGATCAAGAAAGAAGAAAACCCCCGGGCACGGACGAAA
1201	ACCACGCAGAGACCAAGACAGGACAAGGCAGTACCGGCATGAGAAGACCTTCAAACTGGC
1261	AGAGACAGCACATGTGACGTCCACAGCAGCGGCAGGAGACAACGGGTGGCTGGTGGACAG
1321	TGGTGCGACAACACACGTCTCATCAGTACGTGACGATTTTCTCACCTTGAGTGAAGAATC
1381	CGTCGACGTAACCCTGGCAGATGGGTCAACGGTTACAGCAACGGGCCGTGGTACAGTGAG
1441	ACTGCAGACCAGCGCAGGGGCAGTGACGATGACAGATGTCCTGTACCTGCCCCGTGGGCA
1501	GGCACGCATTATCAGCATGGGTAAAATCATGGAGAAAGGAAACGACGTTTACAGCAAGGC
1561	AGGGTCGCTGTACATCACCTTTCCCGATCGAACGCAGATACAGCTCCAGAAGAGGGATGA
1621	GCTGTACTTTCTGCCTCAGACGACAACATCAGCGACAACCGCTGCAGCAGTCCAGGAGAA
1681	CACGGCGACATCAGCAACAACGGCCACAGCAATCCATGAGAATATGGGACACAGGGCATG
1741	TGATCCCTGCATCAAGGGAAAGATGCGGAACGCCAACAGCAAGAAGTTCTCCGGCAACAG
1801	CAACAACAGCTACAAGCCAGGTGAAATGCTGTGTGCAGACCTGACAGGACCACACCCTCC
1861	TACGCTTACCGGCGGCAGATTTGCGGTCGTGCTCCTTGACGTCGCAACCCAGTACAGCAG
1921	CGTCGGACTCATGGCAACGAAGAAGGACCTGGCCAACACCTTGGACAGCATGCTGATGAC
1981	ATTGCCCCGGGCAATGGGCATAGGACACAGAGTGAACACACTGAAGACGGACAACGAGCC
2041	ACTTTTCTCGACACCTGCTATGCTGAAAGTGCTACACAAGCACAAACTCGACATGCGGCA
2101	TTCTCCCCCGTACCGACCAGAGAAGAACGGAGACGTCGAACGGCACATCCAGACTCTCAC
2161	GTCCACAGCACGCACCCTGCTGATCGACGCGCGCCTTCCGACCGAGTTTTGGGGCTGTGC
2221	CCTTCTGCACGCGTCCCATGTGCACAATCACCTGAAGCCACTCCAGCGGCTGAAACTACA
2281	TCCAGTGgTGCAAGACATGAAGCAGTTCGGCGTCACGGCGTACGTCAGAGATCGCAACGG
2341	TGACAAATGGAGGCCAAGAACATGGACCGGCATCTACGTCGGGTTCAACCCACAGTGCAG
2401	GGCACACAAGATCTACAACCCCGAGTCACACAACGTCATCAGCACTTACGACGTTCGCTT
2461	CCTGACAATGGAAGAATCCTGGTTAAGGCCCGTTCTTCACCAGAGGGAAGACTTTTTGCC
2521	TCCCTCTCTGGACCTGGCACAAAGGCCGTTACCATCAACCACAACAACGACCACGCATGA
2581	GCCAGTGATGACGCAGCAACAACAGACGCATGAGCCAGTGATGACGCAGCAACAACGGAT
2641	GCATCAGCCAGTGCAGATACAACGACAACCTCAACGAGAGAAGCAGAAGCAGGCTCGTCG
2701	GGTGAGGAAGCAACCACAACAGCAAACAACGCACCGAAAGCAGACGTCACCAGTCCAGTC
2761	GCTGCCACCGCAGCAGACGACACCAGTCCAGGCGCTGCCACCGCAGCAGACGACACCAGT
2821	CCAGTCGCTGCCACCACAGCAGACGTCAGTCCAGACTCTGCCAACGCAGCACAAACAGGC
2881	GTCAGAACCACCACAGCAGCTGACACAAACGACGCAGCCACCACAGCAGGTGCAGCACAT
2941	GACGCAGCCACCACAGCAGGTGCAGCACATGACGCCAACAACGTCCGACCAAGGGCCGCG
3001	CAGGTCCGCACGAATTCGCGCGCAGCAGCAGAAGACGACTGCAGCCAAAGCAACAGCAGC
3061	TCAGGCGCGCGCGGGGTTCGAAGAGGCGGAGAGAAGTGAGATGGACAGCCTGAGAAGACA
3121	TGGCGTCCTAGAACGTGTTGAGGAGAAGGGGTATGTTAGCACTCCTGTGCTACCGACGAT
3181	GTTCGTCTATTCTACAAAATCCGATGGAAAGAGGAAGGCACGTCTAGTGGTCAGGGGAGA
3241	CCTGGATCAGCACGACACCAGCACTTACTCCCCAACAGCAAGCAGATCAACGTTGCTTAC
3301	CTTGATGGCGTCAACCACAGCTCCACTGATGGTGATGGACGTGACCACTGCGTTCCTTCA
3361	CGCCGACCTGCCAAGAGATGTGCATGTGAAGATCAGAGGAGAGGTTTTCAGGTTGCACAA
3421	GGCCCTCTACGGCCTCAAGGACAGCCCACGTCTGTTCCACCAGCACATCCACTCCATCCT
3481	CACACGACTCAGCTGGCAAGCCACCATCACCGACCCTTGTCTCTACACCCGTCAACATCA
3541	GCAGCACGGACAAACGTACCTCATGGTGTATGTCGACGATCTTCTCTACGTGGGGGGTGG
3601	ACAAAAAGAAGTCGTCGAGGAACTACGTCCACACCTGCAGATTAAACACAAGCAAGGACA
3661	GCAGCATGACTACCTTGGCATTCGCATTACGCGCACAACAACATCAGCAGCAACCACGAC
3721	TTCAACCACAACCACCATTTCTCTTACGCCGTATCTATCAGCCATCGCCGGTATCGGGCC
3781	TTTCCGGGTGTCGACACCGATCACGATCGACCACGGCAGGCAGATACAGGGGGGTGGGAA
3841	AGAAGGAGCGATGGTGAGCGGTGGTGGACGCGCGGACAACAAGGAGCAGACACGTCAGCA
3901	ACAGCTACCGCTGACCCAGCAGAAACAGCACAAGCACAGACTCAAGGAGTACCAGCAGGT
3961	GCTCGGCACGTTGACATACGCCGCCTCGACAGCACGCCCTGATCTAGCATACGCAGCGTC
4021	TGTGCTGGCAAGCAAAATAGGACACGTGAGCACACACGACGTGCAGATGGCACGCAGAGC
4081	ACTGCAGTATGCGAAGAGCCACAACAACATCCTCACCACCACCGTCGAACACACGACCGG
4141	TGCGGCTGCATGCGGTTATTACACGACAGCACAATTGTCTGACCTAGAAAAAGGTCAACA
4201	GTTTCCGACAGCACAAATTGTGACCTACGTCGATGCCTCCTTTGCCATGGACGCGGGCCG
4261	GCGCTCGCGCTCCGGCATCGTCATCTGCGTCAACAACATGCCTGTGTATTGGCGCTCCAG
4321	CAAGCAGACGATCACGGCACTCTCCGCAGCAGAAGCTGAATACTCTGCTATCACCGAGGG
4381	CATCAAGCACACCATTCACGTGAGAGACCAGCTTGACGAAATGATGATCAAGCACAGCAC
4441	TCCAGTCATCCTCACCGATTCGATGTCTGCCATACACATGGCAAACTCCGACAAGATTCA
4501	GGAACGCACCAAGCACTTGGGCATACGCATGCAGTTCACACGCGACCACGTACGGAAGCA
4561	GACCGTCGAGCTGCAGCACGTGCCCTCTGGTGACCAAGTCGCTGACATGCTGACCAAACC
4621	CTTGCACAAGGGTGCGTTCCACCGACTGGTGCAGAAGATTATGCATCACGAATGAACCAA
4681	CCACCACGATCAAGATTCTCCCAAGGCGCATCCATTCAGGAGGGTGTGTCAGCGGAAATT
4741	CCCGATGACATGTTTGTGTGTATGAGTGAGTGTGAACGAATGCGTTGTCTTGACGTGTGG
4801	GAACACCATGATTTCACCATGGTCTGACTTTGTGAAAGACCCTCTTTGTTTGTCCCTCTA
4861	TCAGGTGATCTCCTGATACACAATGTGTGAATGTACACGTGTCACTTTAATAGTGTATAC
4921	GTGTACCCTCTTCCTCTATCATATGCGTGATATGTACTGCATGGTGTTCATTCTCTTCTG
4981	TCCCCGATTCCAACGACACCACTGCGTGGGTTGTCTACCAAGGTTTACTTCAGCTGTGAA
5041	AGCTCTCAATACAAGTCTCAGGGAAAACGCTGAGGAACAATCTTGTCA


Features
1-362		5' long terminal repeat
363-427		5' untranslated region
428-4672	Hypothetical Gag-Pol coding sequence
4673-4726	3' untranslated region
4727-5088	3' long terminal repeat

Conceptual Protein Sequences
>Hypothetical Gag-Pol 
1 		MNQFKHQDNPMGKVPVFNGVNMRYSVWAMRVRNYMLERDCWLAVSEGDNDEEYERMIRSL
61		SESQQAQYRQMYGRAMGIIGNAVGGALTKIVSGPTIRGDPRKAWFALKQLYDRRDDEEIS
121		RLSASIFARTWGKDDNVQTVMGDVIDAYDEITAAQGVLSESMVVNHVLNILPDKYRNVAQ
181		IIRVTQRQLDLRELLKMLLLEQARARTKTQSQHQPLIAYAQKGDARKDKRRCWNCDKPGH
241		LSKDCRSRKKKTPGHGRKPRRDQDRTRQYRHEKTFKLAETAHVTSTAAAGDNGWLVDSGA
301		TTHVSSVRDDFLTLSEESVDVTLADGSTVTATGRGTVRLQTSAGAVTMTDVLYLPRGQAR
361		IISMGKIMEKGNDVYSKAGSLYITFPDRTQIQLQKRDELYFLPQTTTSATTAAAVQENTA
421		TSATTATAIHENMGHRACDPCIKGKMRNANSKKFSGNSNNSYKPGEMLCADLTGPHPPTL
481		TGGRFAVVLLDVATQYSSVGLMATKKDLANTLDSMLMTLPRAMGIGHRVNTLKTDNEPLF
541		STPAMLKVLHKHKLDMRHSPPYRPEKNGDVERHIQTLTSTARTLLIDARLPTEFWGCALL
601		HASHVHNHLKPLQRLKLHPVVQDMKQFGVTAYVRDRNGDKWRPRTWTGIYVGFNPQCRAH
661		KIYNPESHNVISTYDVRFLTMEESWLRPVLHQREDFLPPSLDLAQRPLPSTTTTTTHEPV
721		MTQQQQTHEPVMTQQQRMHQPVQIQRQPQREKQKQARRVRKQPQQQTTHRKQTSPVQSLP
781		PQQTTPVQALPPQQTTPVQSLPPQQTSVQTLPTQHKQASEPPQQLTQTTQPPQQVQHMTQ
841		PPQQVQHMTPTTSDQGPRRSARIRAQQQKTTAAKATAAQARAGFEEAERSEMDSLRRHGV
901		LERVEEKGYVSTPVLPTMFVYSTKSDGKRKARLVVRGDLDQHDTSTYSPTASRSTLLTLM
961		ASTTAPLMVMDVTTAFLHADLPRDVHVKIRGEVFRLHKALYGLKDSPRLFHQHIHSILTR
1021	LSWQATITDPCLYTRQHQQHGQTYLMVYVDDLLYVGGGQKEVVEELRPHLQIKHKQGQQH
1081	DYLGIRITRTTTSAATTTSTTTTISLTPYLSAIAGIGPFRVSTPITIDHGRQIQGGGKEG
1141	AMVSGGGRADNKEQTRQQQLPLTQQKQHKHRLKEYQQVLGTLTYAASTARPDLAYAASVL
1201	ASKIGHVSTHDVQMARRALQYAKSHNNILTTTVEHTTGAAACGYYTTAQLSDLEKGQQFP
1261	TAQIVTYVDASFAMDAGRRSRSGIVICVNNMPVYWRSSKQTITALSAAEAEYSAITEGIK
1321	HTIHVRDQLDEMMIKHSTPVILTDSMSAIHMANSDKIQERTKHLGIRMQFTRDHVRKQTV
1381	ELQHVPSGDQVADMLTKPLHKGAFHRLVQKIMHHE


>Salpingoeca rosetta pseudovirus-6 (Srospv6)	[RepBase Type:LTR/Gypsy; Repbase Reference Repeat:Copia-24_PX]
1 		TGTTGGTGTTGGTCCGTTCATTCTGGTGATGTGACGTACGTATGACGTCACGACCTACAT
61		CCTTTGTTCTCTTGCTTTAGACTTATTGCATGTACATTGCATGTCATCTGGAGTATTCTC
121		GTACCAATACAACCTCAGCACCAACGCCAAGGGAGTGAGCAGCTAAGAGATTATGAGACC
181		CATGAGGTCTGTGGTGTGAGCAGCGACAGCACCCAGACAGCACCTTCCACAGCCATGGAC
241		CAGGTGCGACATGACATACCGCAAGGGCCGGTCTTTGACGGCAAAGTGTCGTCACTGAGA
301		GTGTTCAAGGTGAGAATGAGCTACTTCCTCATGAAGAATTGCCCAGGCGCAGAGAGAGTG
361		CTCGAGGGGAAGGAGGTTACCAAGGAGCAAGAACAGTTTGCGTACCTGTGCATCACCTCG
421		GCTCTAGAGGGATGTAAAGGGACAACAGCAGCGACTGGAGCACTGGGTGAAGAAGATGCG
481		GCATCAGCATGGAGGACTCTCCTTGATTACTACCAGAGACCAGAGAACGAAGTGCAGAAG
541		ACGAGCCATCTCGTAGACTTCTTCAATGACACCAAGATGATGCCAGGAGACAGTGAAGAC
601		GAGTATGCGAAGAGACTCTACGACGCACGCGACAAGTTCTACTCTGTGTACGACAAGGAG
661		GAGACAGTGACCTGGGGGAAGGTGGCCACAGCGATTGCTTTTGCCAACTTTCACATGACG
721		AAGCCAAAAGCCTTTGGTAACGAGATCAAGACGCCACCAGCATCGGTACAAGAGATGACG
781		AAGCAGATCCTCTCCAGCAACCCGAAGCTAGGGGAGATCAGGGGGGAGGAAGCCGAACAA
841		GTACTCTACATCGGCAAATCACCCCAGCGGCCCAAGAGGGCGAAAACCATGTGCAAGTGG
901		TGCCGCCGATATGTGTATCACCACGAGGACAACTGCTACGACAACCCCCACAACAAGCAG
961		ATGAAACCAAATCGGCCGGCCAAGCAAGGACAGCGGACCCAGGGGACTTGGAGGCACGTC
1021	AAACAGAGACTACAACCCGCCAATGGCCCAGTGATGTACAACATTCAACCACAACAACAA
1081	CGCCCACCGCCATACGGAATTGGTGTGGACTCGCAGTCTTCAGTACACATTTTTTCCGAC
1141	ACAGCATACTTCACACACCTTACGACCCGGACACGGCCAGCACTGGTGAAAGGCCTGGGC
1201	GGTGTGGTGAGTGTGTGGGAGGAAGGCACGGTGAGGATGGTTGTGGTAGTGGAGGGGAGA
1261	GAGTAAATGAAAAAAGTCGCCGGCCTTTGGCAAAAGGTCGCCAAGGGGGCGTTCCCGGTA
1321	AAACGTCGCCGCTGCTGCGATTCGCGGCGAAACGTCGCCACCCCTCTGTCCCACAAGCGG
1381	TAAAACGTCGCCGCTGCTGCGATTCGCGGCGAAACGTCGCCACCCCTCTGTCCCACAAGC
1441	GGTAAAACGTCGCCGCTGGTGCGAGACACACACGCGTCGAGTGACATGTGCAGCATCCCT
1501	GTGTGCGCGTCCTTGATATTGCGTGGATCATGTTCGTCGTTTCGTCGGTTTACTCGTGCA
1561	ACAACAACACCGGGTGCCACAACAACGGGTGCCACAAGAACAAGAACAACAAGAACAACA
1621	AGAACGCGAACAACAAGAACAACAAGAACGAGAACAACAACAACAACAACAACAACAAGA
1681	ACAACAAGAACAACAAGAACAACAACAACAACAGCAGCAGCAGCAGCAACAACAACAACA
1741	ACAACAACAGGTGTCACAACCACGACGCAGCGGACGCTCCGGGCGCAGAACCGCACATAT
1801	ATACACGTACACACGCAAGCACTTACAAGCATATAATCGTGTATGTAAGCTCAATACACA
1861	TTCACACATGCGGCGCGACTTGAAACCTATTGCCGTCTCGTATTCCAGCGTGATGGGGCA
1921	TTTGCACCGCTAAATGGATCTTCACCTGATAGATATTCCCACCAGTGCCCACACGGAGTG
1981	AGAGTTGGGCTATCGGCACTCTCTGCATGTAATCACACATACGTACGGGTACAAGCACAT
2041	GCACGCACGTAGGCGTTCTGGAAGACAAGAGAGAAAAAGCGAGCAAAGCATGTCAAACGT
2101	GGGGGTGGACATGTTGGTTGGACATCTCCAGAGGCTCACCGTTTGGCCCTCTTTGGGTAG
2161	ATGATGTTGCTTGCGCTCACACGTGGGAGGTGCTCGAGGTCAACCAGTTCCGTAGCGGGG
2221	CTACGATGATCTTCTCGCTTTTTGGCTCGCCGAGCCTGAATGTCTTCGGCTGTAGGCGTT
2281	GGCTTCAGCCAAGGTTTGCGGTGCATAAGCTTGAATGTCATGGCCAGATCCGTCGGGGTC
2341	CAGTCTGCCTTCCCCTTGATGTAGTTGTACCACTGCCACAGAACACGGTCCTTTTTCTGT
2401	AGGTTGCTGATGGTATGGAGCGGTATGCCCATAAAGTACAGTGTTGCGTTGGCTAGCGCA
2461	TGTAGTCCACACGACACGCTGTCATTTTGTCTAGAGACGGGCACATTCGTCACTTGTCTT
2521	GTGCCGTAACATAGCTCGACTTGCTTCAGCACGTTCTCATTTGGGTGGCCGGCATTATTG
2581	CTGTCAAGGATGTACACGCGCCCTGACTCGTACACTGACGTACACCAGTGCATCTGCCCA
2641	GTGAAGTGAATCTGTATGCAAACAACAGAGAAAGTGTGTCATGAGAATGAGAAGCGTTGG
2701	TGCACGTGATGACAATCAGTGGTGGTTGCTGTTCCTTGTATCGGCATGGGTGCTGTTGGT
2761	GGTGCCGGGTGTTTGGTGTGCTTGTTGTTTGTGCATGTGGTTGATAGAGTGTCTTCCGTG
2821	TAGCAACTAACCTGTACACAAGTGGGTGACTCCACACGTTTCATCCGCGATCGTCCTGGA
2881	TCAGGGATCTCAGGGCACGCCGACTCGAACATGTTGAGGCGACGCAGGTACCGCCAAATA
2941	TCCGAAGTCTGGAGCATGCGCCTGCGCTGTCCACGGCGCAGGCGTGACGAACGTCGATGC
3001	TGTTCAATTTGCGGTACCTCTGCTTCGTGCTCTTCACCCGCCTTCTCCTCGGCTTCTTCT
3061	TCTTCTTCTGCTTGCTCTCCACCCGCCTTTTCCTCGGCTTCTTCTTCTTCTTCTTCTTCT
3121	TCTTCTTCTTCTGCTTGCTCTCCACCCGCCTTCTCCTCGGCTTCTTCTTCTTCTTCTTCT
3181	TCTTCTGCTTGCTCTCCACCCGCCTTCTCCTCGGCTTCTTCGTCGTCTTCGTCGTCTTCG
3241	TCGTCTTCTTCTTCTTCTTCTTCTTCTTCTTCTTCTTCTTCTTCTTCTTCTTCTTCTTCT
3301	TCTTCTTCTTCTTCTTCTTCTTCTTCTTCTTCTTCTTCTTCTTCTTCTTCTTCTTCTTCT
3361	TCCATAGCCTCTCCATGTTCCTCATCCTCTTCCGCTGCCGCCTCCTCTCCTTCCACTCCT
3421	ACTCCCTTTTGCATCCTTCTTCCGTCAGAGTCGGGTTCGACAGCATCCAGCAAAACGTGG
3481	CTTGTGTCCTGCTCTTCCTGTTCAACAACCCCTTGATGTTGTTGCAGCTCCTGCCGCAAG
3541	TGTTTGATTTGCGTTAGAAGCCCCCGTCGCATGTACTCACTCTTCAGGCGCTTGAGTTCA
3601	AGCCCATCCTCTGGCGAATGATGCCGTAACATGGAATTGTACTTGATCATGTCCAGCCGC
3661	AGTTGGTTCTCTTCGGCCATGAGGTCACGCAGCAGCTCAGTCTTAAAGCGCACGGGTGCC
3721	GACATGGCCAAGTGTACATCCTCCGCCGTATGCCGTGGTTGCTGCTGCTGCTGCTGCTGC
3781	TGCTGCTGTTGTTGTTGGTGTTGTTGTTGTTTTTGTTGTTGTTGTTGTTGTTGTTGCTGC
3841	TGCTGCTGTTGCTGTGGTTCTGACACCTGTTGCTGCTGTTGTTGTTGTTGTTGTTGTTGT
3901	TGTTGTTGTTGTTGTTGTTGTTGTTGTTGTTGTTGTTGCTGCTGCTGCTGCTGCTGCTGT
3961	TGTTGTTCTTGTTGTTCTTGTTGTTCTTGTTGTTCTTGTTGTTGTTGTTGTTGTTGTTGT
4021	TGTTGTTGTTGTTGCTGCTGCTGCTGCTGCTGCTGTTGTTGTTGTTCTTGTTGTTCTTGT
4081	TGTTCTTGTTGTTCTTGTTGTTGTTGTTGTTGTTGTTGTTGTTGTTGTTGTTGTTGTTGT
4141	TGCTGCTGCTGCTGCTGCTGCTGTTGTTGTTGTTGTTGTTGTTGTTGTTGTTGTTGCTGC
4201	TGCTGCTGTTGTTCTGACGCCTGTTGCTGCTGCTGCTGCTGCTGTTGTTGTTGTTTTGGT
4261	GACTGCCGCCGTGTGCTGGTTGTATGCTTCTCCCACCGTGAAGGGTGTCTCGACTTTTTT
4321	CTCCTCCCGCGTGTCTGAGAGATGAAAGCACACGTGCGGGAGAGAGCGTCGATGGTGAGA
4381	GAAGCCACAGGCAATGTGAAGGACAAAGATTGTGCCATGACTACCATCGGAGACCACAGG
4441	AGACATGAATAGAACTTACCCGCGGGATTGCCCATGGCAAGACGTCGACGCCCACCAGAC
4501	TCGTTGGGTAATACATGGAAAACTCGTACCAGTTGCGCCTGTATGTGTCTGAGCTGTAAT
4561	GTTGCGGGATGTGTGGAGTGCTCTGGTGGACTGCAATCACATGTCGACATGGTGTGTCGT
4621	AATGCCTTGCGAACATACACGAACAGGCGCCGTTTCTTATGGGATACTCCTGCCCTGATG
4681	CCTCTGTCGCAACGAACTCAGTCGGACCTGCGAGTGAAACATATCAAACGTCATCGTTAG
4741	AACAAAGAAATAGGGTCACTTGACCAACATCCCTCGCACAACCCAATAGTCTGTGCAATG
4801	CAAGCGACTAACCTGTTTCCCTCGTGGAAATTGTCCCTGCTTCCACGGTCTGCTCGTCAA
4861	CCAGGCGTTGGCAGAATGTAGTCTGGCTTCCATGGTTGGCCGCAAGCGCAGACATTCGCT
4921	GGCTTAGGACAAACTTGATAAATCCTTGCACAAGCGCATGCAGCGGAAGCTCCCGTGCCT
4981	TTCGTAATGCAGCGTTCAGACTTTCTGCCGCGTTCGACGTCAGATGTCCATACCTGCATC
5041	GGCATAGCAAGGGATGTGTCACTGTAAGTGTGAGCACGACCACACCAACAAGTCTCCCGC
5101	TCTGCCCCCACATCCACATACCGAGCTATTCGCGAGTGGAGCAGCGTCCACCGATGCCGC
5161	ATATCGAAGAGGAAATTCGCATAGTCGCGGTTGACTGCCCGGAAACGCCGCAGGACTTGT
5221	CGGAACGTGTCCTCGGACGAAGTCCTAGCCACTGCTCTAACTTGCCTTTCCGCAAGTCCC
5281	GCTTCCTTGGCGTTTTTGGACAGATGAAACACGCATCGAACATGCTCGACAAATGATGAG
5341	AACACTTCACAGGCAGCACCTATGCCCTTGTCACCGTCTGACACAATGGCAATGCGGGAT
5401	GATCGCAAATGCGGTAGGGTGTCAAAGACTCGGTCGAGAAGCTTCACATAGTTGCGCTTG
5461	TTCTCAGAAGGGCAGATGTAAATGCCCAGTGGAAGTAGTTTGGCATCAGCATCAAGCTGC
5521	GTGAGGGCAAGCATAACGCCTGTGTTTCACGACAAGAAGTGGTGCATCACAAGAGACCGT
5581	GAACTGATGTATCACATAAGGGCGTGGCATGAAATAGCACCCGTAGCAGTAAAACGCATG
5641	ACACAACAACAGTCTTTGTGCAATACAAATGCGGCAGCATCTAAGCACATCTAACCCCAG
5701	CTCCACTCCCTCACCTTTCACACCACCCCTTAAGTGTGTTCCATCTGCGAACAGCACCGG
5761	AAGCCCATTTTTGCTCAGCTCAACTGGGCATGTCGCGTAGAAGAACCCCGTCACCCGTTG
5821	GTTTGAGCGCGATGTGTCCAGGTTGTAACTGCGAGGATGACCTCTTTGGACATCCCCCTC
5881	CTCCTCCTCCTCCTCATCATCATCATCATCATCATCATCATCATCATCAATATCATCATC
5941	ATCATCATCATCATCATCATCATCATCATCATCATCATCATCATCATCATCATCATCATC
6001    ATCATCACCACCATCATCATCATCATCATCATCATCATCATCATCATCATCATCATCATC
6061	ATCATCAGCATCCTCATCTCTGCTGTTGTTGATGGTGGTGGCAGTGTTGGTTTCGTGTCC
6121	ACCTTGTTGCATATGCTGTCTGGCAGGTCGACTGAGTAGTGCTGCTAAAGTCATCGTCCT
6181	TGGTGTCTGCACGGCAAACACGGTCTCAGTATGAAGTTCACATCTCTGCCTACCATCGCG
6241	TTCAACTTGTTCTGGAAGCACACACAACGCATCATACTGTGAATAGAACGCGCTGCTCAA
6301	ACAGCAGCAGCAGCAACAACAACAACAACAACAACAACAACAACAACAACAACAACAACA
6361	ACAACAACAACAACAACAACAACAACAACAACAACAACAACAACAACAACAACAACAACA
6421	ACAACAACAACAACAACAACAATACAAACACACCTGCCAAATGGGCAAGCAGCCCAAATT
6481	GCCTTTTTGGCGAGCTTCTGTGGATCCTTGCGAGACGCAGGTAACACCGCGCCTGGCTGC
6541	GGCTCAGCGTGCAATGGAACTCACGCCGAGCCGCCTCGATGAGATCCGCTGGACATTCAG
6601	CAATCATTGTCGGGTCAAAGCTGTACAGGTCGTGCGGGGTTACTTCACGTGGATGAGACA
6661	AACATATTGCAGAATGGTCCACGAAGCAGATCACACGCCAACCTGTTTCGTGGCACCACG
6721	CTTTGACATGGAAGGGGCAATCCTTCGTTCTGCAAATCCGGTGCAGCCGCTTCTTGGAGG
6781	AATGGCGCGCAGAGATGCGCGTTGGGCGACCGCATCCAATGTCATATTCTCTCACCTTCG
6841	CCACTATCTCCTCTTTGCTCTCGAAGTCACCACCCTGTAAACGCACACGGGCAGCGGCAG
6901	CAATGCTGCGCAGCCACTCTCGCCTGCGTGCTCGCGCGTTCTCCTCCTCCCTGTCTGTCA
6961	TGTTGAGCCGCGAATGACGTGGCACAGCATATTTCCATGATGATGTCCTAATCTAAGCAC
7021	CAGCGGCGACGTTTTACCGCTTGTGGGACAGAGGGGTGGCGACGTTTCGCCGCGAATCGC
7081	AGCAGCGGCGACGTTTTACCGCTTGTGGGACAGAGGGGTGGCGACGTTTCGCCGCGAATC
7141	GCAGCAGCGGCGACGTTTTACCGCTTGTGGGACAGAGGGGTGGCGACGTTTCGCCGCGAA
7201	TCGCAGCAGCGGCGACGTTTTACCGGGAACGCCCCCTTGGCGACCTTTTGCCAAAGGCCG
7261	GCGACTTTTTTCATTTACTCGGAGGGGAGAGAGAGAGTTCTCACTTTCCAAAATGTTCTC
7321	CTGTTGCCTGAGCTTGGCTTCAACATACTTTCTGCAGGACGACTTGTGGAAGCAGGCATG
7381	ACAGTGACTCTGCATCCCGAGCACCCCAGTCTGAGCGATGAGCACATGACGATGGAGCTG
7441	GCAAAGAATGGGGCAACATACTACTTGCGTGCCAAGCCACACCGACCTGGCCAACCAACT
7501	CAGCGATGCATGGCCATCACGCCCTTGGAGACATGGCATAGGCGGCTCGGTCACCGTGCG
7561	TGGCAGGATGTGAAACGAGTGCTAAGCGGGAACGGCATACAGACCACGACAGACGAACCT
7621	GACTGCACGGACTGCCTACCCTACAAGACGCACCGGAAGCCGGTGAAGAAGAAGTCACAG
7681	CCACATCATCTGGAACCTGGCGATCGAATCCATGCGGATATCCTGGGCCCATACCAAGGA
7741	TGCCACCAGGGATACGCGTACGTGATGCTGTTTGTGGATGAAAGATCCAGGTATGCTGAG
7801	GGAATCGCGATGAAGAAGAAGTCCGACGCAGCAGCAACGCTTGCGCAGTTCGTTGCGACT
7861	ACAGCTATCCCAGTTCAAAGAGGCACGCTGATGCAGCTTGACTACGATCCAGTGTTCAAG
7921	TCTCAAAGATTTGCGACAACAGCGACAAGGCTCGGGATTGGTTTGCGCTACTCGCCACCC
7981	TACACGCATCAGCACAATGGAGTGGCAGAAAGGAACTGGAGGACGATCAAAGAAACAGCT
8041	GCGGCCATCCTAGGAACGTCGGCGATTCCACCACAACAGCGAGGCCGGTTCACCATTGCG
8101	GCTATTCAACACGCGACCACAATCTACAACTGCATGCCACACACCGGCACGGACCATACG
8161	ACGCCATACACAGCCCTGCTGGGGAAACAACCACCTCTTCAGATGCTGAAAGTGTTCGGT
8221	TGCCGCTGTGTCATCTATGATGAGACTCAAACCAGCGAGTCGCCATTGCCCCCGCGAGGA
8281	CTCTGGGGATTCTACCTCGGGCTGGATCAGTCTTGCAACGGGCACCGTGTGTTTGTCCAA
8341	GCCACGGGGAGAGTGCGGGCAGGAATCAATGTTGACTTCGTTGAGCGAGCACAGGCAGAA
8401	CAGCAACAACAGCAAACGGCTGAAACGAAAACTGACGGTGAACATATTAAAGCAGCGCAT
8461	CGCACGGTCTTCGGCGGACGCGTCACAGCACAACAACAGCAGCCTGTGGCCTACGACGAC
8521	CACAACAGTGGACACGTCGGGACAGAGCAACATGCGGCCTACGACGACCACAACAGTGGA
8581	CACGTCGAGGCAGAGCAACATGCGGCCCACAACAACCACAACAGTGCACAAGTCGGGGCA
8641	GAGCAACATGCGGCCTACGACGACCACAACAGTGGACACGTCGAGGCAGAGCAACATGCG
8701	GCCCACAACAACCAAAATGGTGGACACGTCGAGGCAGAGCAACAGGCGGCCTACGACGAC
8761	CACAGCAGCGAGGCAGAGCAACATGCGGCCCACAACAACCACAGCAGTGCACACGTCGAG
8821	GCAGAGCAACATGCGGCCTACGACGACCACAACAGTGGACACGTCGAGGCAGAGCAACAT
8881	GCGGCCTACGACGACCACAACAGTGGACACGTCGGGGCAGAGCAACATGCGGCCTACGAC
8941	GACCACAACAGTGGACACGTCGAGGCAGAGCAACATGCGGCCCACAACAACCAAAATGGT
9001	GGACACGTCGAGGCAGAGCAACAGGCGGCCTACGACAACCACAGCGGCGAACACACGGGT
9061	GAAAACGAACCATCAGAGGATCACCTGATGCCGACTGTGGCACCTGAACACGAGATCACA
9121	CATGAACTCCAAACATCAGCAGCCTCCTCGACCACAGCAAACACGAAACAGCCGCTGAGG
9181	CGATCCAGCAGATCCCGAAAGACAGTGGTGAAGATGTGTCTGACGGCGAATGTGACAGAC
9241	CGGGTTACACCAAAAACGTGGGGGGAGGCAATGGAGAGTGATGACAGGCAGAAGTGGATG
9301	GAGGCATTCTCGGAGGAATGGACCAACATGACCACATTTGACGTGTTTGATGTGGTCGAA
9361	GCCAGAGACATGCCGATGAAGACGAAGGTTCTGCCGAGCACGCTTGTACTCTCGGTGAAG
9421	CATCAGCAAGATGGAGAAGTGAGGTATAAGGTGAGGATGGTATGTTGCGGCAATCGACAG
9481	CATTCGTCGACGCTGGGGGAAGTGTTCGCGCCCACAGCACATGCGGATGCACTGAGAACA
9541	ACGCTGGCGGTGGCTGTGATGAGGGGGTGGCAACTATGTCAATTTGACGTGAAGGCGGCT
9601	TTTCTTCATGCGCCGATCGATGACCACAACATCTATGTCAGGCCACCGGCAGCGGCCAAC
9661	CTCCCAGGCAGTGCAGTGCTGCACCTCAAAAGGTCGCTCTACGGCCTTCGCCAAGCACCC
9721	CGACTATGGCACCAGCATTTGAGCAAGGAGCTGCAAGCGCTTGGGCTCCTCGCAGTCAAA
9781	TCAGACGCATGTGTGTTTGTCTCCGCAACAGCTATCGTGTGTGTCCACGTGGATGACTTC
9841	ATCGTAGCAGCAGACAGCCAGGGACGCATTCACGAGATCAGCACCAAGCTCGGCAGGCAT
9901	CTGAAGGTGAAAAACCTCGGGGAGCCTACCTCCTACCTGGGCATGGACCTTCACCGCACC
9961	ACAAACGGGCTGAGGATCAGCCAAGAGCGGTACCTAAGAGGCCTTCTCCAAGAACATGGA
10021	CTACAGGACTGCAAACACAAGGCCACCCCGCTACCTCCAAAAGGAAGGCTTCACACAGCA
10081	ACAGCACCGGACACGGACGTAGGGGAATACCAGCGGCTCGTCGGAAGCCTCATGTATCTG
10141	GCAGTCATGACGAGGCCAGATATCCGGTATGCGACGTCAGTACTTGCCAAACAGATGGCA
10201	GCGCCAACGAAACAACACCTACACGCTGCCAGACACGTGCTCAAATATCTCAAGGGACAG
10261	CCTGACCTCTGCATCGTTTATCGACGGCAACAACCACAACAACCGCAACACCAGCAACAG
10321	CTGACAGGATTTGCAGACGCCAGTCACAACACATGCCCTGTCACCTCAAAAGGCCATGGC
10381	GGCTTCTGCTTCACCCTGGGCGGAGGACCAGTATCTTGGTCATCCAAGCAACTCCCTCTT
10441	GTCACGGCGTCGACAGCAGAGACAGAATACGTCAGCATTGCCACAGCTGCGCAAAGAGCA
10501	GTGTTTCTAAGACAACTCCTGAAGGAGCTGGGTGAAGACCCCGGCGTCACAACCATTTAC
10561	ACGGACAACCAGCCGGCAATTGCCATTGCAAACAACAACAGCAGCAACGTCAGCAGCAAA
10621	CACATTCATCTGCGATTTCATATCCTGAGGGACTTAGTTGCAGAACGCGCCATCAAGCTG
10681	CAGTATCAACCTGGTAGCACTCTGCTGGCTGACATGTTCACCAAGGCACTGCCCAGAGTC
10741	GCCCTTGACACCTGCAGGAGGCAGGTGCTGAGCAAGCCTTGAGGGGGTGTGGGGGTACTG
10801	AACACAGCACGACTTCAACACATACCAGAAGTTGGTGCATCGCTTTCTACACAAGTTTTC
10861	ATTGGCGCCTGAGATGCAGGACACTGCCGTAACAGCTTTCCTCAACAGCTTTCAACAACA
10921	GCCTCCTGACATGGCAGGCAGACGAAACAACCACTTCAAGCCAAGAGAGACAACTACCCC
10981	TACGCAGCAACAAGAGTCTGCTTTCCGTGTCTGCGAAAAGGGCGACAGCGTTGGGTGCGG
11041	AGGTTGAGGGGGTGTGTTGGTGTTGGTCCGTTCATTCTGGTGATGTGACGTACGTATGAC
11101	GTCACGACCTACATCCTTTGTTCTCTTGCTTTAGACTTATTGCATGTACATTGCATGTCA
11161	TCTGGAGTATTCTCGTACCAATACAACCTCAGCACCAACGCCAAGGGAGTGAGCAGCTAA
11221	GA


Features
1-168		5' long terminal repeat
235-10779	Gag-Pol pseudogene
11055-11222	3' long terminal repeat


>Salpingoeca rosetta helitron (SrosH)	[RepBase Type:RC/Helitron; Repbase Reference Repeat:Helitron1_AG_he]
1 		TTTCACTTGTTACTTTAAGCGCACAGGGGGGGCGGAGCCCCCCTGGGAAAATCCGTGGGC
61		GTGGTGGCAGCATTTCTGCGTCCGCTCGCGGACGCAGAGTTTTTCGGTGGCGCAGCCACC
121		TTTTTCTGTCAACGTTTGCTCGACAAACTTTGCTCCCATCCGCAGAATAAAAAAAATTCA
181		CCAGCCAGGTACTGAAGTCAGTCGACCAACCAGTCACCTTCCAACAACAACAACAACAAT
241		GATGACCGAAGGAACAACACGCACAGTGCACGCTGTTAGGCTGTTCTTCTTCTCGCTTCC
301		TTCGTCGGAACATGTTCGTGCAAAGCTGGCTGAGGAAGCTGGCTGAGATGATGTGACAGC
361		CAGGCAAGCACAAACCGTCCAGCACATTGAGCAGCCACGCGCGGCCCGCTTCCAAGCGAC
421		GGAACCGCAATTAACAACCCCAGCATAGCATAATCAAGTCTGCATGCTTTTTGGGAGCGA
481		CCGGGTCACACGGCAGTGCTTTGTCGGAACGTGTTCAAGCAGCTGGCAAGCAAGCAGGCA
541		ACTGTGTGCACTGTCTTCCCCGCGACGCCGCAGACATGACAGCTGTTGGAGCGCCCGGTT
601		GGGCGACGCACTTCGCCTGCGCCTGCGCTTCCCTTTGCGCGAACACGTTTGTGTTGCCCT
661		GCGCTGGCCATGGCGTTTCAATGACCGCATATGCCTCCGCCTGAAGCTGAGGCGCCGTGA
721		AGATGTCAGGCCGTCGAACTCAGCGATGCCGGTGTTGTGGAAACCCCGGTCACAACGCAC
781		GGACGTGCCCCTTGGTGAGAAGGCGGGCAACGCCACGCGAGGCGCTCCGGGATCCAAGCT
841		GTGGCAATGGTGACGGCGAGCCCCCTCGCCAGCGTGCACGCACCACTCATCCTCAGCCAC
901		AGCAACGCCAACAACAACCACAACAACCACAACAGCAGCAGCAACTGGGGAATCGGGCTC
961		CAAGCTGTGGCCATGGTGACGGCGAGCCCCCTCGCCAGCGTGCACGCACCACTCATCCTC
1021	AGCCACAACAACGCCAACAACAACCACAACAGCAGCAGCAGCAGCAGCCGCCGTCGCGTG
1081	CAGGTCGGACTCGAGAGCGGCGGTGTGGCCGCGGCGGACAAACCGGTCACACGGTCACGA
1141	CCTGCTCGCTGTCTGCGAACCGCATGGACGACGTGCATCTCCTGCCGCCCCTGACACGAG
1201	AGTGCCCTTATTGCGGTGCGCTGCTGTTCGATGGCCAGCGCCGCGAGGACGGCAGTGAGA
1261	CCAGCTCCTTCTGCTGTGGCAACGGCCGCGTTCATCTCGAACCCATGCCAGCACCACCGG
1321	CGCCGCTGCGACAGCTCTGGGAGGACCGTGGCGAGCGTGGTCGCATCTTCTATGACTACA
1381	TCCGCCTCTTCAACAATGCCCTCGCCCTGGCTTCTGCGCGAGCGTCGTGGGTGAGGGCGG
1441	AGCGTGGGTGGAACCCACACCTCATCATACAGGGGAGCCTTCATCACTGCATCGGGTCGC
1501	TGCTGCCTGCCGAGGGCGAGGAGCCGCAGTTTGCGCAGGTGTACGTGTACGACAACGTCG
1561	GCCAGGCAACTGCGCGCCGCCTGCTCGACATGCGACAGCGGATCGCGGCTGGGACGAGCG
1621	TGCCCGATTCCATCTGCGCGAACATCCTCACCACGCTCCATGACATGTTGGTGGACTGCA
1681	ACCCATACGTCGACGCCTTTCGTGATGCCGCCTCGGCCGCGCTCGCGTCTTCGGGCGATG
1741	ATGCTGTGCCGGACCTGCAGTTGGTGCTCAACTCCGAGAACAGGCCCGCCGATCAGCACG
1801	CGCGCCGCTACACGTCGGGCAACTCCGAGGAGGTGGCCTTGCTGTGTCCGGATGACCAGG
1861	TTGCACAGCGGGACCTGGTCGTGTACCCGAGGGACGGCGGCATTCAGTTCATCAACGAGA
1921	CACACCAGGCCTGGGACCCGCTTCACTTTGTGTTGCTGTTTCCCGATGGCACACCGGGGT
1981	GGAGGATTGGCGTGCCTCTGCGTGTCCCGCCGTCGCTGGGTGGTGATCAACGCCGCCCGG
2041	ATCAGTGTGGTGGTGCTGTCGTCGATGCAGAGGACGTCATGGGGCTCGGCGGCGATGGCT
2101	CGGCCGCCCGTCACGTGAGCACTCGGCAGTTCTACGTGTACCACCTGATGCAGAGGTCGC
2161	AGTGCAACTACCTGCTGCGTGCCGGGCGGCTGACGCAGGAGTACATTTGCTCGGCGTTCT
2221	ACCGCGTGGAGTACCTGCGGCTCCTGTACGTTCGCCAGCATCAGGCAGAGCTTCGCTCCG
2281	CCATCTACCAGAACTTGGTGGACCACTCTGGGGAGGATGACGCAGACGAGCAGCAGCTTG
2341	GGCGCCGGGTTGTCCTGCCATCCAGCTTCCTTGGAGGACAACGGCACACCAAGGAGCGCT
2401	TCCATGACGCCATGGCCATCCTTGGCGAATACGGTGCGCGCGCGCCTGTATGTGTGTGTG
2461	TGTGTGTATGTGTGTGTTGTCGTTTGTTCGCGTGTATCGATGCATGTGTGGTGATTTGCG
2521	TGCGCGCGCTGTGTGCCCACTAACGTGTGCGTTGCGTCCTGTGTGCGGTGGCATGTGCAG
2581	GGAAGCCCGACCTGTTTGTGACATTCACGTGCAACCCGGCATGGCCTGAAATCACCCGTG
2641	AGTTAAGGGGTCACGAGCGCGCATCCGATCGCCCTGACCTCCTGGCACGCGTCTTCCATG
2701	CCAAGCTGGCAGCCTTCCGCATCGACCTTGAGCACGGCCACGTTTTCGGGCCCACCCGCG
2761	CGTTCCTGTATGCGATTGATTTTCAGATGCGCGGGTTGCCCCATGCGCATTGCTTGGTGT
2821	GGTGTGCCCAGCCCTTGCAGGGGCCGTCGGACATCGACCGCTTCATTTCAGCGGAGATTC
2881	CCGACCCCGCCACCGACGCGACACTGCACGCCTTGGTGACGCTGTTCTTTGCTTCACCGC
2941	TGCCCCATGTCGCCGATGTCGTGTATACTGAGGCGCTTGGCGCTCCCCCCCCCCTGCCCG
3001	CTGCGTCACAACCACAACAACAACAACAACAACAACAACAACAACAACAACAACAACAAC
3061	AACAACCACAACAACAACCACAACAACAACAACGACGACGACGACGACGACGACGACGAC
3121	AACAACAACAACAACAACAACAACAACAACAACAACAACAACAACAACAACAACAACAAC
3181	AACAACAACAACAACAACCTGCCCCTTGCTGGACCCGTTGGTTTTCCCACGACATGACGG
3241	TGTGGCCACCCACGAACATTAACCGGGCACATGTGACGTTCTCCTGGCTGTACATGCCCC
3301	TCATAACGGACGCTCTCTCGCCGGGCGGGAGGGGCCCTTTTCCTTTCCCGCGCCCTTCTG
3361	GCGTATGGAACCAGGTGGTCGCATCTCTGGCAGCGGTGTTCGCTGCAAACGGCATCACCA
3421	CTGACACCCTTACCTACGATGGCCCCTGGCACATCCCCGCAGATGACCAGGAGCGCCTTG
3481	CGCTGCTCGCGGGCGTGGATACATACAACCTCATCGCTTCCATTGCCTTGCAGCACGCTC
3541	CCAACGCATTCCCACGCCTCACTGTTGGCGAGTAACCAACCACATCGCCCCTGTTCCAGC
3601	ACGTGTTACACGACGTGCTACATCTTCTGTTGTCCGTCATGTCTGTCATGTCATGTCACA
3661	ACATCACACTGCCATCCATTGCATTTGTGCATCAAATCCTGTCCACCACCTCATAAAACA
3721	ATGCCAGCGAAGCGGCATAAAAAGTCGTTGCACACTTGTTT


Features
1-722	  	5' UTR
723-3572  	Predicted Transposase
874-1083	Predicted intron
2434-2580	Predicted intron
3005-3331	Predicted intron
3572-3614 	3' UTR


Conceptual Protein Sequence
>Predicted Transposase
1 		MSGRRTQRCRCCGNPGHNARTCPLVRRRATPREALRDPSCGNGDGEPPRQRRTRERRCGR
61		GGQTGHTVTTCSLSANRMDDVHLLPPLTRECPYCGALLFDGQRREDGSETSSFCCGNGRV
121		HLEPMPAPPAPLRQLWEDRGERGRIFYDYIRLFNNALALASARASWVRAERGWNPHLIIQ
181		GSLHHCIGSLLPAEGEEPQFAQVYVYDNVGQATARRLLDMRQRIAAGTSVPDSICANILT
241		TLHDMLVDCNPYVDAFRDAASAALASSGDDAVPDLQLVLNSENRPADQHARRYTSGNSEE
301		VALLCPDDQVAQRDLVVYPRDGGIQFINETHQAWDPLHFVLLFPDGTPGWRIGVPLRVPP
361		SLGGDQRRPDQCGGAVVDAEDVMGLGGDGSAARHVSTRQFYVYHLMQRSQCNYLLRAGRL
421		TQEYICSAFYRVEYLRLLYVRQHQAELRSAIYQNLVDHSGEDDADEQQLGRRVVLPSSFL
481		GGQRHTKERFHDAMAILGEYGKPDLFVTFTCNPAWPEITRELRGHERASDRPDLLARVFH
541		AKLAAFRIDLEHGHVFGPTRAFLYAIDFQMRGLPHAHCLVWCAQPLQGPSDIDRFISAEI
601		PDPATDATLHALVTLFFASPLPHVADVVYTEALGAPPPLPAAGPFPFPRPSGVWNQVVAS
661		LAAVFAANGITTDTLTYDGPWHIPADDQERLALLAGVDTYNLIASIALQHAPNAFPRLTV
721		GE


>Salpingoeca rosetta Harbinger Element (SrosHar)	[RepBase Type:DNA/PIF-Harbing; Repbase Reference Repeat:Harbinger2-1_HM]
1   	AGAGGATTTCTGCGACACAAGTTTGACGAAATCAAATCTGACAGTTCGGGGCTAGCAATG
61      TCGTCAAAGTCAAACTTGACAAAGCTCAGACAGACAAGAGAGGTTGATGATCCCGCCAAC
121     CACTCGAATCCACAAGCAAGACAAGCACCATGGCTGCAGTGACCTGGAGGGGTGTGGACG
181     AGCAGATGATGATAATTGCAGCATCGCCCCACAAGACGTTTCAGCAGCGTCAGGCTCTGC
241     TACTCTACTTTATGTATCGGCGACTGGCGAGTGTGCCACGTGCCTGGGTTGACATGTCCA
301     ACACCCTTGACTTAACCATCTTCACCAACAAGGAGTTCAAGTACTTCTTTCGCGTGCACT
361     CGTTGAGCCATTTTCGTCGTCTGGCAATCAATCTGAATGTTCGACCTTGGTATGGCCGAG
421     AGCATCGCACAAAGTACGTTGCACTGACGCTTGACGTTCACGGCGATATTGCGTTGCACC
481     CCTTGTCCACTCACCGAAAATAAATTGGCTATCAGGCAACGACACGCCCTTTTCCTGCAC
541     AGATGCGGCGTACTCGTGAAGCCTATGCTGTGCAAACAAGTATCGTGAGAACTCCAGCCT
601     GGAGGCGTGCTTGCTCGAAAGATCCCCAGCAATGTCCAACAGGATCGTTGAAAGTTTCCC
661     TGGAGACCAGCTAAGGCCTACAAACATCGCAACGAGAGGTGGGTGAGGGCTTATTTGAGA
721     TAGACCGCATGCAATTGTCAACACGAGCATGAAAATGCGACTCACAGAAGCTCCGTAGGA
781     TCGTGCTGAGCCTGGATGGATACGACAGACGATGCATCAACAGAGCCAGTGCAACCAGAC
841     CATTACACCTGCAAAGAAGGCACATGAGTTTCAGATAACACAGGAGATCTCTTTCGTTGT
901     CGTTGTTGTATCGAGTGACATGCAGAACTCAATATGTTCCCTGCGTTTGTGTGTGTCACA
961     TAGGGTTCGTGGATGGGACACTCATTGCCATATCTCGCCCCCGACATAGGCGCCATCAGA
1021    TTGCTTCTTACAATGGGTGTGTTCTTCTAATTGTTTGCGTGCTCGTGATGAATATATGTG
1081    TAGGTGTGAGGAGATTGTGTCTTCATCGGGTGCTTGAGTGGGCTCATGCTGCGTTTTCAC
1141    GAACCTCGCTGCTGTAAGGCACAAACGGCACAACGGACTCAAGCTGCAGGCCATATCCCT
1201    TCCCAATGGTATGATCGGCGCGCTCTTTGGACCAGCACCAGGTTTGTTCTCGCTGCCGGA
1261    CATGATGAAGACTCTCGTTACAGCAAACCAACCCCTGCCCACTCAACAGTCTTGATCACG
1321    CTGATATGTGTGGTACTCTCTCTGTGTGCGGGTGCTTCAGGTCGCTGGCATGATGCCAGA
1381    ATCTACTCCGCCTCCCACGTAACGGACAAGCTTGAGCACCTCTCCTCGTCCTTGAAAGTT
1441    CTGGGAGATGCTGCATATGCTCGGTCCGCAAGACTACTGCCCTTGCCTCGGAACGTACAA
1501    AATGGAACACCTGAGGCTGACCTTCGAAGACACCTTTCGTCAGTAAGGGTCAGTGTGGAG
1561    TGGGAGTTCGGGTGTGTTGGAAACTCGTTTGCTTTTATTACATACAGCAGGAGCCTGAAG
1621    GTCGGGCAAGGCCCTGTCGCTTCTTTCATTCGTTGCGCTTTCTTGCTTGCAAACTGCTTG
1681    AATTGTCTCTACGGGAGTCAAACAAGTAAGTACTTTGCTTGCCACCCCCCTTCTCTCGAG
1741    GAATACCTCTTGAATGATTGACTGTGTCTTTTGTGTATTTGCGTTTACTGAAAGTAAAGG
1801    TACCCGTGACAAGCTTCACGAAGCGCTTGGTAACATGAACACAGAATACACGACGCCGAG
1861    AAGAACATGCGGTGGACGGTTATTGTGCACGCCCCTTGGAAAGCGCATCGATTGTCTTGG
1921    TCATTGTTTCCAAGCTCTTCAGCATCGCTGCGAGGACCTTGCTGTTATCCTCCTGTGCAG
1981    AAATCAGATGATGCAACGGATGCATGAAATGAGCACAGGTGAATAAAAACATGACAGCAC
2041    ACCGACAAACCGCGCTGAAGGCAACTGACTGTACCTGCTTCTGTTTCTCGATTTGCACCC
2101    GTTGTTCCTCCAGCTCAAGTGCCCTAAACAACGCAACAATCGTGAATGAGGGGCGCACAA
2161    CCATACAACATCAGCAACGGCAATAGCAGCCACACGCAATCGTATGACGCACCGTGTCTG
2221    CGCCTGTGTCATTGCTTGCACTAATCTCGCTGGAATGGGCTCCTCGTCTTCATGCACGGG
2281    GGAGCGAGACTCCTTGGCACGGCGCTCCATGGCAGCTCGCACAAGCTGCGCATCCTCTTC
2341    GCTTCTGCGCTTCTCATCTTCGCGGCGGTCCTGAACGAGCTTGTCTTCCATCTCGTAAAA
2401    TGTCCTCGCTGCTTGCAGAATGTCGGGGTGAAGAATGTCAGCTCCCAAACCGGTCCGAGA
2461    CTTGGCGCTGTCTGCATCACGAGCGGTAGCTACCTGGCGTAATATGTGTTTCTGTGTGCG
2521    AATGCCACACACACACACACACACACACACACACACACACACACACACACACACACACAC
2581    ACGCACACACGCACACACGCACACACACAATCCAGAAACACCACAGTATATTAAGAGAGC
2641    GCACCCCCGAAGCAGCCATCGCCATCGATGGCATCAACGTTCAATGCTTCTCCATCACGC
2701    TCACAACAAACAGGGACAGAATCACGCACGCGCTGACATACCTGCATGGTTTCTGTTGTA
2761    ATGTTGAACGAACGGTCCCTCTTTTGAACTAGAGCCACGAGCCGGTCTTTCACATCATGC
2821    CACTTAGCTCCAACGCCGTGCTTGCTTTTGAGACGTGGAAGGTCTGCCTCCACGGCCCAT
2881    GTAATGGCTTGCGCCCATTCTTGTGGCGTGAGCTGCGATCGCTTGCGCTTCTTGCGAGGA
2941    TTCTCCATGATTTCTTTAGACAACCTGCCTCTGTCAAACTTTGGACGTTGGATCGGATCT
3001    GACAAGTTTGACGGCGCACTCACTCAAGTCTGACAAATAAAAGTTGCTGACTCGACAAAA
3061    AAGAGCTGTTTGTCAGATTTCGTCTGTCAAACTTGTGTCGCAGAAATCCTCT


Features
1-27		5' ITR
28-149	  	5' UTR
150-1758  	Predicted Transposase
434-561		Predicted intron
699-963		Predicted intron
1037-1118	Predicted intron
1759-3238 	3' UTR
3086-3112 	3' ITR

Conceptual Protein Sequence
>Predicted Transposase
1		MAAVTWRGVDEQMMIIAASPHKTFQQRQALLLYFMYRRLASVPRAWVDMSNTLDLTIFTN
61      KEFKYFFRVHSLSHFRRLAINLNVRPWYGREHRTNLCCANKYRENSSLEACLLERSPAMS
121     NRIVESFPGDQLRPTNIATRGFVDGTLIAISRPRHRRHQIASYNGGLMLRFHEPRCCKAQ
181     TAQRTQAAGHIPSQWYDRRALWTSTRFVLAAGHDEDSRYSKPTPAHSTVLITLICVVLSL
241     CAGASGRWHDARIYSASHVTDKLEHLSSSLKVLGDAAYARSARLLPLPRNVQNGTPEADL
301     RRHLSSVRVSVEWEFGCVGNSFAFITYSRSLKVGQGPVASFIRCAFLLANCLNCLYGSQT
361     SKYFACHPPSLEEYLLND


>Salpingoeca rosetta MULE-like element (SrosM)	[RepBase Type:DNA/MULE-MuDR; Repbase Reference Repeat:MuDR-3_HM]
1 		GGGTGCGTCTGCATTCCCGGTGGCCCACTCACCGCTCCTGAGATTGCTCCCCACCACACA
61		CCCAATATTCTCCCTTTTGAAAAACGTGTCTGACCCAAATAAACATTTTTGCAACGACCC
121		CGTCCTCTCCACCACACTGCACAACCCACCCACGACTCCACTGCCCTCACCCACCAACCC
181		CTCCCCACTCCAACGATGGCATCCATCCACACCACTCCCGATCAAATCTCTCCTGAAGAC
241		TTGGTCGATACCCTCGGTGCGCACTTGTCATCCCCACGTCTCTTGCCCACAACCAACAGC
301		CTTCATGTGGTGTTCAAGTGTTCCCCTGCCTGGCTGTCCCTCACATGATCGCTTGACTTC
361		ACACAACAACCACCCTGACCTCCTCTTTCGTCTGGCCGCGACGGCATCACTGAAGAGTTA
421		CTGCCTCTGCCCGACGAATCCGCCAATGACACACACGGTGCGCAATGGCCCCATCCTGCC
481		TGTGTCCGTATGTGCATGAGTGTCTTGTGTGTATCTCTGAGTGATTATATGTGTGCGCCT
541		GTACGTGCGTGTGCGTGTTTGTGTTTGCGCTCTTGCGTGCGTGTGCGTGTGTGTACGTGC
601		GTGCATGTGTGTGTGTGTGTGCGTGCGTGCATGTGTGTGTGTGTGTGTGCGCGCGCGCTC
661		TTGTGTGTGTGTGTGTGCGTGCGTGTGTGTGTGTGTTTGTGTGTGTGTGTGTGTGTGTGT
721		GTGTGTGTGTTCATGGGTCGCTGCTTGTGCATGTGTGTATCCCAGGGACTGAGTCACAAG
781		TCACAGCCACGGCGCAACAACACCAGGCACATGTCACCACCCCGGGTACGAAACAACACT
841		CCGTGCGTGTGTGTGCGTGCGTGTGCGCTTGTGCATGTGTTTGCGCTCTTGTGTATGTGT
901		ACGCGCGCGCTCTTGTGTGTGTGTGTGTCTGTTCATGGTTAGCTGCATGCGCATGTGTGT
961		GTATCCCAGGGACTGAGTCACAAGTCACAGCTCTGACGCAACAACACCAGGCAACTGTCG
1021	CCACCCCGGGTACGAACCAACACTTCGTGCGTGTGTGTGTGCGTGCGTGTGTGCTTGTGC
1081	GCTCTTGTGTGCATGTCTGTTCATGGTTAGCTGCATGCGCATGTGTGTATCCCAGGGACT
1141	GGGTCAGAAGTCACAGCCGCGACGACACAACAGCACCAGGCAACTGTCGCCACCCCGGGT
1201	ACGAAACAACACTCCGTGCGTGTGTGTGTGATTATGTGTGTGCGCCTGTGCGTGCGTGTG
1261	CGTGTGTTTGCGCTCTTGCGTGCGTGTGTGTGTGTTTGCGCTCTTGCGTGCGTGTGTCTG
1321	TGTGTGTGTATGTGTGCGCGCGCTCGTGTGCGTGTGTGTGTGTGTTCATGGTTAGCTGCA
1381	TGTGCATGTGTGTATCCCAGGGACTGGGTCAGAAGTCACAGCCGCGACGACACAACAACA
1441	CCAGGCACATGTCGTCACCCCGGGTACGAAACAACACTCCGTGTGTGCGCTCTTGTGTGT
1501	GTGCGTGCGTGCGTGTGTGTGTGTGTGTGTGTTCATGGTTAGCTGCATGTGCATGTGTGT
1561	ATCCCAGGGACTGGGTCAGAAGTCACAGCCGCGACGACACAACAACACCAGGCACATGTC
1621	GTCACCCCGGGTACGAAACAACACTCCGTGTGTGCGCTCTTGTGTGTGTGTGCGTGCGTG
1681	CGTGTGTGTGTGCGTGCGTGTGTGTGTGTGCGCGCTCTTGTGTGTGTGTGTGTGTGTGTG
1741	TATATGTGTGTGTGTGTGTGTGTGTGTGTTTGCGCTCGTGTGTGCTCACGCCACTTGTCG
1801	GCGATTTCACTAGACACGAAACCTTTCGAGTGCCCAGCGTCTGGCTGTAGCGCCCGCTTC
1861	ACTCGTTTCGACTCTGCCAAGCGTCACATCTGCACGTCGCACAAAGGTGCTGACGTTGCT
1921	GACCTTCTGCAAACGTTCAAGAATAACAGCAACGAGGTTGCCATTGTGTACCCATGCCCC
1981	GAGAACACATGTACACAGACCTTCAGCAGCAGACAGGCGCTCTCCAGGCACCAACTACGC
2041	GACCACGGAAAACAGAAGGTCAGAATCTGGTGGTGATTGTACACGCTTGCAGCGTGTGTG
2101	TGTGTGTGTTTATGCGTGCGTGTGTCTGCGCTCTTTTGTGTGTGTATGTGCGTGTGTTAC
2161	TCACCAGCGGCGCTCTGCCCTATATGCCAGGCGCGTGGTCATTTTCAGTGCCGGAGCGGT
2221	TGCGCAGATGCTGCGTTTTGTACCGCGAAGGAACTCATGCAGCATGTTATTACGGATCAC
2281	GACGCCTCATGTGAGTATTTGATTGTGGCCTGCCTGTTGTCTCCGATCCTGTGTTTCTCA
2341	TCAGCAATGTCTCTCCTGCCCGACGTCGTTCGTTGCAGGTTGTGTCGTGCGTTACTACGC
2401	CTCGTGGAGCAGGTTCGAGTCGTGCATCGCCGCGGCAGAGTGTGACGACTTTGCCCTCGT
2461	CGATTACGTCAAGCGTGACCACACCTGCTGCTTCCCACCAAAAGCTGCCGCGTGGGGCCT
2521	CGAACATGTACAGGTGGAAGAAGAATTCGTCCGGACGTGCTCTCGGCATGGCAATGAGCG
2581	ACCATATCAGGGCACAATCCGCGCTCACCGTGCAAAGGCGCCAAAACCTGTTGGGTGTTG
2641	TCCAGCAATGATGTGGGGGCAGGTCTGCAAAGGCGGGCGAGTGCGGGTGGTGATGTTCAA
2701	CTACCACTCACATTCGAAGGACCTGCGTCACCTACAGCTGCCAGGCGTGTTTCGTGCAGA
2761	AGTGGCACGTCTCCTTCGTGTCTCGGCGTCTTACACGGCCATTTATCATCAGGTGAAGGC
2821	GACCTTTTCCTCGCATCCACGTATCAGGTTAGATCGATGCGGTGTCTGTGTGTGTGTGAG
2881	TGCGCGCGTGAGTGGGTGAGTGAGTGAACGAGTGTGCGTGTGTGTTTTTGTGTGTGTGTG
2941	TGTGTGTGTGTTCTCTGCCTTGCGTGTGCTTGTGTGTTTTGCGCGTTGTGTGCGTCAGTG
3001	TGTGTTTTGTGTGTGTGTGTGTGTGTGTGTTCTCTGCCTTGCGTGTGCTTGTGTGTCAGT
3061	GCACGTTCTTACCGTCTTTGTCGTGCTTGCGTGACTAGCATTTTCAAGCAAGCGCATGTC
3121	TACAACGTTGCTCAGGAGTACGAGCCTGGGCGCTTTGATGCGGATGACGCCGCTTCTGTG
3181	TGGTACGCTGCACAAATCTACAACAAGGAGGCTGGCGAGCACACCCCGGTCATCACAGCC
3241	TTGAAGCTTCAAGGTCAGGAGGCGTTTGAGTTTGGCGGGCCCGAACAGCGCGCCTCAGGC
3301	GATTTCCCGCAAGAGTCACTATTCATCCTTGTGCAGACTGAGTGGCAGCGACGCGTGCTC
3361	AAGGTGTGTGGTGCTGAGTGCCGTGCTCGCGTCTTGAATCCTTGCATGCATGGTCAATGA
3421	TGTGCACCGCCTTGCAACACATGGGGCACTCTGTTGTCTCGTGTCGTGTTGGCGTGTCAA
3481	TACTGCAGTGTGTCGCCAGCCTTGTGCACGTGGCTAATGGTAAGCGTCTCGTCATCACTT
3541	CCCATGCATGCTTGTTCTGTGTTTCCTTAGGAGTGTGGGCATCGTGGCATTTTTCTTGAC
3601	TCAACACATGGCACAAACATGTACGACCACCCGTTGATTAGCGTGGTGGTCGAAAGCGTC
3661	TATGGATGGGGAATACCTGTGGCGCACGCCATTGTGAGTCACGAGACGATCGGCGTCGTC
3721	GCACACTTTCTACGGAAAGCGGTTGCAGACCACGGTATCACTCCATCGGCCGTGATCACG
3781	GATAAGACGTTTGCCGAAGGTCGCGCCGTGGATGAGGCACTTCCCAACTCTCGCTGGCTT
3841	CTTTGCCCAGTTTCACGTGAAGCAAGCTTGGTGAGAGGTCGTGTACCGCTTGCGCGACGG
3901	CCGTGTGTGTGTGTGTGTGTATGTGTGTGTGTGTGTGTGTGTGTGTGTGTGTGTGTGGCT
3961	CTGTGTGTGTGTGTGTGTGTGTGTGGCTCCGTGTATGTGTGTGTGTGTGTGTGTGGCTCC
4021	GTGTATGTGTGTGTGTGTGTGTGGCTCCGTGTGTGTGTGTGTGGCTCTGTGTGTGTGTGT
4081	GGCTCCGTGTATGTGTGTGTGTGTGTGTGTCTCCGTGTGTGCGTGTGTGCGCGCGTGCGT
4141	GTATGTTCACACATTCGTGTGCTTTACCTGCTGACGCGGCACTCTGATACTTGTCTGCAA
4201	CGGCGTTGTGGTGTGCGTGACAGGCTCAGACACTTCAGCTCCAGATCCAAGGATGGGCTC
4261	TCGCCGGTGAAGGACTTGGAGGAGCTCATGAAGTGCTCAACCATCCAAGATTTCGAGCGC
4321	GGCAAGCGACTTTTCTCGGAGCGGTACAAGGATGACCCAAAAGTGCTGGATTATTCAAGA
4381	AAACATTACTTTGAATGGGCGCACCTGTGGGCTGACTACTGCAGGCGCCCCCAAGATCCA
4441	ACAACCAACAATTATATCGAGGTCAGTGGTCATACCCAGGCCCACGCTCACACACACACA
4501	CACACACACGCACGCACGCACACACGCACACACACACACACACACACACGCACACGCACC
4561	CAGAGATATGCACGCATTCACCTGAAGAACCACACCCTTACGTGCTCTTCGCTGTCCGTT
4621	ACCTCGTGGCACATGCCTGGTTGTTTAATCATTGTGCTCCGATGGGCGCAGTCCTTTCAC
4681	CGCGTTCTCAAGGAACACCTTGACAGGAAATCGGGGCGTGCTGACTACCTGCTGCGCCGC
4741	TTGCTCTCATTCGCGGAGGAGCAAAGACAGAAGGTTCTACACGCTCAAGTCAATGGAGTG
4801	GTTACGAAGGCACAACGCTGCGCGTCATCGGCACTCAGCATCGCTAAGCAAGCGGGTCCA
4861	AGTGTTGATCGCACCAGTGACTTGTCGTTCACAGTGTCATTCCCTGACAAGGACCCAAAG
4921	GCTGTCACCATGAGAGCTGCGTTTACGTGCGAGTTCTGCTCCCGCGCTGACTGCATCCAC
4981	GTCTATGAGTGCGTGTGTCCTGCGTACAAGGGCTCTCCCCCTGTATGTAAGCACACGGCT
5041	GCGGTTTTCATTCACACGACGGGCAGCACCGACCGAGCCACATCATTTCCCGTCGCTGCC
5101	CCAACGCCAGAACACAAACCAAGCCGGCACACAGGTGAAACAGGATATCATGCACGTGTA
5161	CACGAGCGTACTCGCGCGCGTGCGCGCTGACACAGAGTGACTGAGTGACAGAGAGTGACA
5221	GAGGGTGACAGAGAGCGAGTGTGTGTGTGTGTATGTGCTAGTGAGTGAGTTGAGAGAGAA
5281	AGAGATGCGCACACGCTCGGGCAGACAGACACACACACGCACACACACACACACACACAT
5341	ATCCACTCCTGCGTACTCACACGATCATCCGTGCATTGCTTGCCGAACAGGACGAACCAA
5401	AGATCGCGTGAAACAGCTCATGCGCACGATGTCGCGGCAGCTGGACAAAATCACAGAATA
5461	CCCCTCGGGGATTGTCGTTGACCTTGAGGACATTTGCACTCTCATCGACCGCCTCACGGA
5521	CAGGATCTCCATCATTGCCGACGGGCAGAAGCGATGTCGACAAGCGGGCATCAAGCAGGA
5581	ACACCCCCGGAAAAGAGTGAAGACACTGGCCCCGTCGAGACTGCGGCTGTTCCCTGTGCG
5641	CGGCCGCAGGGGAGGCAAGAAGGCGGCAAGCACTCGGGAGGGCGCGAGGAAACCGCTGTT
5701 	TCGTACGTGCACTCGCATGTATGTGCTCTGTGTATGCGTGATGCGGTCGTGCATGCGTGA
5761	TGTACCGCGTGGATGACGTGCAAGACACACCAACCAACAATCTCATCGGCGACCGTACAT
5821	TCTGCATACATACAGATGATGCGTGGCAACCGAAGTCGGAGTCAAATGACGCGGAGCCCG
5881	CAGGTACCCCCCCCCCACACACACACACACACACGCACACGCACACACACACACACACAC
5941	ACACACACACGCACACACACATGTCCTGACGTTGCTTCTTCCGCTTGTCACTCGCAACCT
6001	CAAGTGCAAGGTGCCCAGCGAACGGAGCCAGTTTTCAAGGAACAGCAGCTCCAACCTCGC
6061	GGCGAGGCCTTGAGGCAGCGAAATGATGGTGTGTAGCTTGCCCACTTTGCCACATGTACC
6121	TTGCCTACTTCTCCAGCGCGTTGTTCAGGTGGATCAACGAACACTCATCGTCCAACCTGT
6181	TGGGGTGTGTTTCTACGACCAGGTGCGCCACTCGCTGTCTCCCTTCTGCAGTCACTGATG
6241	GCACCCACGAGCAGCAAGCCCTCAAAACATCAAGCAGATGAGCAGGAACCAGAGAACAAA
6301	CAACAACAACAACAGGTGCCTCAACAACAACAACAAGAGGTGCCTCAACAACAACAACAA
6361	GAGGTGCCTCAACAACAACAACAAGAGGCGCCTCAACAACAACAACAACAACAGCAACAA
6421	CAACAACAACAACAACAACAACAACAACAACAACAACAACAACAACAACAACAACAACAA
6481	CAACAACAACAACAGCAGCAGCAGCAGCAGCAGCAGCAGGTGCCACAACAACAACAACAA
6541	CAACAACAACAACAACAACAACAACAACAACAACAACAACAACAACAACAACAACAACAA
6601	CAACAACAACAACAACAACAACAACAACAACCACAGGTGCCTCAACAACAACAACAACAA
6661	CAACAACAACAACAACAACAACAACAACAACAACAACAACAACAACAACAACAACAACAA
6721	CAACAACCACAGGTGCCTCAACAACAACAACAACAACAACAACAACAACAACAACAACAA
6781	CAACAACAGCAGCAGCAGCAGCAGCAGCAGCAAGCCCAAGAGGAATGTCAATATCAGGCA
6841	CCAAACCCGCGCAACCGCGAGAAGATGGTGGGTGGCCGAAGCTCGGTTGCCTCTGTCGAC
6901	ATGACTCCGACCAAACCACGACCTGGTTCGTTGAGCTGTTGTTCATGTGAATGAACATGC
6961	GCACCTGTGTGTGTGTGTGTGCATATGTGTGTGTTTGTTTCTATGTATTTTTGCTTGCTT
7021	GCTTGTTTGTTCGTTCACTTATCCGTGGGCCTGCATGCTAATGCCAGTGTCGTGCGGATG
7081	CGTTGTTTCTCTGCTCATGCACGACCCTCACATAACACCACTGGCCACCGGTTGTGCAGG
7141	CGATCTGCCCAGTCCTTTCAGCCAAGCAAGCTGACCAGGCTCATCACAGCGTAGGAGGAC
7201	ATCTCAATTGTTCGTCAAGACCTCTGTAAGACTGCGCACATGGTGCGCCATATGGGGTGG
7261	TGCGTGTGTGGTGTGTTTGCGGTTACGCCCTGCTCACTGTGGCGTGTTCTGCTGCACATG
7321	AATGACACTAGGAGGGGCCTACGTGTGTGGGGCGCATCCTGTGTTAGTTTGAGGTGCGTA
7381	GCATTGCCAGTTTTGGTGTTGGACCGCCCACACCGGGGTGCACGCGCGCTTGCACATGGC
7441	GCGCCATATTGGGTGGTGCGTGTGTGGTGTGTTTGCAGTTACGCCCTGCTCACTGTGACG
7501	TGTTCTGCTGCACATGAATGACACTAGGAGGGACCTACGTGTGTGGGGCGCATCCTGTGT
7561	TAGTTTGAGGTGCGTAGCATTGCCAGTTTTGGTGTTAGACCGCCCACACCGGGGTGCACG
7621	CGCGCTTGCACATGGCGCGCCATATTGGGTGGTGCGTGTGTGGTGTGTTTGCGGTTACAC
7681	CCTGCTCACTGTAACGTGTTCTGCTGCACACGAATGACACTAGGAGGGACCTGCGTGTGT
7741	GGGGCGCATCCTGTGTTAGTTTGAGGTGCGTAGCATTGCCAGTTTTGGTGTTGGACCGCC
7801	CACACCGGGGTGCACGCATGCTTGCACATGGTGCGCCATATGGGGTGGTGCGTGTGTGGT
7861	GTGTTTGCGGTTACACCCCGCTCACTGTGACGTGTTCTGCTGCATATGAATGACACTAGG
7921	AGGGACCTGCGCGTGTGGGGCGCATCCTGTGTTAGTCTGAGGATGCACGCGTCTTTGTAG
7981	TTCGAGACATGGTTGTTGATGTGGTTGAATAGCAATATAGAAGATCTCGTGCAGGGAATG
8041	TCACACCAAATAAAACCCGCACAGGCGGTTAACAGGGCCCTATTAAGTCACGCACACGCA
8101	CACACACACGGACGCATACTTTCTCTCTCTCTCTCTCTCTCCCTCTCTCTTTCTCTCTGT
8161	CTCCGTCTGGCCGGGTTGTTGGTTGGTTTACATGAGTTAGAGGTGTCTGCTCAGACACTT
8221	TGGGCTTTGGTTGTTTTGCGGTGTGGCCGACTGGGAAAGGAGCTGATTTGCCAATTGCAG
8281	GTGCAATTACAGCCGAATGTGGGCCACCGGGAATGCAGACGCACCC

Features
1-28		5' ITR
29-195	  	5' UTR
196-6278  	Predicted Transposase
257-415		Predicted intron
458-1135	Predicted intron
1199-1567	Predicted intron
1631-1813	Predicted intron
2059-2190	Predicted intron
2291-2378	Predicted intron
2848-3098	Predicted intron
3364-3573	Predicted intron
3850-4692	Predicted intron
5135-5390	Predicted intron
5703-5835	Predicted intron
5884-6004	Predicted intron
6089-6231	Predicted intron
6279-8296 	3' UTR
8297-8326 	3' ITR

Conceptual Protein Sequence
>Predicted Transposase
1 		MASIHTTPDQISPEDLVDTLELLPLPDESANDTHGTGSEVTAATTQQHQATVATPGTGSE
61		VTAATTQQHQAHVVTPDTKPFECPASGCSARFTRFDSAKRHICTSHKGADVADLLQTFKN
121		NSNEVAIVYPCPENTCTQTFSSRQALSRHQLRDHGKQKARGHFQCRSGCADAAFCTAKEL
181		MQHVITDHDASCCVVRYYASWSRFESCIAAAECDDFALVDYVKRDHTCCFPPKAAAWGLE
241		HVQVEEEFVRTCSRHGNERPYQGTIRAHRAKAPKPVGCCPAMMWGQVCKGGRVRVVMFNY
301		HSHSKDLRHLQLPGVFRAEVARLLRVSASYTAIYHQVKATFSSHPRISIFKQAHVYNVAQ
361		EYEPGRFDADDAASVWYAAQIYNKEAGEHTPVITALKLQGQEAFEFGGPEQRASGDFPQE
421		SLFILVQTEWQRRVLKCGHRGIFLDSTHGTNMYDHPLISVVVESVYGWGIPVAHAIVSHE
481		TIGVVAHFLRKAVADHGITPSAVITDKTFAEGRAVDEALPNSRWLLCPEHLDRKSGRADY
541		LLRRLLSFAEEQRQKVLHAQVNGVVTKAQRCASSALSIAKQAGPSVDRTSDLSFTVSFPD
601		KDPKAVTMRAAFTCEFCSRADCIHVYECVCPAYKGSPPVCKHTAAVFIHTTGSTDRATSF
661		PVAAPTPEHKPSRHTGRTKDRVKQLMRTMSRQLDKITEYPSGIVVDLEDICTLIDRLTDR
721		ISIIADGQKRCRQAGIKQEHPRKRVKTLAPSRLRLFPVRGRRGGKKAASTREGARKPLFH
781		DAWQPKSESNDAEPAVQGAQRTEPVFKEQQLQPRGEALRQRNDVTDGTHEQQALKTSSR


>Salpingoeca rosetta Sola1 element (SrosS)	[RepBase Type:DNA/Sola-1; Repbase Reference Repeat:Sola1-1_MonBre]
1   	GGGTATCGCTCAATTATAATGTCCTCAGTGGCTTTTCGTTGTGATGTGAGCTGATGGAAG
61      CGTCTAGGGCGTCTTTGAGCGCTCTTTCCGGTGGTGTTGGTTTCGTTCGGATCTGACAAC
121     GAGAAGTCAGTCAACGAGCGCTTGCAAAATTACCACCCAAGCCAGAATCGCAATCCGCCA
181     AAATCTCAAACTCGTCGGGAAAGTGGTGAAAATCGACAAACAAAGTTGGGAGGTTGTTTT
241     TTGAGCGGCACACCACCACGACGATGAATGTTGATGGCGACTTTGAGGGTGAGGAGGAGG
301     TGTTTGATGATGGTGCTGCTCGGGAAGAAGTGGCAACAGCACTGCTGATGCTGATGCAGA
361     ATGATGCGGAAGAGCGCACGGTGTCGCCCCTCAGCACTGCAAGCGCCGAGTGCAACGAAG
421     CTTTGCGCACTGGGAACGATTTCATTAACAAGGAGTACTTTGGCGGGTGCGTCGCTTGCT
481     TTCTTGTCAGCTTGCAGCAGTGATGTGGTGGTGGTGTATGCGAACGCTCTGGCGAGCATG
541     AGTACTCATCACTCTGCCCTCTCCTTGCGCCTGTATTCTTTGCAGACCTCTTCGCATGAC
601     ATCCCTCCTTGAGGGCGACAACGCTGGTGACGATGACGATGACGACGACGACGACGACGA
661     CGACGATGATGATGATGATGGTGGTGATGATGTTCAAGACACACCACTCTCTCCATCATT
721     GTCGCTCCTGTGTGAGGAAGAGGTGCCGCCAACGCCAGTGAACGTCTCATCTCCGCGCCT
781     TCCACCGTCTTCGCCCGCCGTGTCACAGGAGGTGCATGGGACAGCCGTGGCACTTCCGGA
841     CACAAGCGGCTCGCAGCCAAGACCACCGCCGCTGCCACTGCCAGCGAGTCTAATGCACCC
901     ACGTGCTCCAGTGCCGGCTTCAGCTGCCCCTCCTCTCCCGATCCCTATTCAATTCCAACC
961     ACACCTGTCGCGACTGCTTAGCAGCCCGCCACCAAAGCGCCCTCGACAACAACAGCAGCA
1021    GCAGCAGCAGCAGCAACAGCGAAACGATGCGCCGCCGATCGACCTTGTTGCCAACGAGCA
1081    CTATTGCTCGACTGCTCTTCTGCCACAAGTGGCCGAGGTCGTTGACACACTCATCCCACA
1141    ACCACCAGCAACCGCCACCAAGTCGCAGCAGTCAAAGCCATGCGGAATACGCCAGTGCAA
1201    GTGTGCTGCTGGCAAGGCTGGCAAGTGCTGGAAGACCTTTGGCGCGGGCACACTTGAGAG
1261    TCTCCGATGCCAGGTGTTCGAACTCAGCCAGCATGACCGCCGTCGCATGGTGCAGTCCAT
1321    CGTCTCCACGAGCCTGAAGGTGCCGCCATGGCAGGTTGGCAATGGGCGGGATGATGCTCC
1381    GTGCGAGGACGGGTGGCAAGAGCACGTGCCGGACCGGAGCAGACTCACTATCGACTACCG
1441    CGTCCTGGGCGTGCCGCTGTGCAGAGAAGGCTTCCGGAACGTGCTTGGGATTGGAGGTCG
1501    AGTCATCAAGGAGGCAACCCGAGACGTAAAGGCGGGTGTCATTGTGCCGCGGCCATCGCT
1561    TCACGGACAACATCTCAAGGGTCGTGGGGTGTTCACTGCCCAACGCGTTGTTCACTTCAT
1621    CAAGTGGGTGGCCTCGATGCACGGGCTGCCGAATCCTGCGGGACGCGGGGCCAAAGTACT
1681    GCTGCCCATCTCCTTGTCGAGGGCACAACTCCACAAACGCTACCAGTCCGCCACGGGTAC
1741    GGTATGATCGTGTGCGTGTGTCTGTGTGTGCATGCTTGCCAGTCGCTGTTGCTCCGCTGG
1801    TGCTTACAGACCCTTGTCGTGTGCATGCTGGCTGCAACAGGTGATCAGACGTCGCTGGCC
1861    ACGTTCAAGCGCGTGTGGGCAAAATATCTCAAGCACATCGGACACGCCAAGACCCGCACG
1921    GATGTGTGTGACACGTGCTCGAAGCTGAAGAGCGGCTAGATGTGGGAGTTCCTTATTCAG
1981    CACCTGAAGATGGCAAAGGCCGAGCGCAAGTTTATGAACGATTGGACTGAGTTTGGTGGG
2041    AAGGCAGATCACCACGTCATCAGCTTCGACATGGCAGGCACAACTCGCCTCCCTCACTTC
2101    CTGGAGCAAAGAAAGGCAAGCTGGGGTGATGTGTGAAAGGGGGGTGAGGATGAGGGATAG
2161    GGGTACTGCTGTGAGCTCGGTTTGTTCTCGACCTTGTCTCACCCTGTTGCGCACGTTGTG
2221    TTCACAATGCCAGGCGTTCTATTACGAGAGCGGTTTGAAGGTGGAGGCGTTTGGTGTGAC
2281    AGACCTGGCGCGGCGCACCCAAATGAATTACGTCTGGCACGAGCAAGACTCGCCGAAGGT
2341    TCGCGGCGCCAACCTCATTGTGTCCCTCGTCTATCACCGCCTGACATCGATTGGCAGGCG
2401    TGACGTCCTCTACGCGATGGCCGACAACTGCGGCGCACAAAACAAGAACTGGACGTTCTT
2461    GTTCTTCTTCGCTTCATACGCGCACGTGTTCAAGTGCTCGGTGTACTATCATTTTCTCCT
2521    TCAGGGCCACACGAAGGGCCTGCACGATGCCTTCTTTGGCCTCGTCAAGCGAAAGCTCAA
2581    GACGGAGGACGTGTTCACGCCTACACAGTTTATGGACATCGTCGAGCGCTCTTCTGTGGC
2641    CAACGCCGTGACCAACGCGGCATCAGTCCCCATCTACAACCACACCGCACGCCTTGGCCT
2701    CCTCTTTTGTCAGCAGAAGCAGCTCAAACCAACCAAGTACAAGCACTTCTTCTTCGACAA
2761    GGACAGACTGGGTGTTGTTCGCTACCGCGCATCAACTTCAGACGAATGGGCGGAAGTGAA
2821    TCTGCTTCGGCCTGGCGTTGGGCCAGAGCACATACACGCGGGCATCTTCACTGATGGTGA
2881    GCGTGTTCCCACCATCACCCTCTCCGCCAAGCGTCACGAGCAGCTGCGAAACATCAAAGA
2941    GAACTTCTTTCACGGCGTGGAGCATCTAAAGGACCACTACTACAGAGAACAGCCATGATT
3001    GTGTGTATCTCTTCGCCTGCACTGTGCATCTCTGAGCTCATCTCATGCCTGTTTGTGGGG
3061    GTGATTTTGTGCGAAGGTTGTTGCGGTCAGTAAAACAGTCACCCACCACCACACACACAT
3121    CGCACGAAGGTGATTTTTGGCTCATTGGAGAGCTCTCGAAGAGCTCTTTTTTTGGGGTTT
3181    TGGCGTCTCTGAAGCCCCACACAACCCTTTGATGGCTTTTTCTCGTGTCCCATTTTTTGC
3241    CACTGAGGACATTATAATTGAGCGATACCC

Features
1-32		5' ITR
33-263	  	5' UTR
264-2995  	Predicted Transposase
467-585		Predicted intron
1742-2233	Predicted intron
2996-3239 	3' UTR
3240-3270 	3' ITR

Conceptual Protein Sequence
>Predicted Transposase
1		MNVDGDFEGEEEVFDDGAAREEVATALLMLMQNDAEERTVSPLSTASAECNEALRTGNDF
61      INKEYFGGPLRMTSLLEGDNAGDDDDDDDDDDDDDDDDDGGDDVQDTPLSPSLSLLCEEE
121     VPPTPVNVSSPRLPPSSPAVSQEVHGTAVALPDTSGSQPRPPPLPLPASLMHPRAPVPAS
181     AAPPLPIPIQFQPHLSRLLSSPPPKRPRQQQQQQQQQQQRNDAPPIDLVANEHYCSTALL
241     PQVAEVVDTLIPQPPATATKSQQSKPCGIRQCKCAAGKAGKCWKTFGAGTLESLRCQVFE
301     LSQHDRRRMVQSIVSTSLKVPPWQVGNGRDDAPCEDGWQEHVPDRSRLTIDYRVLGVPLC
361     REGFRNVLGIGGRVIKEATRDVKAGVIVPRPSLHGQHLKGRGVFTAQRVVHFIKWVASMH
421     GLPNPAGRGAKVLLPISLSRAQLHKRYQSATGTTLVVCMLAATGDQTSLATFKRVWAKYL
481     KHIGHAKTRTDAFYYESGLKVEAFGVTDLARRTQMNYVWHEQDSPKVRGANLIVSLVYHR
541     LTSIGRRDVLYAMADNCGAQNKNWTFLFFFASYAHVFKCSVYYHFLLQGHTKGLHDAFFG
601     LVKRKLKTEDVFTPTQFMDIVERSSVANAVTNAASVPIYNHTARLGLLFCQQKQLKPTKY
661     KHFFFDKDRLGVVRYRASTSDEWAEVNLLRPGVGPEHIHAGIFTDGERVPTITLSAKRHE
721     QLRNIKENFFHGVEHLKDHYYREQP


>Salpingoeca rosetta Tigger Element-1 (SrosTig1)	[RepBase Type:DNA/TcMar-Pogo; Repbase Reference Repeat:Mariner-37_CCri]
1   	CAGGTCACGCATGGATATAGTGACTATTTGGTTCCCTGAATTTGGGGTCACTATAAAATC
61      TTTGTGTCCGGAAGTCACTTTAGCCCAATGACGGTTGCCAATTGCAATGTGCAAATTGCA
121     AACACTGGCGCCATGTCCACCGCCAAGAAACGAGTGGCTCTGACCACAGCGGAGAAGGCA
181     GCAGTGGTGCATGAGAAGGGCAGAGATGCATCGCTGACTCGAGAGCAACTCATCGAGTTC
241     TGCAGTGCAAAGTTTGGCAAGCGTCCGTCGCCAGCATGCATCACAAACATCCTCAAGGAT
301     CCAAAACGCTGGGAGGAAGCAGCAAGTGATCCTTACACAGCAAAGCGTGCCAAGCTTCGA
361     CCGAGCCCAGTTGCAGGTCTCGAAGCAGCTTTGGCCGCCTGGGTTGAGCAGAAGCAGGCT
421     CAAAACTTCCCGCTGACAGACGAAACACTGCTGGCAAAAGCGCATGCCATTGGGCAGCAC
481     ATATCTCTACCAGACCATTTCAACTTCAGCCACTCATGGCTGCTTCGATTCAAACATCGT
541     CATGGCATTTGTAAGCGCAAGCTATACGGAGAGGCGGCAAGCGCGGACATGGATGGCGTT
601     GCGCTTGCACGTGAGGCGCTGCCCAGACTCCTCGAGCACGTTTCCCGTGATGACCTGTAC
661     AACTTGGACGAGACAGCTCTGTATTACAGACAGCTCCCAACCCGCACTCTTGCATCTCAC
721     CAACGTGCGGGAGCGGTCACGAACAAGCAGCGACTGACCGTTGCTCTGTGCTGCAATGCT
781     TCTGGTACTGACAAGCTACCGTTGTACGTGATTGGCAAGGCAGCGCGCCCTCGCTGTTTT
841     CCAAAAGGCTGGCGGCCATTGCGTGATTCCGGTGTTCACTACGACTACAACAGCAGCGCT
901     TGGATGACCTCCACAATCTTCAACAACTTCCTCAAAGACTTCACCCACCATGTCCAGCGG
961     CCTGTGTGGCTGATCGTTGACAATGCTCGCTCCCACAGCATTGACGATGGCACACCAGGC
1021    ACATGGTTTGGCTTGAAGGGTGTCAGTATCGGAACGGTGAACGTGGTCTTCCTTCCGCCC
1081    AACACGACGTCCCATGTGCAGCCCTTGGATGCTGGCATCATTCGCTCCTTCAAAGCGAAA
1141    TACCGAGTGCGTCACCTTACCTGGCTGTCAAAGGAGCTCGAGGACACCACCGCCACGGCT
1201    GCACGGCTGCATGTGCCCCTCGACGTTGCGTTTGACTGGTGCCAGAATGCTTGGAAGGAC
1261    GTCAGTGTTGACACCATCCGCCATTGCTGGGATCACGCCGACATTCTCCCTGGAGACGAC
1321    CACATCGACGAGCTGAACGCACTGCTAAAACCGCTCGCTTTTGACTCGCGCTTCGGCAAG
1381    GAGACCCCAACTGCCGAGGCTTTGCTGAGCTTACCGGTGGAAAATGTTACCGAGGTACCA
1441    TATGAGCTTGGTGATCTGCAAGCCATGGCTGATCACCTTGAGGGTTCTGACGGACGGGAG
1501    GCTGGGCATGTCGGCACGTGTGATGTGGGTGATGACGGGGACCACAACAGTGGTATGGGT
1561    GGTGTGGGTGGAATCGACGACAACGACGAAGGGGACGATGGGGAGGGTGATGTGATTTGT
1621    CTTGACGACGTGCCATCATCGTCACAGCGCCCGGCAGTCCCGAAAGTGAACGCACCCCCA
1681    CCAACGCTTAAGCAAGCAAGAGAGGCGGCCACTCTACTTCGCCGCTTCATTACATTCCAC
1741    CCGCACAAGCTCGCCAACTATCGTGACTCTTTGGTTTCCCTTCGTTCGGCCCTTGACTTT
1801    ATTGTGATGCCTCAAACACAGCTTACTCTTCATGGGTTTCTCACTGTTGACCCTTCTGTC
1861    GATGGGTCTGCACAGTAAACCGTCTTCCTGGCCGTGTGTACACACACACACACACACACA
1921    CACACACACACACACACACACACACACACACACACACACACACACACACGATTCCACACA
1981    CACACACACACAGAGAGAGCACCGGTCACTACTCGAGTCCAAAATCATCACTATAAACAT
2041    GTAAGTGACTGTTTCCTGAAGTTAGGGTCACTTTAGCTCGTTTGCCACTTCACCCGACGG
2101    CACTATAACCATGCGTGACCTG

Features
1-22		5' ITR
23-87	  	5' UTR
88-1875  	Predicted Transposase
1876-2100 	3' UTR
2101-2122 	3' ITR

Conceptual Protein Sequence
>Predicted Transposase
1		MTVANCNVQIANTGAMSTAKKRVALTTAEKAAVVHEKGRDASLTREQLIEFCSAKFGKRP
61      SPACITNILKDPKRWEEAASDPYTAKRAKLRPSPVAGLEAALAAWVEQKQAQNFPLTDET
121     LLAKAHAIGQHISLPDHFNFSHSWLLRFKHRHGICKRKLYGEAASADMDGVALAREALPR
181     LLEHVSRDDLYNLDETALYYRQLPTRTLASHQRAGAVTNKQRLTVALCCNASGTDKLPLY
241     VIGKAARPRCFPKGWRPLRDSGVHYDYNSSAWMTSTIFNNFLKDFTHHVQRPVWLIVDNA
301     RSHSIDDGTPGTWFGLKGVSIGTVNVVFLPPNTTSHVQPLDAGIIRSFKAKYRVRHLTWL
361     SKELEDTTATAARLHVPLDVAFDWCQNAWKDVSVDTIRHCWDHADILPGDDHIDELNALL
421     KPLAFDSRFGKETPTAEALLSLPVENVTEVPYELGDLQAMADHLEGSDGREAGHVGTCDV
481     GDDGDHNSGMGGVGGIDDNDEGDDGEGDVICLDDVPSSSQRPAVPKVNAPPPTLKQAREA
541     ATLLRRFITFHPHKLANYRDSLVSLRSALDFIVMPQTQLTLHGFLTVDPSVDGSAQ


>Salpingoeca rosetta Tigger Element-2 (SrosTig2)	[RepBase Type:DNA/TcMar-Tigge; Repbase Reference Repeat:Mariner-132_CCr]
1       CAGGCAGTTCTCTATATTGGCAAGAAATACATTGGAAATTTCTCCACATTGGCAACAAAT
61      CTCCGCGCCACACTCTCGCTCAAAACTGTCGCGCCAAAAACCACAACCATTGACACGCAC
121     ACGCACGCACACGCACACACACACACGCACACACACGCACACACACACCTACACACGCAC
181     GCACGCACACGAACGAACGACATCAGCAGCTTGAAGGCGTCGCTTAAGGCCGCAGCAACG
241     GGCGTGAACAGCAACACACGATTATGACTAAGATGAAGACACGGATGGAGAAGTACAACA
301     TCGCCATGGAAGCGATTGCGGGCCGCACCAAGCAGAAGCACGTTGCGGAGAAGCATGGTG
361     TGACGGCAGCAACACTGAGCAAGTGGGTGAAGAAGGTCAAGGCAGGAGAGCTACGAGGGG
421     ATGAGCGCGACGCATCATGCAAGAAGGCACGACCGCTCCAGTTTGGCGAGATTGAAGATC
481     GCTTGGTGCAGTACATCAAGCTGCGCGAGCGCAAGTACCTGGTGGATGGCCTCGGGCTCT
541     CATGGAAGCTTGTGCAAGAGAAAGCCCTCAAGTTTGCTGCAGACATGAAAGCAACGCATC
601     CAGACAAGGCAGCAACACTTGACAACTTTCGCGCAAGCCCTGGCTGGTTTCAGGGCGTGC
661     GCAAGCGACACAACATCAAGAGCGTGCGACTACATGGAGAGGCTGGCAGTGTTGACGAAG
721     AGACAGCAGCAACGGCAATGGCAGAGTTCAAGCAAGCAGTTGCTGCTACGAGCATCACCA
781     ACCCCCAATTCGTCTTCAACGCAGATGAAACTGGTCTCTTCTACCAGACGTTACCTTCAA
841     GACTCTACGTGTCTCGATCGGAGCGCAGTGTTCGCGGAGTGAAGCAGATGGCGGCAAAAG
901     CACGGCTGACGATCATGACGGCAACATCAGCAGCGGGGGAGAAAGTGCCACTCTTCTCTG
961     TCGGAAAGAGCCGGAGACCTATGTGCCTTCGTGACGACTTCCCACCAGTGCGGTACACGT
1021    CTCAAGCATCAGCCTGGTTCGACACTGACATGGCCAATTACTACGTGCGTTTCTTTCTCA
1081    AGTGGAAGCGTTCACGCTATGGAGACGAGCCTGTTGTTCTCATCTGGGACAATTGCCCGG
1141    CACACAAAAACGTCACCAACCCTGCGCCGAAGGAGCTGCACCTGTTGTTCTTGCCCCCAA
1201    ACCTAACGTCAAAACACCAGCCCATGGATATGGGCTTGATATCGGCCGTGAAAATGCGAT
1261    ACAAGGCATACGTGCTGCAGCAGCTCCTCGCATACTACGACGACGGGCAGCAGACACCAC
1321    TACCGAAGAGCCGTGGCTTGCGTGGTCTTGCCCATGGAGCGCCACCAAACATTCGAGACG
1381    CGTTGACGATCTTGAAACGAGTGTGGGATGAGGTCAAGCCTGAGTCAGTGGTGCGGTGCT
1441    GGATGAAGGCAGCTTGCCTACCCGAAAGCTTTTTCCCACAGCAGCATACACAGCAACAGC
1501    AGCGAGTGACTTCGGATGAGATGCTGACAGAACGGAGCAGTGAAGAGGAAGGGCAGGAAG
1561    GGGAGGGCGGACAGCTGGTACAAGATGGGCTCGGAGCGGAGAATGAACAGTACGATGAGG
1621    CGGAACAGAGAAGGACGGAAGAGCAGGAGGCGATTGATGAAATAAGTCACCTCGCTCAAT
1681    CACTGCAAGCCAGAGTTTCAATTGCAACTGATGCGCGTGTTGAGGTTGTTGCGGAGGGAA
1741    CGGAGGAGTGGGCGACGTCAGATGATGACCCTGATATCGTGAATGCAATGATTGATTTGG
1801    AGCTTGAGCGCATAGAAAGCAACAGCAGCACAACCACCACAAGCAGCGACGACGACGGGA
1861    GTGACTCTGACCAAGACGAAGCGACACCGACCGCACCGACACGTGCGGAAGTTTACAATG
1921    CCCTGACAGTTCTCAACAGACTGTGTGAATCCTCTGCATCTCTCCGTCCCACATGTACAC
1981    TTGTGTCTCGTGTTCGCAGCGACGTTGATGCCTTCTTTATGTCCAAGACGCAAAAGCAAC
2041    CCACACTGCACTCATTCTTTGGTCCACACACACAATAAACACGCTCATTCCACACCGGCA
2101    ACTTTCTCTACATTGGAAACTTTTGGGCTTGCCACACCTAGTTGCCAATATAGAGAACTG
2161    CCTG

Features
1-23		5' ITR
24-263	  	5' UTR
264-2075  	Predicted Transposase
2076-2141 	3' UTR
2142-2164 	3' ITR

Conceptual Protein Sequence
>Predicted Transposase
1		MTKMKTRMEKYNIAMEAIAGRTKQKHVAEKHGVTAATLSKWVKKVKAGELRGDERDASCK
61      KARPLQFGEIEDRLVQYIKLRERKYLVDGLGLSWKLVQEKALKFAADMKATHPDKAATLD
121     NFRASPGWFQGVRKRHNIKSVRLHGEAGSVDEETAATAMAEFKQAVAATSITNPQFVFNA
181     DETGLFYQTLPSRLYVSRSERSVRGVKQMAAKARLTIMTATSAAGEKVPLFSVGKSRRPM
241     CLRDDFPPVRYTSQASAWFDTDMANYYVRFFLKWKRSRYGDEPVVLIWDNCPAHKNVTNP
301     APKELHLLFLPPNLTSKHQPMDMGLISAVKMRYKAYVLQQLLAYYDDGQQTPLPKSRGLR
361     GLAHGAPPNIRDALTILKRVWDEVKPESVVRCWMKAACLPESFFPQQHTQQQQRVTSDEM
421     LTERSSEEEGQEGEGGQLVQDGLGAENEQYDEAEQRRTEEQEAIDEISHLAQSLQARVSI
481     ATDARVEVVAEGTEEWATSDDDPDIVNAMIDLELERIESNSSTTTTSSDDDGSDSDQDEA
541     TPTAPTRAEVYNALTVLNRLCESSASLRPTCTLVSRVRSDVDAFFMSKTQKQPTLHSFFG
601		PHTQ


>Salpingoeca rosetta Tc1/mariner element (SrosTm)	[RepBase Type:DNA/TcMar-m44; Repbase Reference Repeat:Mariner-21_CGi_]
1      	ACAGAGGATGACATCAGTGAGCGGAAAAAATAAGTTTTCATCACCGGCACACATTCAAAA
61     	CCACCCGAAATATGCGTCAATCGCTTCCATTGTCCGTTGGCTGTCCCACGCACAACAGAG
121    	AACGAAGACAGCAAACCTCAGAGCGCAAGCACAGAACCATCTTTTCCTGTTACCTCCAGG
181    	ATTGCCGATTATTCACATTGATGCCAACGACTTTCTGCATCCAAGATGGCGCAGCGCAGA
241    	TCGGCCACCGCAGCAGGCAGCACTGACGGAACACCGCCGTGTGTCAAGAAGAAAGAAGGC
301    	CGATTGTACGCCGGGAGCCTTGACAATGAGGAGTACGACGCCTTCAAGAAGTGGCTCAAG
361    	AAGCAGCGCAAGGAAAACTCCAGGACGCTGACGGTGGACGCAAAGCTGGACATCGTCGCC
421    	GTGCAGGCGTACTTTCGCCATGAGAAGTTTGTCCACGCGAACAAGTCAGGGAGGCCCAAG
481    	CAGTATCGGTTCACGGCACTCGCAAAGAACGTCCTTCAGCGCAGCACAGACGTCTGTCAA
541    	CAAGCATGGAAGGACTACGAGCGCGCGCAAGCGGTGTCAGTCGCAGACAACGACGGGCCA
601    	CGCGGGACCAAGACGACGAAGTTCAAGCGCACTGAGGCATTGCGTGTGAAGCTGCAGAAC
661    	TGGTTGTACGAGCGCACTGTCAAGGGCAACCGAACTGTGGCAAAGGACGTGCTCGGCTTC
721    	TTCTGCTCCTCCGGTGTGCTGCCGATGTACTCTGATCCCACTTCGAAAGCGAACGCCCTG
781    	AGAGCTGTGCAACGATACCTGGAGTCACTTGGCTACGAGAGAGGTCAGCGAGGCGGTTGC
841    	ACCACCTACATGGAGAAGGAGGAGGTGCTGATCAAACGAGACGCGTACATCACCCAGATG
901    	ATCAAGGCCCGACAGCAGCGGCGACGCATTGTCTACCTCGACGAGAGCTACATACACCAC
961    	CACTACCGCCGGCATGATGAGTCGCTGTACGACCCCGGTGATAACCGCCTGCTCCCCAAG
1021   	CAAAAGCACAAAGGCCGGCGCTTCTGTTTCATCGCGGCAATCATCTCAAGCGACCCTGCA
1081   	GTACCAGAAGCAGAGCGATCCGAGGAACATCGTGCACAGCTGTTACCCGAGACGCTGGAC
1141   	ATCTTTGAGGGGGGCAAGAAGCAGAGTGGCAAGGCGCAGACCAAAGACTACCATGGCATG
1201   	TTTGACAGTGCATACTTTGAGCGCTGGATGCAGACGCTGCTCGCCACGCTCGACGCCCGT
1261   	GGCATCAAAAACACCATCATTGTCATGGACAACGCCAAGTACCACAAGTCACTCCCAGCG
1321   	GACACGCCCAAGCAATCATGGAAGAAGGCAGCCATGGTCGAGGCCTGCACGGCGCGCGGC
1381   	CTGCCAGTATCCGACACCGACACTCGGGCCTTGCTGTGGGCCAGGCTTCGCGAACACATT
1441   	GCGCAGACAGTCAAGCCCGTCGTCGTGCAAATGGCAGAGGACGCTGGGCACGAGGTGCTG
1501   	TGGACACCGCCGCATTACTCCGACCTTCAGCCCATCGAGATTGTTTGGGCAAACGTGAAA
1561   	GGAGACGTTGGTCGACAGTACAACTACGACACAACGTTCAAGGACGTGCGCCAGCGGTTG
1621   	GACGAGGCGTTTGCAACCCTGACACCGAAGACAGTTGAGGGATGCATTGCAAAAGCAGAT
1681   	GCTCGGCTGGATGAGCTTTACAGGCAGATCACGAGCCTCGATGAGGTGGATGAGGAGGCA
1741   	ATCGATGATGGGGTGTTCGATGACGGGCAGCGTGATGATGATGATGAGAATATGGAAGAG
1801   	GTCGATGTTGTGAACGAGGACAAAGACAAGGACAGTGACGAGGACAGTGACGAGGACGAC
1861   	GATGAGGGTGAACATGAAGACGAGGATTAGTGTGAGTGGTTTGCCTGTTGTGTGGTTCAT
1921   	TGTGTCTTGGTGGGTGGATGTGGGGTGGGGTGCCGTAGTCAATTGTGCTGAGGAAAAGGG
1981   	TGTTTTTAGCGTGTTCTCTGTGGTCGAGAACGGCGAAATAAATCGTCAAACACGTTAAAG
2041   	TGATTTTCCGCTCACTGATGTCATCCTCTGT

Features
1-28		5' ITR
29-225	  	5' UTR
226-1887  	Transposase
1888-2043 	3' UTR
2044-2071 	3' ITR

Conceptual Protein Sequence
>Hypothetical Transposase
1		MAQRRSATAAGSTDGTPPCVKKKEGRLYAGSLDNEEYDAFKKWLKKQRKENSRTLTVDAK
61      LDIVAVQAYFRHEKFVHANKSGRPKQYRFTALAKNVLQRSTDVCQQAWKDYERAQAVSVA
121     DNDGPRGTKTTKFKRTEALRVKLQNWLYERTVKGNRTVAKDVLGFFCSSGVLPMYSDPTS
181     KANALRAVQRYLESLGYERGQRGGCTTYMEKEEVLIKRDAYITQMIKARQQRRRIVYLDE
241     SYIHHHYRRHDESLYDPGDNRLLPKQKHKGRRFCFIAAIISSDPAVPEAERSEEHRAQLL
301     PETLDIFEGGKKQSGKAQTKDYHGMFDSAYFERWMQTLLATLDARGIKNTIIVMDNAKYH
361     KSLPADTPKQSWKKAAMVEACTARGLPVSDTDTRALLWARLREHIAQTVKPVVVQMAEDA
421     GHEVLWTPPHYSDLQPIEIVWANVKGDVGRQYNYDTTFKDVRQRLDEAFATLTPKTVEGC
481     IAKADARLDELYRQITSLDEVDEEAIDDGVFDDGQRDDDDENMEEVDVVNEDKDKDSDED
541     SDEDDDEGEHEDED
