# Supplementary material for: A genomic survey of transposable elements in the choanoflagellate Salpingoeca rosetta reveals selection on codon usage
Source: Mob DNA. 2019 Nov 23;10:44. doi: 10.1186/s13100-019-0189-9 (PMC6875170; doi:10.1186/s13100-019-0189-9)
Supplement: Supplementary file 6 — Additional file 6. gypsy-like, copia-like and DNA transposon alignments. All alignments used to create phylogenies and nucleotide diversity values are provided. [file 13100_2019_189_MOESM6_ESM.zip]

Archive with 3 entries (3 files):
- Additional File 6 copia alignments.txt
- Additional File 6 gypsy alignments.txt
- Additional File 6 transposon alignments.txt
