# Supplementary material for: A genomic survey of transposable elements in the choanoflagellate Salpingoeca rosetta reveals selection on codon usage
Source: Mob DNA. 2019 Nov 23;10:44. doi: 10.1186/s13100-019-0189-9 (PMC6875170; doi:10.1186/s13100-019-0189-9)
Supplement: Supplementary file 6 — Additional file 6. gypsy-like, copia-like and DNA transposon alignments. All alignments used to create phylogenies and nucleotide diversity values are provided. [file 13100_2019_189_MOESM6_ESM.zip › Additional File 6 copia alignments.txt]

Copia-like Superfamily Alignment
50 493
Srospv1_aa                                    AESPGDTLHLDLLGPFP-PSIQGSKYALVWLDERTRFMDCTYVKAKSEAADALRHFVATTPDRGTLVQTDSDPVFTSRRFVQTANELGLRLRYSPPHVHEHNGLVERSIRTLKEHDVFDIVTLPMGVRPIPSKLVFAVKHKPDGSI-VHKVRFVCCGNRQTEDT-YADVFSPTTRFEALRTFLAATAQRHMLLCQFDVSAAFLHAELNVFVRPPQAANLPAGSVLKLRKSLYGLRQAPKLWYASVWKTIGGSGFQRLRSDACIFVNQD--RTVMICVHVDDFLVAATTQEHMDRAEAVLAANYDLKNLGAPRQYLSIAISYDRERMTLNQHDYIQTVLKQEGLEDCKAKATPLPVGYTDASHMSDPYTSKGHGGHLFTIAGGPVTWLSKRLPLVTTSSAETEYVAAARAAQAAVYLRQLLQELGFDVGTTPLHMDSQSAMCIATNPVAKGGSKHIRLRYHLLRELIGEGVVKAVYEPGTKLLADMLTKALPRP
Srospv2_aa                                    TQVPGERIHADIV-DWTADSPTGKRYSLVIVDEGSKLLHAVHLNAKKDAVAAFQSFLRETKPTTTALQTDSDAIFLGADFQAIVKKHLKQHQQSPPYTQAQNGIVERQVRTLSDNGVIKLIAVPRQHTPLKSRFVFKVKRDAEGTPTRFKARWVAKGFSQRPGIDFDQTYAPTPAAKTILTVLAVSLQRQHQLHQLDFKSAYLQADLELYMELPPHFQRYAGKVCRLLKPLYGLKQAGRAWAKKLHTFLKTNGWAQSNVDACLFTKLHDGQRTWIITYVDDLIISGSSERHIRACKQQIKESFEAEDLGPLTWYLGLHLTSPADGLHIAQTQAINDIVNDYNLAAAASVSTPMRVCYSDASFGTDQLTGRSTTGFTCYINGCLVSWSSRLQPTVALSTAEAEYMAISAAAQDVVFLRQLLMDLDEEAGATKMLTDNQAAIAIGNDHVTKPRTKHIRVRHHFVRELIADGTIVLQHCPGTQMVADALTKALDKQ
Srospv3_aa                                    SAGPCQLLYADIAGPLEETSLRGARYALTFIDDCTRFAWTFLIRHKNDVGAALEQLRKDRHLRGATLQTDSDAVFKSQDFTDLCLAFDIKQRFSPPHSQAKNGSAERTFRTLFENDVYDVVDLPKGHKLLRSMVIFRKKRDDQGKVIKYKARWVAKGYSQVHGVNYTDTFAPTATIAAIRTMLAMAVARGMDIQQMDVNTAFLNAPVEIYV-QPPAVIFSPNTVLRLKRGLYGLKQSPRLWNHTLDAWMREQDFIATATDACIYRRTCGGKVMWVAVYVDDLLIFADSDSDMAAFKKAISKRFKMKDLGSPDICLGIKVQHDRKAVTMSQEHYLRSVLETFGMADCKPVGTPLCTAYSDASFASDVDTRRSRTGFVVFCSTGPVSWNSKLQATVATASADAEYMALAATAQELMFLRQLQEELTGLCEPTLIHTDNQPAQRVAEHAA--SRMRHILVKYHYIRECVDTKRIVLSYLATEHMIADLLTKILPRP
Srospv4_aa                                    QYKKGQMLVADIAGPYP-TSLHGGRYALVMKEVRTGFVMVGVMENKGEAAEVATRLILAAPGKGSTIKTDNERVFTSTAFSHAMYALNITTATSAPYTPERNGDAERTIQTLNNHDVWDEAEGEYDVKPLNTRFVYATKGD--G---RRKARLVVMGNMEPDGNNGKSNYSPTASRTTTLTFLALNRAR--VVRQLDIKTAFLHAPIPVLVRGPDG------KVYRLKRALYGLRRSPQDFNKHLHQQLQAQGWRRATQDMCVYLRGR----QQLLVFVDDLLVAADTADIADQIENELRKRMEIKDKG--GCFVGVEYSLHKGQLRAHANSYIDSLLDRVN------THTPLTTAFADASYACEP-ESRSRTGVVLTIGGLPVFWSSKRQKMVCLSTSEAEYVSMTEAAKQAIWVKNLCAELGQEQESVTIYTDSQSAIALAQQQQLSPRTKHLGVRMYFLRQQADAGNIKLAYLKTTQQPADLLTKALGKR
Srospv5_aa                                    SYKPGEMLCADLTGPHP-PTLTGGRFAVVLLDVATQYSSVGLMATKKDLANTLDSMLMTLPHRVNTLKTDNEPLFSTPAMLKVLHKHKLDMRHSPPYRPEKNGDVERHIQTLTSHGVLERVKGYVSTPVLPTMFVYSTKSD--G---KRKARLVVRGDLDQHDT---STYSPTASRSTLLTLMASTTAP---LMVMDVTTAFLHADLDVHVKI-------RGEVFRLHKALYGLKDSPRLFHQHIHSILTRLSWQATITDPCLYTRQHQHGQTYLMVYVDDLLYVGGGQK---EVVEELRPHLQIKKQGQQHDYLGIRITRTTTSTTISLTPYLSAI------AGIGPVSTPITITYVDASFAMDA-GRRSRSGIVICVNNMPVYWRSSKQTITALSAAEAEYSAITEGIKHTIHVRDQLDEMMIKHSTPVILTDSMSAIHMANSDKIQERTKHLGIRMQFTRDHVRKQTVELQHVPSGDQVADMLTKPLHKG
Trichuris_suis_KFD66146                       SVRPLDLVHSDLCGPMPTITPSGNRYMLTLIDDYSRFTVVRLLRSKDEVTGAIMEYVAKMKRKPIAFRTDNGGEYAGQQLKKYFREEGIEHQTTIPYTPQQNGVAERKNRSLTEYKVWELVDLPQGKKPISCKWVFKAKLDSQGRVQTYKARLVARGFSQKYGEDYDETFAPVVKHDTIRVLFAVAAARGLHVRHLDVKCAYLNGKLELYMEQPQGFAGKESKVLLLKKSIYGLRQSARCWNRKATEALSQLGFVPSQADQCLFTRKKDGEFTYVLLYVDDLLVAGSSEKLTRKVGEQVNAHFQTKDLGGVVHYLGIEVKREEDGFLLCQKGKIAEMLKEHGMLEPKPATTPMETCYVDAEWAGDKTDRKSTSGYVFKLGKSPVPWSSRKQSLVALSSTEAEYVAASHACKELLWLRQLLDDMGLQTAPTMVYEDNQGCIRLLESDRCGSRTKHIDVRHHQLRNLREQGVITIQYCPSEEMTADMQVKSLRTG
Aedes_aegypti_AAK12626                        STRILDIIHTDLCGPMKTTTPSGNRFVMHLIDDYSRFTVTYLLKHKSEAAQNIIDFVKWTERKPSVIRSDGGGEFDNKLLRDFYRANGIKPQFTTPYTPQSNGVAERKNRSITENGTWELVPLPPGRKPVGSKWIFKVKRNQEEQVVKFKARVVAQGYSQKDGIDFDQVFAPVTRQATLRLFLTIATKQKLIVQHLDIRTAYLNGVLEVYMRQPPGFKGKEEYVCRLRRSIYGLRQSARCWHKKLNEVLTKYGFKSSAADQCLYTKNTDGVKVFLIVHVDDILVASAEEANVKREFENLGREFELTCLGEIRHFLGVEVLREDGVFKIRLKQFIDKLIIKHGMENAKTTRSPMDIGYSDADWAGDPVSRRSTSGFVFLFAGGTVSWASRRQTCVTLSSMEAEYVALAEACQETIWLRQLLRDFGEQLQPTTMKEDNQGCIAFIKTESSSKRSKHINTKERFVQELCEKNEIVLEYCPTEIMIADVMTKPLGPQ
Trichinella_spiralis_XP_003375245             PRAPGKLIHVDLCGPMHVTSLGGSKYFLVFKDDFSRYRRVFFLKRKDDVAQCLETFLNESRNTVECILSDGGLEFNNAHVKDILQRRGVAMRTAMPYTPEQNGVAERENRILVENSVWTLVDPPSGKKVLDSRWVLRIKTKADGSVARYKARLVAKGYMQRPGIDYDETFSPVARFDTVRALLSIAAVERLKLQQFDVKTAFLYGALEVYVKQPEGFENGTNQVYKLNRSLYGLKQAPRCWNLRLVEFLRKQGLKQSTADPCLFARMKERSKLLVAIYVDDGIVAGSDTDEMEQFLAVMKKEFQIKQ-GPLDTFLGMGIKVLSDGIFAGQQAYIRHILKRFRLDEANAVSTPAEIGYSDADYAGDVTTRRSRTGVVCMCAGGAVLWHSQKQRSVALSTTEAEYVAASEAAKDMMWLMTLFAEVTEVKQKPILFVDNMGAVKLSKNPEFHKRSKHIDVRFHFVREKYNEGKIDIQHIDSENQKADILTKALPKT
Amyelois_transitella_NW_013536248             ANGLLEIIHTDLCGPMETPSAGGGKYFITFTDDFSRKVHVYFLKNKMDIKSVFKKFKEEVERKIKILRSDNGKEFCNKDFSDFLAASGIKHQTSSPYTPEQNGLAERMNRSLVENNTWELTSLPPNKHAIPCKWVFKIKRNENGDTVKYKARLVIKGCSQRPGIDYSEVFSPVVRLASLRYLFALSVKYDLDICHMDAVSAFLQGEIEIYMKQPPMH-ESGENVCRLKKSLYGLKQASRLWNKKLDTTLKEMGLLQTKLDPCIYYKIVNNNITFIAIYVDDLLIFTNNKEVKSYIKGELHKRFKMKDLGDLCYCIGIHIERDRQRIYLDQRKYIQEVLQKYGMSDCKSVKTPMDVAYCDADWASAGDDRRSCTGYTFQFQGGAISWNSRRQPTVALSTTEAEYMSLSACVQEALWLKQLQESFWPKNEAMVINSDNQSSIKISGSDGFNSRTKHIDIRHHFVRDKVLGGDIEVRYVRTDEMVADALTKATTYP
Melitaea_cinxia_APLT01048617                  STVPLQLVHSDICGPMETQTIGGAKYFLTFTDDYTKKVYVYFLSKKSDTLGKFKEFKNEVERHIKILRTDNGLEYVSKEFSDYLKNAGIIHQTTTPYTPEQNGTAERMNRTLIENNTWTLVEKPLNTKVIPCRWVFRIKDEPTG--PRFKSRLCAKGYSQTKGIDYHETYAPTVRYDSIRLLLSVAAQNNLKILQLDVKTAFLYGELIIFMKPPEGLHHEDGLVCKLNKSLYGLKQAPRCWNSKFDSVLKKFGFVNSKADQCVYVGEVNNKKCFLCLYVDDGLLFSSDEWALQEITKELKTIFEIK-ITKPGNFVGMQIEQFSKGIFIHQTKYVEQMLAKFNMTNANSNSVPVDPGYSDADYANDMDTRRSVTGYVFIKNGAAVTWSSQRQQTVALSTTEAEFMAACAATKETMWIKQFLSDISEKQDSMCLNLDNQSAISVIKNINFHKRCKHIEIKYHFIKEKYHQKIIVLKFVSSDCQFADILTKALSKD
Anopheles_atroparvus_AXCP01006818             ADRVLELIHSDLCGPMETASIGGNRYFITFIDDSSRKAFVYFLKSKTEVFETFKHFKSYAEEKIKRIRSDNGREYMNREMKLFLCQAGIHHETSAPYTPEQNGLAERMNRTIVENRTWDLTSLPAGRKPLRSKWVYTVKTNADGSVERFKARLVIKGFSQVKGVDYNETYAPVVRLATVRYLMSLAVNMDLKILQMDAVTAFLQGDLEIYMEQPEGFLEAPHKVCKLKKALYGLKQASRVWNLKLDAELKRIGLVQSNYDSCVYYKIDRGSVLIVAVYVDDLLIFSNNESWEKNLKQQLTKRFKMKDLGLANKVLGIRVTRADG-VMLDQELYINELLKRFGVAECNPVLTPADPGFCDADWGNDTDNRHSITGYVMKQSGGSVAWNCRKQSTVALSTTEAEYMALSAVTQEAIWWRGFRKELLGIEEPLTIFCDNRSAIYLAEKQIYSPRSKHIDIRHHFVRQSIARNLVQLKHVCSEKQEADLLTKVLPTS
Aedes_aegypti_AAGE02018381                    ATDLLDLVHSDVCGPIEVPSIGGSRYFVTFVDDASHKVFLYFIESKSQVKEVYEQFKAMVERKLEVLRTDNRTEYVNSSLEKIMQRDGVVHQTTCPYSPEQNGTAERMNRTLVENETWELTELPKGKKTIRNKWIFKTKYGSDGNVDRFKARLVVKGCSQRYGIDYEEVYAPVVRYSTIRYLMALAVEHDLEIEQMDAVTAFLQGKLEIYMDQPEGF--DPSKVCKLKKALYGLKQSSRIWNLQLDEALREFGLQRSEIDPCLYFKKEGGRMMFVTIYVDDFLLFTNDQALKKKLKAFLNSRFKMKDLGEAKLCLGLRITRDRKNLWLDQKQYLKDVLERFSMANCNSVSTPADPGYSDADWGGDAEERKSTTGYVFNKMGGAISWNSKRKDVVALSTCEAEYIALSRTAQEALWWQQLLKQLDD-QQVVPIMCDNQSAICVAKNQGFNPKTKHIAIRYHFVRDTLNRGEVTLDYVPTKQQAADGLTKPLTKQ
Trichinella_spiralis_XP_003376808             SKEVLELVHSDICGPMQVASVGGARYFLSFIDDFSRKSFVYFLKHKNEVLPKFKDFIAMVEKRVKCLRTDNGREYVNNMFAEFLVRKGIRHERTIPETPQQNGVAERMNRTLVENQSWEPAVLPPHKKAIKSKWVFKTKYKEDGTIEKRKARLVAKGYSQLQGIDFEDTFAPTLGYSSLRYLLSLAAKYNLEVDQMDVVTAFLNPSLEIYMELPSGVGDENNKYCRLRKSIYGLKQASRAWYGMLDETLRSFGLNRLKNEPCIYFLRKNKTFLAVGVYVDDLLILSNNESSKNELKMALCERFKMKDLGKAHWCLGIRIVQDVENLSIDQEQYIEEMLHRFRMSDCKGVKTPLDPVYSDSDWGNDRDDRRSISGCVVCHSGAAIAWTSKKQRTVALSTTEAEYMALSHAAKETAWLRSLQSELEKESSKPTLLCDNSGAVSISTGQSSSARTRHIDIRYHFVKEKIQEGEIEMRQIPSADNAADMFTKALTPS
Cyprinus_carpio_LHQP01002123                  SKRKLQLVHSDVCGPMQTESIGGSKYFVTFIDDYSRCCKVYFMKQKSEVLCKFKEFEKILSQKIARLRTDNGGEYTSKEFQEYLKAQGIHHETTVPHTPQQNGVAERKNRTLIENKTWDLVKLPKDRKAIGSRWVFKVKHHSDGRVERYKCRLVAKGYSQKYGADYDETFSPVVRFSSIRTLLSFAIQNNMHVHQMDVVTAFLNGHLEIYMEQPEGYPGEESLVCKLKKSIYGLKQSPRCWSKTFTEFMKNIGFKQSTSDPCVFVRSR-QELEILAVYVDDLILITESMESMEELKLALKKRYKMKDMRELSYILGISVIQDKDKVFLHQKHYIEAVLQKYGMHDANPVATPADAGFSDADWAGDQDDRRSTTGNVFLLGGGAVSWLSKKQSTVALSTAEAEYVALSQAAQECTWLRRLLSDLGMDATPVVILEDNQGAIAIAKNPVDHSRTKHIDIRYHYIRECVQNGQIQLQYCPTDDMKADILTKPLVRQ
Phytophthora_infestans_AATU01005735           AKKLLEIVHSDVCGPMQTSTFSGKRYFVTFIDEYSHFCVVYLLRNKSEVADKFAEFVAFAEKVVKTLRSDNGGEYTSGEMAKFCKRRGIVQKFTPPYTPQLNGVAERMNRTLVENKTWSLVPLPQGRKAIGCRWVFRIKENQAGEIERFKARLVAKGFSQKYGIDYEETFAPVAKFTSIRILLSLAAKYNLTMHQMDVKTAFLNGLLDIYMVQPDGYEEHPDYVCHLKRSLYGLKQSPRMWNQTIDKFMLELGFKKCEADHCIYVKWDDQDMIFVALYVDDLVLASNNDELLKSTKKALSERFDMTDLGRLKYFLGMEIVQDAATVSMRQTKFANDILEKFGMENSNPVKTPQDPGYSDADWAGDVETRRSTSGYAFMMNGGCISWRSKKQRTVALSSTEAEYMALTEAAQEAIWLKAFLCELGENEDSVMIFEDNQGSIALAKNPEIHKRTKHIDIRYHFVREKVEDGQVVLQYCSTKDMKADLMTKPITAV
Arabidopsis_thaliana_AAD17409                 TREKLEIVHTDVCGPMQHQSIDGSRYYVLFLDDYTHMCWVYFLKQKSETFATFKKFKALVECSIKTLR----------PMEVFCEDEGINRQVTLPYSPQQNGAAERKNRSLVENRTWKLVDKPEKKNVISVKWIYKIKTDASGNHVKHKARLVARGFSQEYGIDYLETFAPVSRYDTIRALLAYAAQMKWRLYQMDVKSAFLNGELEVYVTQPPGFEGKEEKVLRLYKALYGLKQAPRAWYERIDSYFIQNGFARSMNDAALYSKKKGEDVLIVSLYVDDLIITGNNTHLINTFKKNMKDEFEMTDLGLLNYFLGMEVNQDDSGIFLSQEKYANKLIDKFGMKESKSVSTPLTPGYSDSDWGGSLEDKKSTTGYVFTLGLAMFCWQSCKQQTVAQSTAEAEYIAVCAATNQAIWLQRLFEDFGLFKEGIPILCDNKSAIAIGRNPVQHRRTKHIEIKYHFVREAEHKGLIQLEYCKGEDQLADVLTKALSVS
Theobroma_cacao_XP_007030765                  TANRLQLIHTDICGPIGTLSLNGNKYFILFIDDFSRFCWIFFLKQKSEAIQYFMKFKVLVEQKIKALRSDNGSEYTSNEFKALLTQEGIKQFLTVPYSPQQNGVSERKNRTIMENQTWILVDRPKHQRVISVKWIFRTKLNSDGSINKLKARLVVRGFSQVHGVDFFETFAPVARHDTIRLLVALAGREKWRIWHMDVKSAFLNGTIDIYVEQPEGFKGKEDKVCKLIKALYGLKQAPRAWYKKIDAYLRSNKFFCSESEPTLYVKSSGKIQLIVSVYVDDLLITGPNKSDLNSFRNKMKSEFDMSDLGEMSYFLGLEIQQRSDFICLHQKKYAGELLKRFKMEGCKPVSTPLTTGYSDSDWAGSYDDSKSTSGYCFSFGSAMFSWNSKKQDIVAQSSAEAEYVAAASATNQALWLRKVLLDLKFQINPTVLWLDNQSAIALAKNPINHSRTKHIRIKFHVIREAVTNNEVVVNYCGTDDQIADIFTKGLCRE
Gossypium_barbadense_AIC77183                 ARRPLEIVHTDISGPYDIESLGGNRYYLTFIDDYSRKCWVYFLKAKSEALEKFKEFKAMVERYLKILRSDRGGEYTAKLYESFCKDHGIIHQLTARRTPQQNGVAERKNRTILDNDTWELTSLPEGHSPIGVKWVYKTKTNKEGKVEKYKARLVAKGYKQRQGVDYDEIFAPVARIDTIRLLIAVAAQYKWKIYQMDVKSAFLNGYLEVYIEQPPGYQGKEDKVYRLKKSLYGLKQAPRAWNTRIDEYFRRNGFIKSPHEHTLYTKKNYGDIMIVCLYVDDMIFTGNNPGMSDDFKKAMTKEFEMTDIGEMSYFLGVEVKQMQDGIFVSQKKYAEQILNKFKMKDCKPVVTPADPGYSDSDYGGDLDDRKSTSGYAFHISSAVFSWSSKKQQTIALSTCEAEYMAAATCTCQAMWLKNILGEIGVNEGPITIYVDNKSAISLAKNPVSHSRSKHIDTKYHFIREQVKNKNVELVHCRTEDQLADIFTKPLKVE
Brassica_napus_XP_013688817                   ARKPLELIHTDVCGPIKPSSLGKSNYFLLFIDDFSRKTWVYFLKQKSEVFENFKKFKAHVELKIKSMRSDRGGEFMSKEFLKYCEDNGIRRQLTVPRTPQQNGVAERKNRTILENDTWELASLPNGHKAIGVKWVYKAKKNSKGEVERYKARLVAKGYSQRAGIDYDEVFAPVARLETVRLIISLAAQKSWRIHQMDVKSAFLNGDLEVYIEQPQGYEGEEDKVLRLKKALYGLKQAPRAWNTRIDKYFKEKGFIKCPYEHALYIKTQNNDILIACLYVDDLIFTGNNPIMFEDFKMEMTKEFEMTDIGLMSYYLGIEVKQEENGIFITQEGYAKEVLKKFKMDDSNPVCTPMECGYSDSDWGGDVDDRKSTSGFVFFIGETAFTWMSKKQPIVTLSTCEAEYVAATSCVCHAIWLRNLLKDLNLQEEPTKIFVDNKSAIALAKNPVFHDRSKHIDTRYHYIRDCVTKMDVQLKYVKTNDQVADIFTKPLKRE
Phaseolus_vulgaris_AGW47867                   AKQPLELIHTDICGPITPESFSGKRYFITFIDDFSRKTWVYFLKEKSEAFEVFKKFKVMVEKQIKAVRSDRGGEYTSTTFMEYCEEQGIRRFLTAPYTPQQNGVAERKNRTILDNNTWELTELPEGSQPIGVKWIFKKKMNAQGEIERYKARLVAKGYKQKEGIDYDEVFAPVVRMETIRLLISQAAQFKWPIFQMDVKSAFLNGVLEVYIEQPPGYIGEEKKVLKLKKALYGLKQAPRAWNTRIDTYFKENGFKQCPYEHALYAKNNGGNMIFVALYVDDLIFMGNNNDMIEEFKGTMRREFEMTDLGLMKFFLGLEVRQKETGIFVSQEKYAKEILKKYKMENCNPVSIPMEPGYSDSDWCGDIDDRKSTSGYVFFMGNTAFSWLSKKQPIVTLSTCEAEYVAASWCVCHAIWLRNLLSKMELQLDATVIQVDNKSAIELAKNPVNHERSKHIDVRFHFIRDHVKKGIVELVHVASQDQVADIFTKPLPKV
Brassica_rapa_AENI01000140                    ASEKLELIYSDICGPISPTSNGGKRYLICFIDDFSRKAWVYFLVYKADAFATFKQFKSGIELRIKCLRTDRGGEFTSSEFNEFCKDSGIKRQLTTPYTPQHNGVAERKNRTVMNNDTWTLTDLPQGAKSIGVKWVFKTKLNQHGEVEKYKARLVAKGYAQEHGIDYEEVYAPVARLDTVRMILALSAQRGWTVYQLDVKSAFLQGELEVFVEQPKGYRNAESKVLKLRKALYGLKQAPRAWFSRIDSYFRKMGFEKDASEQTLFTKTNQGNTLIISLYVDDLIYTGSDETMMRKFKESMMREFDMSDLGEMRYFLGLEVMQVDGGIFVSQKKYVNEVLKRFGMEESNSVLNPIIPGFTDSDYAGCVEDRKSTSGYAFILSDAAVAWSSRKQAIVTLSTTEAEFVAAAASTCQLIWMKRILKRIGYGSSSPVIFCDNSSAIKLSKNPVMHGKSKHIDVRFHFLRDLVNEGEVQLKFCGTRDQVADIFTKPL---
Brassica_oleracea_ABH07409                    SSQVLELLHADLCGPISPSTLAQNRYIFVIIDDNTRYMWSILLKEKSEVFEKFKTFKALVEKVIVTLRTDRGGEFTSRDFQDYCNNNGIRRHLTAPYTPQQNGVVERRNRTLMENQTWKLVDKPHGVKVIGLKWIFKIKRNADGSINKFKARLVAKGYVQEHGIDFEEVFAPVARIESIRLLISLASAKGWELHHLDVKTAFLHGELEVYVTQPEGFKGEEHKVFKLSKALYGLRQAPRAWNTKLDRVLKSLRFKKCMKESSVYRREEGDKLLIIAIYVDDLFVTGNSTKIIKEFKTAMSHKFEMSDLGLLTYYLGIEVKQSTRGITIKQEAYAKRIMEESGMADCNPNCIPMEFGYSDSSHNTDPDDGRSTTGHLFCLGNTPITWCSQKQDTVALSSCEAEFMAATEAAKQAIWLQELLSEVTGETEKTLILVDNKSAISLAKNPVFHRRSKHIHKRFHFIRECVERNLIDVEHVPGTEQKADILTKALAKI
Papilio_machaon_KPJ11482                      ATEKLGLIHSDLCGPMSVNSFSGAKYLLTFIDDYTRMTFGYFIRNKSEVLPVFKIFKKFVELKIKMLRTDNGREYVNKDFQLFLQEHGIKHQTTVPYSPQQNGVAERANRTIIENKAWNLTLLPAGKKAVKCKWVFKKKLGSEGELLHYKARLVAKGFTQEYGIDYKETYSPVVRYSTIRTLIALAVNLDLYIDHMDVKTAFLNGDLTVYMVQPDGYKGKENYVFKLNKAIYGLKQASKAWYDKIDSALTDLQFRKTLSEPCVYIRSDPDNLIILALYVDDILIFSKDSLAKTKLKEELMKKFEMKDLGRATHVLGMRLNQQENKITLDQRRYIEKVLEQFNMADCKPVSTPLECGYVDADWASNQLDRRSYTGYVFKIGNSAVSWESRKQRTVALSSTEAEYMALCEGAKEAQFIRSFVYECLGTYLSVTLYNDSQSAQKICNSQINHSRSKHIDIRHHYVKQIVKDKIVKLEYLATEYMPADVLTKCLSKD
Medicago_truncatula_ACL97383                  SKHILDLIHSDVWE-SPEISLGGARYFVSFIDDYSRRLWVYPIKKKSDVFPVFKAFKAQIEKKIKCLRTDNGGEYIDGEFLAFCKQEGIVRQFTVAHTPQQNGVAERMNRTLLENKTWELVELPKGRKAIGNKWVYKIKRDGNDQVERYRARLVVKGYAQKEGIDFNEIFSPVVRLTTIRVVLAMCAALDLHLEQLDVKTAFLHGELEIYMLQPEGFQGKENLVCRLTKSLYGLKQAPRCWYKRFDSFIISLDYSRLSSDHCTYYKRFGNDFIILLLYVDDMLVVGPNKDRVQELKAQLAREFDMKDLGPANKILGMQIHRDRKDIWLSQKNYLRKVLRRFNMQDCKPISTPLPVGYVDSDFAGDHDKRKSTTGYVFTLAGGAVSWLSKLQTVVALSTTEAEYMAATQACKEAIWMQRLMEELGHKQEQITVYCDSQSALHIARNPAFHSRTKHIGVQYHFVREVVEEGSVDMQKIHTNDNLADVMTKPINAD
Lotus_japonicus_ACL97387                      SKHILDLIHSDVWE-SPEVSIGGAKYFVSFIDDYSRRLWVYPIKKKSGVYSVFKEFKAQVEKRIKCLRTDNGGEYTDGDFLAFCKQEGITRQFTVAHTPQQNGVAERMNRTLLENNTWELVELPKGRKAIGNKWVFKIKRDGNDQVERYRARLVVKGYAQKEGIDFNEIFSPVVRLTTIRIVLAMCAAFELHLEQLDVKTAFLHGELEIYMLQPEGFKERENLVCRLTKSLYGLKQAPRCWYKRFDSFIMSLGYNRLSSDHCTYYKRFDGDFIILLLYVDDMLVVGPNKDRVQELKAQLAREFDMKDLGPANKILGMQIHRDRKDIWLSQKNYLQKVLRRFNMQDYNPISTPLPVGYVDSDFAGDLDKRKSTTGYVFTLAGGAVSWLSKLQTVVALSTTEAEYMAATQACKEAIWTQRLLEELGHKQQKITVYCDSPSALHIARNPAFHSRTKHIGVQYHFVREVVEEGSVNMQKIHTKDNLADVMTKPINSD
Citrus_sinensis_AFB73912                      SKCILDLIHSDVWE-SPDISMGGAKYMVTFIDDYSRRCWVYPIKKKSDVFPVFKEYKAWVEKKIKCLRTDNGGEYTDSEFLAFCKQEGIQRQFTVAYTPQQNGVAERMNRTLTENKTWELVPLPHGRKAIGNKWVYKIKRDGNDQVERYRARLVVKGYAQKEGIDFNEIFSPVVRLTTVRIVLAMCATFDLHLEQLDVKTAFLHGELEIYMLQPEGFTGKENLVCRLNKSLYGLKQAPRCWYKRFDSFIMSLGYNRLSSDHCAYYKRFDNDFIILLLYVDDMLVAGPNKDRIQELKAQLAREFEMKDLGPANKILGMQIHRDRNNIWLSQKNYLKKILRRFNMQDCKSISTPLPVGYVDSDFAGDLDKRKSTTGYVFTLAGAAVSWVSKLQTVVALSTTEAEYMAATQACKEAIWIQRLLEELGHKQQKIPVFCDSQSALHIARNPAFHSRTKHIGVQYHFVREVVEDGSVDLQKIHTKENLADVLTKSINTD
Ipomoea_batatas_BAD34493                      GKVVLELVHSDVWQ-APVPSLGGAKYFVSFIDDYSRRCWVYPIKKKSDVFATFKAFKARVEKKIKCFRTDNGGEYTSEEFDDFCKKEGIKRQFTVAYTPQQNGVAERMNRTLLENNTWDLVPLPQGRKPIGNKWVFKIKRNGDDQVERYRARLVVKGYAQKEGIDFNEIFSPVVRLTTVRVVLAMCATFNLHLEQLDVKTAFLHGDLEIYMLQPEGFKENQNLVCRLNKSLYGLKQAPRCWYKRFDSFIMCLGYNRLNADPCAYFKRFKDNFVILLLYVDDMLVAGPNKDHIDELKAQLAREFEMKDLGPANKILGMQIHRDRGNIWLSQKNYLKKILSRFSMQDCKSISTPLPIGYVDSDYAGDLDKSKSTTGYVFKVAGGAVSWVSKLQAVVATSTTEAEYVAATQASKEAIWLKMLLEELGHKQEFVSLFCDSQSALHLARNPAFHSRTKHIRVQYHFIREKVKEGTVDLQKIHTADNVADFLTKIINVD
Nicotiana_tabacum_P10978                      KLNILDLVYSDVCGPMEIESMGGNKYFVTFIDDASRKLWVYILKTKDQVFQVFQKFHALVERKLKRLRSDNGGEYTSREFEEYCSSHGIRHEKTVPGTPQHNGVAERMNRTIVENGTYKLVELPKGKRPLKCKWVFKLKKDGDCKLVRYKARLVVKGFEQKKGIDFDEIFSPVVKMTSIRTILSLAASLDLEVEQLDVKTAFLHGDLEIYMEQPEGFAGKKHMVCKLNKSLYGLKQAPRQWYMKFDSFMKSQTYLKTYSDPCVYFKRFENNFIILLLYVDDMLIVGKDKGLIAKLKGDLSKSFDMKDLGPAQQILGMKIVRERTSLWLSQEKYIERVLERFNMKNAKPVSTPLAGGYTDADMAGDIDNRKSSTGYLFTFSGGAISWQSKLQKCVALSTTEAEYIAATETGKEMIWLKRFLQELGLHQKEYVVYCDSQSAIDLSKNSMYHARTKHIDVRYHWIREMVDDESLKVLKISTNENPADMLTKVVPRN
Nicotiana_sylvestris_ASAF01193308             KLNILDLVYSDVCGPMEIESMGGNKYFVTFIDDASRKLWVYILKTKDQVFQVFQKFHALVERKLKRLRSDNGGEYTSREFEEYCSSHGIRHEKTVPGTPQHNGVAERMNRTIVENGTYKLVELPKGKRPLKCKWVFKLKKDGDGKLVRYKARLVVKGFEQKKGIDFDEIFSPVVKMTSIRTILSLAASLDLEVEQLDVKTAFLHGDLEIYMEQPEGFAGKKHMVCKLNKSLYGLKQAPRQWYMKFDSFMKSQTYLKTYSDPCVYFKRFENNFIILLLYVDDMLIVGKDKGLIAKLKGDLSKSFDMKDLGPAQQILGMKIVRERTSLWLSQEKYIERVLERFNMKNAKPVSTPLAGGYTDADMAGDIDNRKSTTGYLFTFSGGAISWQSKLQKCVALSTTEAEYIAATETGKEMIWLKRFLQELGLHQKEYVVYCDSQSAIDLSKNSMYHARTKHIDVRYHWIREMVDDESLKVLKISTSENPADMLTKVVPRN
Vitis_vinifera_CAN69340                       KAEKLELVHTDLWGPSPVASLGGSRYYITFIDDSSRKVWVYFLKNKSDVFVTFKKWKAMVELKVKCLRSDNGGEYIDGGFSEYCAAQGIRMEKTIPGTPQQNGVAERMNRTLNENQTWELTELPVGKKALHNKWVYRIKNEHDG-SKRYKARLVVKGFQQKEGIDYIEIFSPVVKMSTIRLVLGMVAVENLHLEQLDVKTTFLHGDLDLYMIQPEGFQGQENLVCKLRKSLYGLKQAPRQWYKKFDNFMHRIGFKRCEADHCCYVKSFDNSYIILLLYVDDMLIAGSDIEKINNLKKQLSKQFAMKDLGAAKQILGMRIIRDKANLKLSQSEYVKKVLSRFNMNEAKPVSTPLGSGYVDADFAGDIDSRKSTTGFVFTLGGTAISWTSNLQKIVTLSTTEAEYVAATEAGKEMIWLHGFLDELGKKQEMGILHSDSQSAIFLAKNSAFHSKSKHIQTKYHFIRYLVEDKLVILEKICGSKNPADMLTKGVTIE
Oryza_sativa_CAH66122                         TKGTLDYVHADLWGPSKKPSLGGARYMLTIIDDYSRKVWPYFLKHKDDTFTAFKNWKVMIERKVKLLCTDNGGEFCSHAFNDYCRQEGIVRHHTIPHTPQQNGVAERMNRTIISNSTWEVVPLPKKKKTISCKWIFKRKEASLSEPPKYKARLVARGYSQIPGVDYNDVFSPVVKHSSIRTFLSIVASHDLELEQLDVKTAFLHGELDIYMDQPEGFPGKEKYVCKLKRSLYGLKQSPRQWNKRFDSFMLSHSFKRSKYDSCVYIKHVNGSPIYLLLYVDDMLIAAKSKIEITKLKKLLSSEFDMKDLGSAKKILGMEISRDRKSLFLSQHNYIKKVLQRFNMQNAKAVSTPIAPGYVDSDYAADLDRRRSLTGYVFTIGSCAVSWRATLQSVVALSTTEAEYMAICEACKELIWLKGLYAELSGVESCISLHCDSQSAIYLTKDQMFHERTKHIDIKYHFVRDVIEEGKLKVCKICTHDNPADMMTKPIPVA
Fragaria_ananassa_ACS74199                    SKGVLDYIHTDVWGPSATISKGGARYFVSFIDDFSRKVWIFFMKTKNEVFTKFKEWKAEVGRKIKCLRSDNGGEYRDKKFLQLCKDEGITRHFTVKKSPQQNGVAERMNRTLMENSVWELVPKPKERKLVGCKWVFRKKEGHEDDAITYKARLVAKGYSQKEGVDYDEIFSPVVKHTSIRLLLSIAAQYDMEIEQMDVKTAFLHGDLDIYMSQPEGFTGKENLVCRLKKSLYGLKQSPRQWYKPFDTYMLKIGYTRCQYDCCVYYHVFDGKVILLLLYVDDMLIACRDMLQIQKLKKKLGAEFDMKDLGAAQKILGIEIRRDRNAIWLSQEKYIMKILERFNMAEAKVVSIPLAAGFVDSDFAGDLDRRRSTAGYVFTCGGGPVSWKATLQAVTALSTTEAEYMALTEASKEAIWLNGLAGQLGVHQEGVVVKCDSQSAIHLAKNQVFHARTKHIDARYHRIRDWVEAGVIIVEKVHTDDNAADFLTKPVSVE
Arabidopsis_thaliana_AAD19773                 TKEKLAYVHSDLWGPHNPASLGNSQYFISFVDDYSRKVWIYFLRKKDEAFEKFVEWKKMVERKVKKLRTDNGLEYCNHYFEKFCKEEGIVRHKTCAYTPQQNGIAERLNRTIMDNHTWDLVTKPEKVKLIGCRWVFTRKAGIPGEAPRFIARLVAKGFTQKEGVDYNEIFSPVVKHVSIRYLLSMVVHYNMELQQMDVKTAFLHGFLEIYMAQPEGFKRGSNKVCLLKRSLYGLKQSPRQWNLRFDEFMRGIKYTRSAYDSCVYFKKCGDTYIYLLLYVDDMLIASANKSEVNELKQLLSREFEMKDLGDAKKILGMEISRDRDALTLSQEGYVKKVLRSFQMDNAKPVSTPLGIGYCDSDYGSNFDTRRSITGYVFTVGGNTISWKSKLQKVVAISSTEAEYMALTEAVKEALWLKGFAAELGHSQDYVEVHSDSQSAITLAKNSVHHERTKHIDIRLHFIRDIICAGLIKVVKIATECNPANIFTKTVPLA
Drosophila_melanogaster_ACI62137              TQSVLELVHSDVCGPMNVSSLGGNKYFVTFIDDYSRKIFIYFMHAKNEVFDKFKLFKSYVEKKIKALRSDNGTEYVNRQFTEYLNTCGIKRQLTVPYTPQQNGVAERANRTIVENNTWTLCDLPPGQKAIGSKWVFRVKRDKEGNIQKFKSRLVAQGCGQKMGVNYSETFSPVIRYETIRMLFAIAAEKQLCMHQVDISNAYLNGRLEVYMRQPQNFEKHPNKVLKLQKAIYGLKQSGRVWNDTLDEVLKSIGFKRSKNEACLYAKQQQQQHSYIAVYVDDLIIISYDENEISAIKRKIANKFDIHDGGQLNYFLGMEIQRESTRISLCQKQFIINLLDKYGMQNCRPAATPLDPGFADADWANDLSDRKSYSGYAFFLGGSAFSWTSAKQSVVAMSSTEAEYVALSTAAKEAVYLRRLLLEIGWLDGPITICGDNISSHHIAKNPVHHKRTKHIDIKYHFVREKVECNEIILEYVPTDKNVADVLTKGLCKQ
Rozella_allomycis_EPZ35576                    AKDIGEVLHTDLCGPMQVETPSGKRYVHVVIDDFSRMCWIRLLRNKAEAKVTLREIITFIERKVKTVRSDRGGEFVDGDLQKYFTEKGIKHYLTDKYTPEMNGTAERKNGLLMANKTWKLCELPASRTAVGCRWVFAKKFDSEGKLQRYKARLVAQGFSQRPGIDVEQTYAPVTRIQSVRILIALGVQLDWHMHQMDMVTAYLNGTLMIYMKQPEGFEGSENLVCDLQKSLYGLKQSGRLWNIKIDCDLRKNGFKRCRADWCIYVKQENGVIIVIAIYVDDIIIMSKEIELINKTKDLLKTLYKVKDMGNIGWCLGIKINRIGENTELSQKQYIKEKLEIFGMSDCKPIGTPMETGYCDADWASDVDSRKSTTGYIFFINGNAVTWRSRIQRTNALSSTEAEYMAITEAVKEGKWIQKLLKELKVQNKFIKIMEDNQGAIKLAENPISHDRTKHIDNQFHLIRDLIECKKLKIEYLNTKEMIADIMTKAVSKS
Tribolium_castaneum_EFA07743                  KTSTLELIHSDVCGPMRTQSLGGAKYYVEFIDDATRWCEVRFLRNKSDVFKATADYINLIEKSVKCLQSDNGTEYTNKELDEYLKKRGISRRLTAPYNPEQNGVSERKDRTLLDNDTFELVDRPKEGNVIGSRVILRNKFKSNGMLERRKARLVAQGFSQKPGIHFNETFAPVTRFSSIRLLAALAVEHGMRIQQFDVTTAYLNGEIEIFMEPPKNFLRSGDKVCRLKKSLYGLKQAGRNWYEKLSSTLKETGAVPTSSDPCFFRLGSGEDITFIAVYVDDILVASRNRNMISKVKNCLSSRFDLKSLGDVKSCLGVEFDQRDGQVTMHQRGYINEILARFGMTDCKPVSTPTNPAYVDADWGNCTEDRRSFTGFIFLLNGSAISWDTKKQRTVALSTTEAEYMAMAECAKEAIYLRRFIQELGFKLADVKIYCDNQSAIRLAENPVFHARSKHIDVRHHFVREVLRDKQVSLEHIPTEQQVADFLTKGLAKQ
Dufourea_novaeangliae_LGHO01001081            ETNLLEIIHSDVCGPMKNVSNGKARYFVTFIDDHSRWSEVRFLKSKDEVFASFKEFRQLVERKIKHLQSDNGGEYLSREFDNYLKEHGIARRLSVAKNPEQNGIAERKNRTLLDNDTWTVVSRPENRDIIGSRMVLRNKYRPDGSIEKRKARLVAQRFSQRPGIHFNQTFAPVARLSSIRLLMAIAARNGMFVEQLDVTTAYLNGTLEIFMSPPKMLLSSGDRVCLLKKSLYGLRQAGKCWFNKLDKTLKKYGMSPCHADPCVYNAGQGEDLLLIAVYVDDILIVSRNNKSISAIKRNLSREFEVKDLGSVGHCLGIEFSRGDNSITMHQQRFIREILHRFGMAESKAVSSPIDPGFVDADWGNCLLDRRSFTGYVFTLSGAAISWDSKKQRTVALSSTEAEYMVVTEAAKESIYLRNFLKELGLNLADIVVYNDNLGTKRLADNASFTARSKHIDLRHHFVREVLSNRQMRMEYIPTEDMPADTMTKSLPRP
Lasius_niger_KMQ88472                         QTDLLELIHSDVCGPMKNESLGRCRYFVTFIDDCSRWCVVNMIRGKNEVLSAFKQFKALVERKIKCLQSDNGKEYINRDFDDFLKENGIQRRLTVTHTPEQNGVAERKNRTLVENDTWTLVDRPEGCEVIGSRFVLRNKFNRNGTLERRKARIVARGFSQRPGVDFNQTFAPVARISSIRIMTALAAQHHMKMHHLDVTTAYLNGVLQIYMETPRFSLKKGDKVCLLKKALYGLRQAGRRWHVKLSQALKDYGLKPSSADPCVFFAKDGENALIATIYVDDILVASCDISKIAELTEYLSSLFQITDFGEVNYCLGIEFHQDKDRILMSQEGYINDILSRFGMEDSKPVSTPLDCGYADADWANCLDDRRSYTGYVFTLFDSIVSWESRKQRTTALSSTEAEYMAISDAVKEAIYLQRFIKDLGFLPSTLKIFNDNNGARKLAENPVFHARTKHIDVRHHFVREVLNSGILKIEYAPTEIMPADILTKGLPKP
Vollenhovia_emeryi_BBUO01010156               KTEMGDIIHSDVCGPIKTLSNGKARYFTTFIDDSSRWCEVRFLHNKSDVLKEFKDFRALMEVKVKCLQSDNGKEYVNANFDEFLKSHGILRRLTAAYNPEQNGVAERKNRSLVENDTWDIVNRPEDHEVIGSRFVLRDKYGPDGKLQKRKARIVARGFSQQPGTDFHETYAPVARLKSIRLAIALAACQEMHIHQLDITTAYLNGILKIHMEVPKHLLEKGDKVCLMRKALYGLRQAGRVWHKRLDKELRRYGARPSNADPCFYMKGTKDQLTIIVVYVDDILVLSRSTKSIADFKAHLKRSFDVNDLGELRHCLGMDLKKRTDGIHVSQVGYINDVLRKFGMSDCHPVSTPLDIGYADADWGACPDDRRSFTGYAFTWNGGVISWESRKQRTVALSSTESEYMALAEAAKEAVYLSRFLSEVGIDAGITRLFNDNISAQKLTENPVFHGRTKHIDIRHHFVRELLQTDQIKLGHVPTDRMPADLLTKALPK-
Galerina_marginata_KDR75264                   AKNPGELTHSDVWGPARETSIQGSKYYISFTDDAVRRCTVLFMKKKSEAYEKVKEYMTWIEFTPKLVRVDNGTEYINQKTKDWCAEKGIEIQTTAPYSPSQNGVAERFNRTLMEMETWELDDLPPERKAIGCRWVFLRKYNENGEIIRYKARLVAQGFSQIPGMDFDGTFAPVMRHDSLRALLAIAAIKNLEIQQLDVKGAYLNGDLEIFMRQPDGFHDGTSKVCRLKKTLYGLKQSGREWNRKLDKVLTELRFSKSNVDHCVYIRTENGHTSYITVWVDDLMIFTDKSDEMNEIKAYLKKEFEISDLGEPKLIIGLEVKRDRKKISLGQTSYVDRILKKYGMENCRPVSTPMDPAYCDADFASDSDDRKSISGYTLFLGNAAIAWSSKKQTTIALSTTEAEYTAIAHATRQIIWLRNLFQDLGYQNDPTILFSDNQSAIALTQDPQFHARSKHFDITNHFVRAKVYDQTIEVIYCPTDEMTSDIFTKALAKP
Trametes_sp_LJJJ01000048                      IGAINDLVVMDTWGDAPTQGLRGERYFWAFTDGHARHTEVAFGRHKSEALAHFKAYKAAVERKIKKVRFDNGGEFLSKEFTDYLRDEGIAVDTTAPDSSAQNGVAERVHRTLLDLNVFRVADLPPGRSPIGCRWVYRLKRDSDGRIIRYKARLVAQGFSQVPGLDYFETFAPVVRMDSLRTLAAIAAERGMRLRQWDVVGAYLNADLVIFMRQPPGYDDGSGRVLQLQKALYGLKQGGRKWNQHLNRVLVELHFKRLDSDACVYVKTDKHGITFVGVHVDDMFIAADAQESLAELEAGMRKHFKITDLGEPRLLLGLEVSREGHSITLRQTQFILNALKRYGMEGCAPVSTPMDPGYSDADWGANPIDRKSISGYAFLIGSGVIAWSSKKQAVVALSSTEAEYMAISYAARHAIWMRTLLAELSFQEQATKLNADNQSAIALSKDNVHHARSKHIDIRHHFIRECVESDTITLAYVPTDDNVADLFTKALARE
Trametes_versicolor_AEJI01000216              IEAIGDLVVMDTWGDAPTQGLSGERYFWAFTDGHSRHTEIAFGKHKSEALGHFQAYKAMVERKIKKIRCDNGGEFLSGEFKTYLRAEGIELDTTAPRSSAQNGIAERVHRTLLDLNAFREADLPSGRSPIGCRWVYRLKRDSEGRIVRYKARLVAQGFSQIPGLDYFETFAPVVRMDSLRTLAAIAADRGMALRQYDVVGAYLNADLEIYMRQPPGYDDRSGKVLRLQKALYGLKQGGRKWNQHLNRVLVELKFTRLDSDACVYVKANKLGLILVGVHVDDMISAADAPELSAELETGLRKHFKITDLGEPQLLLGLEVSRIGRSITLRQTQFILSALKRYGMENCAPVSTPMDPGYSDADWGANPIDRKSISGYAFLIGSGVIAWSSKKQAVVALSSTEAEYMAISYAARHAIWMRTLLAELTFQEQATKLNADNQSAIALSKDNVHHARTKHIDIRHHFIRECIESDTIALAYVPTDDNMADLFTKALARE
Glycine_max_BAG72096                          SSSILEIIHTDICCP--DMDAHGQKYFITFIDDYSRYMNVYLLHNKYEALDAFKVFKAEVEKQIKIVRSDRGGEYYGRPFAKFLQEHGIVAQYTMPGSPNQNGVAERRNRTLLDNKVWNLVELPNGAKAIGCKWVFKTKKDSLGNIERYKARLVAKGFTQKEGIDYKETFSPVSKKDSLRIILALVAHFDLELQQMDVKTAFLNGDLEVYMKQPEGFNSGEHLVCKLNKSIYGLKQASRQWYLKFHGIISSFGFDENPMDQCIYHKVSGSKICFLVLYVDDILLAANDRGLLHEVKQFLSKNFDMKDMGDASYVIGIKIHRDRSRLGLSQETYINKILERFRMKDCSPSVAPIVKGYSDSDFAGCVDSRRSTSGYIFMMAGGAISWGSVKQSLAATSTMEAEFVSCFEATSHGVWLKSFISGLKIISRPLRIFCDNSAAVFMAKNNKSGSRSKHIDIKYLAIRERVKDKKVVIEHISTELMIADPLTKGMPPF
Lasius_niger_KMQ85968                         ASRPAELIHFDLCGPMSVESYGKNKLLAVFCDDYTGIVNVYAIKTKDEIVESMADMISEAKHQIRRVRSDNAKEFTSKQMNALLRKHSIVHEYSTPYCAAQNGRVERQNRTIVENNTYTLVEPPPDCRPIKNRWVFRIKTNPDGSLDKYKARLVIKGCSLREGIDFDQTYSPVARLESVRILLSIAAANDFELYQMDVKSAFLNGKLLIFMEQPIGFDDGTGRVCKLNKALYGLPQAPRAWNSRFDAFMKKFGLKPTNADPCVYSN--DNYDIYVTLWVDDGLVLGRSKTEIKKLLYEMCKEFDITS-SIAKYYLGIEIIRDRKSIRLSQTAYMKTILEKFGMSDCNTTQTPMESAFSDSDYASCPDTRKSISSVVLMFNNGPVIWSSRKQSIVATSTTDAEYVAMCEAAKEVVWIRRLLNELGIQEHATVLYCDNAAAQLLVKNPVYHRRTKHVDVKFHYTREQVKNGLIEVKHIESSNQLADILTKNLSCN
Boleophthalmus_pectinirostris_JACK01013489    AKAPLELIHTDLGGPISPESLEGYKYAITFTDDYSGAIYVYFLKNKNKAVEATKQFLADTAGKVKRLRSDNGTEFVSEEYQSLLRDNTIKHERSAPYSPHQNGTAERNWRTLFENNTFSLVPLPEGRQTVGGRWVYALKEDDKGN-EMYKARYVAKGYSQVEGLDYSETFSPTANLTSLRVLMQLAAQHDLTLHQMDVKAAYLHAPIEIYMEQPEGFTNGVQLVCKLHKSVYGLKQSGRNWNIMLHDFLLENNFVQSQADQCIYTKLSESERITLLVWVDDIVMAANNETCLKEVKEKLKSKFKMKDLGQLTHFLGVDFTQQKGSIKMNQTRYISKILERFGMLDCKSRATPSEIGYSDADWANDPEDRKSTTGYCYSLSQNIVSWKTKRQQTVALSTCEAEYVALAATIQEALYLTQLLKDMDPFEPTTKVFEDNQGTIRLAKNPVNRQRSKHVDIKYHFIRSNVSQGKIILVYCPTENMVADVFTKSATRA
Maylandia_zebra_AGTA03000219                  AKAPLQMVHTDLAGPIATESIDGYKYVQSFTDDYSNSVFVYFLKTKTDTVQAAEKFLADVAGNVKCIRSDNGTEFTCRDFQTLLRKNGIKHETSAPYSPHQNGTAERGWRTLFENDTFTLTTLPKGKKTVGGKWVYSVKSDIEGN-DRYKARFVAKGYSQQLGIDYGETFSPTANLTSIRVLLQKAAQESLLLHQMDVKTAYLHAPIEIYIDQPEGYEEGEGLVCRLQKSLYGLKQSGRNWNRILHEYLTANSFRQNPADHCVYTKETKDGKVIMIIWVDDLIIAAGNEKVMKDAKEMLSVKFKMKDLGRLKHFLGIDFTQSDGCVTMSQETYVNKILMRSNMQNCKPRGTPCDQAYSDADWAGDTADRRSTTGYCVRLCNNLVSWKTKKQPTVALSTCEAEYMALASTMQECIYLEQLLKGIDDSYTQTIVYEDNQGTIALAKNPVSRQRCKHVDIKYHFVRSIVNEEKMCLLYCTTEEMVADVMTKPVSKL
Nannochloropsis_gaditana_EWM20840             AKEPLELVHTDVLGPVEVESLGGARYAIGFTDDYTRWRVVYPMKHKSESLDCLKRYIQDMNNTLRGLRSDNGGEYTGVDFKNFCKNHGIRQDFGMPYGPQDNGLAEKSWHILCNNGTWELTPLPKGERCISSGWVETDKRDQNGVIVRRKARFIAKGYSQEYGYDYLQTYAPVASMTTIRLVLALACILDLELDNMDVDTAYLQSDLKVYIKQPHGYPNGGELVCRLRKSLYGLKQSGRNWHKKIDGWFRGYGFHPSSADPCLYVKFGSGEMLVVVLYVDDLIIASNSRTMADKFKQAISREFSMKDLKELDWILGMAIKRNREKMEISQTGYIDMMLNKFGMTDCKPVLTPMEGGFADADYAGDKDNRRSTSGYAFTLSHGTIDWKAKQQEVVALSSAESELISACSATQSAVYIRQLLTDLGFQDEPTVIMEDNQACIAMGNNPITHKRTKHIDVRYHFVREKVESKEVELVYIPTQHQLADILTKSLSNI
Mbpv1                                         PRRPGDLIVSDMFGPISTPSLYGDKYIIAYKDVATGYLFLDPVKSKDELTSSFERLLRDSPARRSIFQSDNDGAYCSTRFRTKLKELGISWRVSPPRTPQMNGAIENAFREIRDHQVMTGLDQKPNAALLDLRVVFDIKQD--G---RYKARIVAKGFKQREGINYDETYSPTVNMTTVRTLMALATYQHYHVHQVDVKTAFLHAPLDIYIRVPRGLGLGGCEYAKLNKAVYGLKQASRAWYLELDKYLRIMQCRRLRQDECVYVYKEDTDIVWALAYVDDILLVGSTEGIIRNFKRKLKGKFETKDFGQIKNFLNMEFAITQDSITIKQTAFIESILKEFNMDSCKPMTTPWTTVYTDASFAQEH-DKKSREGCAIFLCNGPIYWRSKRQTTTATSTAEAEYMAAHSGAAKGVVLRELINELLIPELKPLVYCDNQPAIANVINGNAQRGQHHTLIKFYALREMYERNQVDIVYCPTDDMTADVLTKPLPRD
Mbpv2                                         PRMPGELVASDMFGPLRSPSIKGARYIIAYRDVATGFLWLDPVCRKDDLAESFARLIRDSPQKRTIIQSDNDGPYHSLAFREQLRHFNCVWRHSPPYTPEMNGAIETVFRELRDHNVIQGLHLPAHIKPLDLRVVFARKHD--G---TFKARIVAKGFKQLYGIDYNEAYSPTANMVTIRTLIALAVDYGFIIHQMVVKTAFLNAPLDIYITVPKGLYFNGYTHGKLNRAVYGLKQASRAWYQMLDHQLCEMKFTRCLKDRCVYFLNNGRDAIWIAVYVDDLLMFASSSLILDQTKALLQQKFTMTDLGEIETYLGMEFARNGDTMTIKQTKYIDDILATFHMTDAKPAPMPLSPTYTDASFAQET-GRKSREGCIVYLAGGPVQWRSKLQTVTATSTAEAEFMAAYSAASETMFVDHLVRELSHAVFKPVLFSDNQAAIHMITNGANSPGPKHIAVKYRFVQERYERNQLDVRFCGTKDMVADLLTKLLNGP
Stephanoeca_diplocostata                      ------------------------------------------------------------------------------------------------------------------NKVLIPIDISNDEYIHRTTALYTPKFNEKGQPFKGKLRLVFSSKHQVKGEHYLYKSSHTPKWPAILLHNAIQPDENIITTIIDIKKAYIQATRRTIINLPRDLDNGQPYYYILTTPLYGQVDAGLQWQQTLFTYLKSEHWRQSIIEPTIFTKISPQHVARIIIHTDDIHIRATKRD-TDLFVHAINNKFPGITTNTSNWYLGHEFTRHPDGHSISSDRKIQDALQRFQLQSANTKQVPITT------------------------------------------------------------------------------------------------------------------------------------------


Srospv1 LTR Phylogeny Alignment
18 392
5_ACGGC                                       tgtgtggagagacgagtccgtgtcatgtgcatgtggatgtgtttgcttatgtccggaaagctggagacagcatgaatagttctgcgatccaaccggtttctgctgtggttgttacacttccgttttcttcgttcaagctgtgtgttgcttccacacaaagtgcagtattgcatatgtttgcgtgttg---ttcgtccaatctctttgttgtttctgccacaatgcgggagtgcttcacttgtgttcattcatccttgttcccatctgtcttccacatcacacagtaaacccacacaaacacacgcagacaagtgagcataccactacgctaacgcacg--cacacacaaacacacgtacatcctctgcttgtcttgcgttcgacatggcaca
3_ACGGC                                       tgtgtggagagacgagtccgtgtcatgtgcatgtggatgtgtttgcttatgtccggaaagctggagacagcatgaatagttctgcgatccaaccggtttctgctgtggttgttacacttccgttttcttcgttcaagctgtgtgttgcttccacacaaagtgcagtattgcatatgtttgcgtgttg---ttcgtccaatctctttgttgtttctgccacaatgcgggagtgcttcacttgtgttcattcatccttgttcccatctgtcttccacatcacacagtaaacccacacaaacacacgcagacaagtgagcataccactacgctaacgcacg--cacacacaaacacacgtacatcctctgcttgtcttgcgttcgacatggcaca
5_CACTG                                       --tgtggagagacgagtccgtgtcatgtgcatgtgggtgtgtttgcttatgtccggaaagctggagacagcatgaatagttctgcaatccaaccgg-ttctgctgtggttgttacacttccgttttcttcgttcaagctgtgtgttgcttccacacaaagtgcggtattgcatatgtttgcgtgttgttcttcgtccaatctctttgttgtttctgccacaatgcgggagtgcttcacttgtgttcattcatccttgttcccgtctgtcttccacatcacacagtaaacccacacaaacacactcagacaagtgagcataccactacgctaacgcacg--cacacacaaacacacgcacatcctctgcttgtcttacgttcgacatgtcaca
3_CACTG                                       --tgtggagagacgagtccgtgtcatgtgcatgtgggtgtgtttgcttatgtccggaaagctggagacagcatgaatagttctgcaatccaaccgg-ttctgctgtggttgttacacttccgttttcttcgttcaagctgtgtgttgcttccacacaaagtgcggtattgcatatgtttgcgtgttgttcttcgtccaatctctttgttgtttctgccacaatgcgggagtgcttcacttgtgttcattcatccttgttcccgtgcgtcttccacatcagacagtaaacccacacaaacacactcagacgagtgagcatacccctacaattacgcacgcacacacacaaactcacgcacatcctctgcttgtcttacggtcggcatgtcaca
5_CCAGC                                       --tgtggagagacgagtccgtgtcatgtgcatgtggatgtgtttgcttctgtccggaaagctggagacagcatgaatagttctgcgatccaaccgg-ttctgctgtggttgtgacacttccgttttcttcgttcaagctgtgtgttgcttccacacaaagtgcggtattgcatatgtttgcgtgttgttcttcgtccaatctctttgttgtttctgccacaatgcgggagtgcttcacttgtgttcattcatccttattcccgtctgtcttccacatcacacagtaaacccacacaaacacacgcagacaagtgagcataccactacgctaacgcacg--cacacacaaacacacgcacatcctctgcttgtcttgcgttcgacatgtcaca
3_CCAGC                                       --tgtggagagacgagtccgtgtcatgtgcatgtggatgtgtttgcttctgtccggaaagctggagacagcatgaatagttctgcgatccaaccgg-ttctgctgtggttgtgacacttccgttttcttcgttcaagctgtgtgttgcttccacacaaagtgcggtattgcatatgtttgcgtgttgttcttcgtccaatctctttgttgtttctgccacaatgcgggagtgcttcacttgtgttcattcatccttattcccgtctgtcttccacatcacacagtaaacccacacaaacacacgcagacaagtgagcataccactacgctaacgcacg--cacacacaaacacacgcacatcctctgcttgtcttgcgttcgacatgtcaca
5_GGATG                                       --tgtggagagacgagtccgtgtcatgtgcatgtggatgtgtttgctcatgtccggaaagctggagacagcatgaatagttctgcgatccaaccgg-ttctgctgtggttgtgacacttccgttttcttcgttgaagctgtgtgttgcttccacacaaagtgcggtattgcatatgtttgcgtgttgttcttcgtccaatctctttgttgtttctgccacaatgcgggagtgcttcacttgtgttcattcatccttgttcccgtctgtcttccacatcacacagtaaacccacacaaacacacgcagacaagtgagcataccactacgctgacgcacg--cacacacaaacacacgcacatcctctgcttgtcttgcgttcgacatgtcaca
3_GGATG                                       --tgtggagagacgagtccgtgtcatgtgcatgtggatgtgtttgctcatgtccggaaagctggagacagcatgaatagttctgcgatccaaccgg-ttctgctgtggttgtgacacttccgttttcttcgttgaagctgtgtgttgcttccacacaaagtgcggtattgcatatgtttgcgtgttgttcttcgtccaatctctttgttgtttctgccacaatgcgggagtgcttcacttgtgttcattcatccttgttcccgtctgtcttccacatcacacagtaaacccacacaaacacacgcagacaagtgagcataccactacgctaacgcacg--cacacacaaacacacgcacatcctctgcttgtcttgcgttcgacatgtcaca
5_GGCCC                                       --tgtggcgagacgagtccgtgtcatgtgcatgtggatgtgtttgcttctgtccggaaagctggagacagcatgaatagttctgcgatccaaccgg-ttctgctgtggtcgttacacttccgttttcttcgttcaagctgtgtgttgcttccacacaaagtgcggtattgcatatgtttgcgtgttgttcttcgtccaatctctttgttgtttctgccacaatgcgggagtgcttcacttgtgttcattcatccttgttcccgtctgtcttccacatcacacagtaaacccacacaaacacacgcagacaagtgagcataccactacgctaacgcacg--cacacacaaacacccgtacatcctctgcttgtcttgcgttcgacatggcaca
5_GTTTC                                       --tgtggagagacgagtccgtgtcatgtgcatgtggatgtgtttgcttatgtccggaaagctggagacagcatgaatagttctgcgatccaaccgg-ttctgctgtggttgtgacacttccgttttcttcgttcaagctgtgtgttgcttccacacaaagtgcggtattgcatatgtttgcgtgttgttcttcgtccaatctctttgttgtttctgccacaatgcgggagtgcttcacttgtgttcattcatccttgttcccgtctgtcttccacatcacacagtaaacccacacaaacacacgcacat---------------------------------------------------tcctctgcttgtcttgcgttcgacatgtcaca
5_TCTTC                                       --tgtggagagacgagtccgtgtcatgtgcatgtggatgtgtttgcttatgtccggaaagctggagacagcatgaatagttctgcaatccaaccgg-ttctgctgtggttgttacacttccgttttcttcgttcaagctgtgtgttgcttccacacaaagtgcggtattgcatatgtttgcgtgttgttcttcgtccaatctctttgttgtttctgccacaatgcgggagtgcttcacttgtgttcattcatccttgttcccgtctgtcttccacatcacacagtaaacccacacaaacacactcagacaagtgagcataccactacgctaacgcacg--cacacacaaacacacgcacatcctctgcttgtcttgcgttcgacatgtcaca
3_CACTT                                       --tgtggagagacgagtccgtgtcatgtgcatgtggatgtgtttgcttatgtccggaaagctggagacagcatgaatagttctgcaatccaaccgg-ttctgctgtggttgttacacttccgttttcttggttcaagctgtgtgttgcttccacacaaagtgcggtattgcatatgtttgcgtgttgttcttcgtccaatctctttgttgtttctgccacaatgcgggagtgcttcacttgtgttcattcatccttattcccgtctgtcttccacatcacacagtaaacccacacaaacacacgcagacaagtgagcataccactacgctaacgcacg--cacacacaaacacacgcacatcctctgcttgtc-----ttcgacatgtcaca
3_GAACC                                       --tgtggagagacgagtccgtgtcatgtgcatgtggatgtgtttgcttatgtccggaaagctggagacagcatgaatagttctgcgatccaaccgg-ttctgctgtggttgtgacacttccgttttcttcattcaagctgtgtgttgcttccacacaaagtgcggtattgcatatgtttgcgtgttgttcttcgtccaatctctttgttgtttctgccacaatgcgggagtgcttcacttgtgttcattcatccttgttcccgtctgtcttccacatcacacagtaaacccacacaaacacacgcagacaagtgagcataccactacgctaacgcacg--cacacacaaacacacgcacatcctctgcttgtcttgcgttcgacatggcaca
3_GACGT                                       --tgttgagagacgagtccgtgtcatgtgcatgtggatgtg-ttgcttatgtccggaaagctggagacagcatgaatagttctgcaatccaaccgg-ttctgctgtggttgttacacttccgttttcttcgttcaagctgtgtgttgcttccacacaaagtgcggtattgcatatgtttgcgtgttgttcttcgtccaatctctttgttgtttctgccacaatgcgggagtgcttcacttgtgttcattcatccttgttcccgtctgtcttccacatcacacagtaaacccacacaaacacactcagacaagtgagcataccactacgctaacgcacg--cacacacaaacacacgcacatcctctgcttgtcttacgttcgacatgtcaca
3_TCAGC                                       --tgtggagagacgagtccgtgtcatgtgcatgtgggtgtgtttgcttatgtccggaaagctggagacagcatgaatagttctgcgatccaaccggtttctgctgtggttgttacacttccgttttcttcgttcaagctgtgtgttgcttccacacaaagtgcagtattgcatatgtttgcgtgttgttcttcgtccaatctctttgttgtttctgccacaatgcgggagtgcttcacttgtgttcattcatccttgttcccgtctgtcttccacatcacacagtaaacccacacaaacacacgcagacaagtgagcataccactacgctaacgcacg--cacacacaaacacacgcacatcctctgcttgtcttgcgttcgacatgtcaca
Truncated                                     --------------------------------------------------------------------------------------------------------------------------------------------------------------------------------------------------------------------------------------------------------------------------------cacatcacacagtaaacccacacaaacacacgcagacaagtgagcataccactacgctaacgcacg--cacacacaaacacacgcacatcctctgcttgtcttacgttcgacatgtcaca
Truncated                                     -------------------------------------------------------------------------------------------------------------------------------------------------------------------------------------------------------------------------------------------------------------------------------------------------------------------------------acgcacgcacacacgcacg--cacacacacacacacgcacaacgtttccttgtct------------------
Truncated                                     -----------------------------------------------------------------------------------------------------------------------------------------------gttgcttccacacaaagtgcggtattgcacatgtttgcgtgttgttcttcgtccaat------------------------------------------------------------------------------------------------------------------------------------------------------------------------------------------------

Srospv1 Total and FLE LTR diversity Alignment
11 390
5_ACGGC                                       tgtgtggagagacgagtccgtgtcatgtgcatgtggatgtgtttgcttatgtccggaaagctggagacagcatgaatagttctgcgatccaaccggtttctgctgtggttgttacacttccgttttcttcgttcaagctgtgtgttgcttccacacaaagtgcagtattgcatatgtttgcgtgttg---ttcgtccaatctctttgttgtttctgccacaatgcgggagtgcttcacttgtgttcattcatccttgttcccatctgtcttccacatcacacagtaaacccacacaaacacacgcagacaagtgagcataccactacgctaacgcacgcacacacaaacacacgtacatcctctgcttgtcttgcgttcgacatggcaca
5_CACTG                                       --tgtggagagacgagtccgtgtcatgtgcatgtgggtgtgtttgcttatgtccggaaagctggagacagcatgaatagttctgcaatccaaccgg-ttctgctgtggttgttacacttccgttttcttcgttcaagctgtgtgttgcttccacacaaagtgcggtattgcatatgtttgcgtgttgttcttcgtccaatctctttgttgtttctgccacaatgcgggagtgcttcacttgtgttcattcatccttgttcccgtctgtcttccacatcacacagtaaacccacacaaacacactcagacaagtgagcataccactacgctaacgcacgcacacacaaacacacgcacatcctctgcttgtcttacgttcgacatgtcaca
5_CCAGC                                       --tgtggagagacgagtccgtgtcatgtgcatgtggatgtgtttgcttctgtccggaaagctggagacagcatgaatagttctgcgatccaaccgg-ttctgctgtggttgtgacacttccgttttcttcgttcaagctgtgtgttgcttccacacaaagtgcggtattgcatatgtttgcgtgttgttcttcgtccaatctctttgttgtttctgccacaatgcgggagtgcttcacttgtgttcattcatccttattcccgtctgtcttccacatcacacagtaaacccacacaaacacacgcagacaagtgagcataccactacgctaacgcacgcacacacaaacacacgcacatcctctgcttgtcttgcgttcgacatgtcaca
5_GGATG                                       --tgtggagagacgagtccgtgtcatgtgcatgtggatgtgtttgctcatgtccggaaagctggagacagcatgaatagttctgcgatccaaccgg-ttctgctgtggttgtgacacttccgttttcttcgttgaagctgtgtgttgcttccacacaaagtgcggtattgcatatgtttgcgtgttgttcttcgtccaatctctttgttgtttctgccacaatgcgggagtgcttcacttgtgttcattcatccttgttcccgtctgtcttccacatcacacagtaaacccacacaaacacacgcagacaagtgagcataccactacgctgacgcacgcacacacaaacacacgcacatcctctgcttgtcttgcgttcgacatgtcaca
5_GGCCC                                       --tgtggcgagacgagtccgtgtcatgtgcatgtggatgtgtttgcttctgtccggaaagctggagacagcatgaatagttctgcgatccaaccgg-ttctgctgtggtcgttacacttccgttttcttcgttcaagctgtgtgttgcttccacacaaagtgcggtattgcatatgtttgcgtgttgttcttcgtccaatctctttgttgtttctgccacaatgcgggagtgcttcacttgtgttcattcatccttgttcccgtctgtcttccacatcacacagtaaacccacacaaacacacgcagacaagtgagcataccactacgctaacgcacgcacacacaaacacccgtacatcctctgcttgtcttgcgttcgacatggcaca
5_GTTTC                                       --tgtggagagacgagtccgtgtcatgtgcatgtggatgtgtttgcttatgtccggaaagctggagacagcatgaatagttctgcgatccaaccgg-ttctgctgtggttgtgacacttccgttttcttcgttcaagctgtgtgttgcttccacacaaagtgcggtattgcatatgtttgcgtgttgttcttcgtccaatctctttgttgtttctgccacaatgcgggagtgcttcacttgtgttcattcatccttgttcccgtctgtcttccacatcacacagtaaacccacacaaacacacgcacat-------------------------------------------------tcctctgcttgtcttgcgttcgacatgtcaca
5_TCTTC                                       --tgtggagagacgagtccgtgtcatgtgcatgtggatgtgtttgcttatgtccggaaagctggagacagcatgaatagttctgcaatccaaccgg-ttctgctgtggttgttacacttccgttttcttcgttcaagctgtgtgttgcttccacacaaagtgcggtattgcatatgtttgcgtgttgttcttcgtccaatctctttgttgtttctgccacaatgcgggagtgcttcacttgtgttcattcatccttgttcccgtctgtcttccacatcacacagtaaacccacacaaacacactcagacaagtgagcataccactacgctaacgcacgcacacacaaacacacgcacatcctctgcttgtcttgcgttcgacatgtcaca
3_CACTT                                       --tgtggagagacgagtccgtgtcatgtgcatgtggatgtgtttgcttatgtccggaaagctggagacagcatgaatagttctgcaatccaaccgg-ttctgctgtggttgttacacttccgttttcttggttcaagctgtgtgttgcttccacacaaagtgcggtattgcatatgtttgcgtgttgttcttcgtccaatctctttgttgtttctgccacaatgcgggagtgcttcacttgtgttcattcatccttattcccgtctgtcttccacatcacacagtaaacccacacaaacacacgcagacaagtgagcataccactacgctaacgcacgcacacacaaacacacgcacatcctctgcttgtc-----ttcgacatgtcaca
3_GAACC                                       --tgtggagagacgagtccgtgtcatgtgcatgtggatgtgtttgcttatgtccggaaagctggagacagcatgaatagttctgcgatccaaccgg-ttctgctgtggttgtgacacttccgttttcttcattcaagctgtgtgttgcttccacacaaagtgcggtattgcatatgtttgcgtgttgttcttcgtccaatctctttgttgtttctgccacaatgcgggagtgcttcacttgtgttcattcatccttgttcccgtctgtcttccacatcacacagtaaacccacacaaacacacgcagacaagtgagcataccactacgctaacgcacgcacacacaaacacacgcacatcctctgcttgtcttgcgttcgacatggcaca
3_GACGT                                       --tgttgagagacgagtccgtgtcatgtgcatgtggatgtg-ttgcttatgtccggaaagctggagacagcatgaatagttctgcaatccaaccgg-ttctgctgtggttgttacacttccgttttcttcgttcaagctgtgtgttgcttccacacaaagtgcggtattgcatatgtttgcgtgttgttcttcgtccaatctctttgttgtttctgccacaatgcgggagtgcttcacttgtgttcattcatccttgttcccgtctgtcttccacatcacacagtaaacccacacaaacacactcagacaagtgagcataccactacgctaacgcacgcacacacaaacacacgcacatcctctgcttgtcttacgttcgacatgtcaca
3_TCAGC                                       --tgtggagagacgagtccgtgtcatgtgcatgtgggtgtgtttgcttatgtccggaaagctggagacagcatgaatagttctgcgatccaaccggtttctgctgtggttgttacacttccgttttcttcgttcaagctgtgtgttgcttccacacaaagtgcagtattgcatatgtttgcgtgttgttcttcgtccaatctctttgttgtttctgccacaatgcgggagtgcttcacttgtgttcattcatccttgttcccgtctgtcttccacatcacacagtaaacccacacaaacacacgcagacaagtgagcataccactacgctaacgcacgcacacacaaacacacgcacatcctctgcttgtcttgcgttcgacatgtcaca


Srospv2 LTR Phylogeny Alignment
80 600
5_AAGCC                                       tgttgaga-gtcagtgcgtttctgttttgtgttgagtccttcc-----taatttgccttcgcgt---gtgg-ttttgtcttgtttgccaacaacacctgctttgtgg--tttttc-cgttggcaaacattccttcctctctgctg-gcatgcatgtgtgccaactgcctctcctctcct---ctcctcc---ttcccctacacacgtgagttgtgtgccatgtg------------tgtgtgtgtgcatgctcgccatgcttgacggatgccatgtgcgcgtgccatgcggtgttgtgaagtgttgtctgttgtgtatgcttgcctgcaagcattcatgccatgcctagcattgctct--gcgcgcatgtatgcatgctgttcattgtttagactgtttgcgttcgtgcacactctgcccatgtcgccttggcagctctgttgactgtgtgtgcgcttgtcttgtattcgtttgagcgtgctgcccgagttgatttggcagc-agcttgctgtgcttgttcattctccttgtgttcttgtttgttgcgtttgtctacagtaa--acacacacac-------cacctgtcgtgtttctaca
3_AAGCC                                       tgttgaga-gtcagtgcatttctgttttgtgttgagtccttcc-----taatttgccttctcgt---gtgg-ttttgtcttgtttgccaacaacacctgctttgtgg--tttttc-cgttggcaaacattccttcctctctgctg-gcatgcatgtgtgccaactgcctctcctctcct---ctcctcc---ttcccctacacacgtgagttgtgtgccatgtg------------tgtgtgtgtgcatgctcgccatgcttgacggatgccatgtgcgcgtgccatgcggtgttgtgaagtgttgtctgttgtgtatgcttgcctgcaagcattcatgccatgcttagcattgctct--gcgcgcatgtatgcatgctgttcgctgtttagactgtttgcgttcgtgcacactctgcccatgtcgccttggcagctctgttgactgtgtgtgcacttgtcttgtattcgtttgagcgtgctgcccgagttgatttggcagc-agcttgctgtgcttgttcattctccttgtgttcttgtttgttgcgtttgtctacagtaa--acacacaca--------cacctgtcgtgtctcaaca
5_ATGCA                                       tgttgaga-ttcagtgagtttctgttctgtgttaagtccttcc-----taatttgccttcgcgt---gtgg-ttttgtcttgtttgccaacaacacctgctttgtgg--tttttc-cgtttgcaaacattccttcctctctgctg-gtatgcatgtgtgccaactg-----cctctcct---ctcctgc---ttcccctacacacgtgagttgtgtgcca--------------tgtgtgtgtgtgcatgcccgttatgcttggcaaatgccatgcctgcgtgccatgcagtgttgtgaagtgttgtctgttgtgtatgcttgcctgcaagcattcatgccatgcctagcactgctct--gcgcgcatgtatgcatgctgctcattgtttagattgtttgtgttcgtgcactctctgcccatgtcgccttggcagcgtcattgac--cgtgtgcacttgtcttgtattcgtttgagcgtgctgcccgagttgatttggcagc-agcttgttgtgcttgttcattcttcttgtgttcttgtttgttgcgtttgcctacagtaa--acacacacac-------cacctgtcgtgtctcaaca
3_ATGCA                                       tgttgaga-ttcagtgagtttctgttctgtgttaagtccttcc-----taatttgccttcgcgt---gtgg-ttttgtcttgtttgccaacaacacctgctttgtgg--tttttc-cgtttgcaaacattccttcctctctgctg-gtatgcatgtgtgccaactg-----cctctcct---ctcctgc---ttcccctacacacgtgagttgtgtgcca--------------tgtgtgtgtgtgcatgcccgttatgcttggcaaatgccatgcctgcgtgccatgcagtgttgtgaagtgttgtctgttgtgtatgcttgcctgcaagcattcatgccatgcctagcactgctct--gcgcgcatgtatgcatgctgctcattgtttagattgtttgtgttcgtgcacactctgcccatgtcgccttggcagcgtcattgac--cgtgtgcacttgtcttgtattcgtttgagcgtgctgcccgagttgatttggcagc-agcttgttgtgcttgttcattcttcttgtgttcttgtttgttgcgtttgcctacagtaa--acacacacac-------cacctgtcgtgtctcaaca
5_CAAAC                                       tgttgaga-gtcagtgagtttctgttttgtgttgagtccttcc-----taatttgccttctcat---gtgg-ttttgtcttgtttgccaacaacacctgccttgtgg--tttttc-cgttggcaaacattccttcctctctgctg-gcatgcatgtgtgccaactg-----cctctcct---ctcctcc---ttcccctacacacgtgagctgtgtgccatgtg------------tgtgtgtgtgcatgctcgccatgcttgacggatgccatgtgcgcgtgcaatgcagtgttgtgaagtgttgtctgttgtgtatgcttgcctgcaagcattcatgccatgcttagcattgctct--gcgcgcatgtatgcatgctgttcattgtttagattgtttgtgttcgtgcacactctgcccatgtcgccttggcagcgttgtgaactgtgtgtgcacctgtctagtgtttgtttgagcgtgctgcccgagttgatttggcagc-agcttgctgtgtttgttcattctccttgtgttcttgtttgttgcgtttgcctacagtaa--acacacacac------acacctgtcgtgttcctaca
3_CAAAC                                       tgttgaga-gtcagtgagtttctgttttgtgttgagtccttcc-----taatttgccttctcat---gtgg-ttttgtcttgtttgccaacaacacctgccttgtgg--tttttc-cgttggcaaacattccttcctctctgctg-gcatgcatgtgtgccaactg-----cctctcct---ctcctcc---ttcccctacacacgtgagctgtgtgccatgtg------------tgtgtgtgtgcatgctcgccatgcttgacggatgccatgtgcgcgtgcaatgcagtgttgtgaagtgttgtctgttgtgtatgcttgcctgcaagcattcatgccatgcttagcattgctct--gcgcgcatgtatgcatgctgttcattgtttagattgtttgtgttcgtgcacactctgcccatgtcgccttggcagcgttgtgaactgtgtgtgcacctgtctagtgtttgtttgagcgtgctgcccgagttgatttggcagc-agcttgctgtgtttgttcattctccttgtgttcttgtttgttgcgtttgcctacagtaa--acacacacac------acacctgtcgtgtttccaca
5_CCGGC                                       tgttgaga-gtgagtgagtttctgttttgtgttgagtccttcc-----taatttgccttctcat---gtgg-ttttgtcttgtttgccaacaacacctgctttgtgg-ttttttc-cgttggcaaacatcccttcctctctgctg-gcatgcatgtgtgccaactg-----cctctcct---ctcctgc---ttcccctacacacgtgagttgtgtgcca----------------tgtgtgtgtgcatgctcgccatgcttggcaaatgccatgtgtgcgtgccatgcagtgttgtgaagtgttgtctgttgtgtatgcttgcctgcaagcattcatgccatgcctagcattgctct--gcgcgcatgtatgcatgctggtcgttgtttagattgtttgtgttcgtgcactctctgcccatgtcggcttggcagctctgttgactgtgtgtgcacttgtcttgtattcgtttgagcgtgctgcccgagttgatttggcagc-agcttgttgtgcttgttcattctccttgtgttcttgtttgttgcgtttgcctacagtaa--acacacacacac-----cacctgtcgtgtttctaca
3_CCGGC                                       tgttgaga-gtgagtgagtttctgttttgtgttgagtccttcc-----taatttgccttctcat---gtgg-ttttgtcttgtttgccaacaacacctgctttgtgg-ttttttc-cgttggcaaacatcccttcctctctgctg-gcatgcatgtgtgccaactg-----cctctcct---ctcctgc---ttcccctacacacgtgagttgtgtgcca----------------tgtgtgtgtgcatgctcgccatgcttggcaaatgccatgtgtgcgtgccatgcagtgttgtgaagtgttgtctgttgtgtatgcttgcctgcaagcattcatgccatgcctagcattgctct--gcgcgcatgtatgcatgctggtcgttgtttagattgtttgtgttcgtgcactctctgcccatgtcggcttggcagctctgttgactgtgtgtgcacttgtcttgtattcgtttgagcgtgctgcccgagttgatttggcagc-agcttgttgtgcttgttcattctccttgtgttcttgtttgttgcgtttgcctacagtaa--acacacacacac-----cacctgtcgtgtttctaca
5_CTCAT                                       tgttgaga-gtcagtgagtttctgttttgtgttgagtccttcc-----taatttgccttctcat---gtgg-ttttgtcttgtttgccaacaacacctgctttgtgg--tttttc-cgttggcaaacattccttcctctctgctg-gcatgcatgtgtgccaactg-----cctctcct---ctcctcctctttcccctgcacacgtgagttgtgtgccatgtgtt--------tgtgtgtgtgtgcatgcccgccatgcttggcaaatgccatgtgtgcgtgccatgcagtgttgtgaagtgttgtctgttgtgtatgcttgcctgcaagcattcatgccatgcctagcattgctct--gcgcgcatgtatgcatgctgttcattgtttagattgtttgtgctcgtgcacactctgcccatgtcgccttggcagctctgttgactgtgtgtgcacttgtctagtg---atttgatcgtgttgcccg--------------------tgttgagtttgctcattctccttgtgttcttgtttgttgcgtttgcctacagtaa--acacacacac------acacctgtcgtgtctcaaca
3_CTCAT                                       tgttgaga-gtcagtgagtttctgttttgtgttgagtccttcc-----taatttgccttctcgt---gtgg-ttttgtcttgtttgccaacaacacctgctttgtgg--tttttc-cgttggcaaacattccttcctctctgctg-gcatgcatgtgtgccaactg-----cctctcct---ctcctcctctttcccctgcacacgtgagttgtgtgccatg--------------tgtttgtgtgcatgcccgccatgcttggcaaatgccatgtgtgcgtgccatgcagtgttgtgaagtgttgtctgttgtgtatgcttgcctgcaagcattcatgccatgcctagcattgctct--gcgcgcatgtatgcatgctgttcattgtttagattgtttgtgctcgtgcacactctgcccatgtcgccttggcagctctgttgactgtgtgtgcacttgtctagtg---atttgatcgtgttgcccgtgttga--------------------gtttgctcattctccttgtgttcttgtttgttgcgtttgcctacagtaa--acacacaca--------cacctgtcgtgtctcaaca
5_CTTCG                                       tgttgaga-gtgagtgagtttctgttttgtgttgagtccttcc-----taatttgccttctcgt---gtgg-ttttgtcttgtttgccaacaacacctgctttgtgg--tttttc-cgttggcaaacattccttcctctctgctg-gcatgcatgtgtgccaactg-----cctctcct---ctcctcc---ttcccctacacacgtgagttgtgtgccatgtgtgcc-------atgtgtgtgtgcatgcccgtcatgcttggcaaatgccatgtgtgcgtgccatgcagtgttgtgaagtgttgtctgttgtgtatgcttgcctgcaagcattcatgccatgcctagcactgctct--gcgcgcatgtatgcatgctgctcattgtttagattgtttgtgttcgtgcactctctgcccatgtcgccttggcagcgtcattgac--cgtgtgcacttgtcttgtattcgtttgagcgtgctgcccgagttgatttggcagc-agcttgttgtgcttgttcattcttcttgtgttcttgtttgttgcgtttgcctacagtaa--acacacacac-------cacctgtcgtgtctcaaca
3_CTTCGa                                      tgttgaga-gtgagtgagtttctgttttgtgttgagtccttcc-----taatttgccttctcgt---gtgg-ttttgtcttgtttgccaacaacacctgctttgtgg--tttttc-cgttggcaaacattccttcctctctgctg-gcatgcatgtgtgccaactg-----cctctcct---ctcctcc---ttcccctacacacgtgagttgtgtgccatgtgtgcc-------atgtgtgtgtgcatgcccgtcatgcttggcaaatgccatgtgtgcgtgccatgcagtgttgtgaagtgttgtctgttgtgtatgcttgcctgcaagcattcatgccatgcctagcattgctct--gcgcgcatgtatgcatgctgctcattgtttagattgtttgtgttcgtgcacactctgcccatgtcgccttggcagctctgttgac--tgtatgcacttgtctagtgtttgtttgagcgtgctgcccgagttgatttggcagc-agcttgctgtgcttgttcattctccttgtgttcttgtttgttgcgcttgcctacagtaa--acacacacac-------cacctgtcgtgtttctaca
5_GCGTT                                       tgttgaga-gtcagtgcgtttctgttttgtgttgagtccttcc-----taatttgccttctcat---gtgg-ttttgtcttgtttgccaacaacacctgctttgtgg--tttttc-cgtttgcaaacattccttcctctctgctg-gcatgcatgtgtgccaactg-----cctctcct---ctcctcc---ttcccctacacacgtgagttgtgtgccatgtgtt--------tgtgtgtatgtgcatgcccgtcatgcttggcaaatgctatgtgtgcgtgccatgcagtgttgtgaagtgttgtctgttgtgtatgcttgcctgcaagcattcatgccatgcctagcattgctct--gcgcgcatgtatgcatgctgctcattgtttagattgtttgtgttcgtgcacactctgcccatgtcgccttggcagcgtcattgactgtgtgtgcacttgtctagtgtttgtttgagcgtgctgcccgagttgattaggcagc-agcttgttgtgcttgttcattctccttgtgttcttgtttgttgcgtttgcctacagtaa--acacacacacacac--acacctgtcgtgtttctaca
3_GCGTT                                       tgttgaga-gtcagtgcgtttctgttttgtgttgagtccttcc-----taatttgccttctcat---gtgg-ttttgtcttgtttgccaacaacacctgctttgtgg--tttttc-cgtttgcaaacattccttcctctctgctg-gcatgcatgtgtgccaactg-----cctctcct---ctcctcc---ttcccctacacacgtgagttgtgtgccatgtgtt--------tgtgtgtatgtgcatgcccgtcatgcttggcaaatgctatgtgtgcgtgccatgcagtgttgtgaagtgttgtctgttgtgtatgcttgcctgcaagcattcatgccatgcctagcattgctct--gcgcgcatgtatgcatgctgctcattgtttagattgtttgtgttcgtgcacactctgcccatgtcgccttggcagcgtcattgactgtgtgtgcacttgtctagtgtttgtttgagcgtgctgcccgagttgattaggcagc-agcttgttgtgcttgttcattctccttgtgttcttgtttgttgcgtttgcctacagtaa--acacacacacacac--acacctgtcgtgtttctaca
5_GGGTC                                       tgttgaga-gtcagtgagtttctgttttgtgttgagtccttcc-----taatttgccttctcat---gtgg-ttttgtcttgtttgccaacaacacctgctttgtgg--gttttc-cgttgacaaacattcctttctctctgctg-----gcatgtgtgccaactg-----cctctcct---ctcctcc---tccttctgcacacgtgagttgtgtgtcatgtgtgcc-------atgtgtgtgtgcatgcccgtcatgcttggcaaatgccatgtgtgcgtgccatgcagtgttgtgaagtgttgtctgttgtgtatgcttgcctgcaagcattcatgccatgcttagcattgctct--gcgcgcatgtatgcatgctgctcattgtttagattgtttgtgttcgcgcacacgctgcccatgtcgccttggcagctctgttgactgtgtgtgcacttgtctagtgtttgtttgagcgtgctgcccgagttgatttggcagc-agcttgttgtgcttgttcattctccttgtgttcttgtttgttgcgtttgcctacagtaa--acacacacac-------cacctgtcgtgtttctaca
3_GGGTC                                       tgttgaga-gtcagtgagtttctgttttgtgttgagtccttcc-----taatttgccttctcat---gtgg-ttttgtcttgtttgccaacaacacctgctttgtgg--gttttc-cgttgacaaacattcctttctctctgctg-----gcatgtgtgccaactg-----cctctcct---ctcctcc---tccttctgcacacgtgagttgtgtgtcatgtgtgcc-------atgtgtgtgtgcatgcccgtcatgcttggcaaatgccatgtgtgcgtgccatgcagtgttgtgaagtgttgtctgttgtgtatgcttgcctgcaagcattcatgccatgcttagcattgctct--gcgcgcatgtatgcatgctgctcattgtttagattgtttgtgttcgcgcacacgctgcccatgtcgccttggcagctctgttgactgtgtgtgcacttgtctagtgtttgtttgagcgtgctgcccgagttgatttggcagc-agcttgttgtgcttgttcattctccttgtgttcttgtttgttgcgtttgcctacagtaa--acacacacac-------cacctgtcgtgtttctaca
5_TGTAG                                       tgttgaga-ttcagtgagtttctgttctgtgttaagtccttcc-----taatttgccttcgcgt---gtgg-ttttgtcttgtttgccaacaacacctgctttgtgg--tttttc-cgtttgcaaacattccttcctctctgctg-gtatgcatgtgtgccaactg-----cctctcct---ctcctgc---ttcccctacacacgtgagttgtgtgcca--------------tgtgtgtgtgtgcatgcccgttatgcttggcaaatgccatgcctgcgtgccatgcagtgttgtgaagtgttgtctgttgtgtatgcttgcctgcaagcattcatgccatgcctagcactgctct--gcgcgcatgtatgcatgctgctcattgtttagattgtttgtgttcgtgcactctctgcccatgtcgccttggcagcgtcattgac--cgtgtgcacttgtcttgtattcgtttgagcgtgctgcccgagttgatttggcagc-agcttgttgtgcttgttcattcttcttgtgttcttgtttgttgcgtttgcctacagtaa--acacacacac-------cacctgtcgtgtctcaaca
3_TGTAG                                       tgttgaga-ttcagtgagtttctgttctgtgttaagtccttcc-----taatttgccttcgcgt---gtgg-ttttgtcttgtttgccaacaacacctgctttgtgg--tttttc-cgtttgcaaacattccttcctctctgctg-gtatgcatgtgtgccaactg-----cctctcct---ctcctgc---ttcccctacacacgtgagttgtgtgcca--------------tgtgtgtgtgtgcatgcccgttatgcttggcaaatgccatgcctgcgtgccatgcagtgttgtgaagtgttgtctgttgtgtatgcttgcctgcaagcattcatgccatgcctagcactgctct--gcgcgcatgtatgcatgctgctcattgtttagattgtttgtgttcgtgcactctctgcccatgtcgccttggcagcgtcattgac--cgtgtgcacttgtcttgtattcgtttgagcgtgctgcccgagttgatttggcagc-agcttgttgtgcttgttcattcttcttgtgttcttgtttgttgcgtttgcctacagtaa--acacacacac-------cacctgtcgtgtctcaaca
5_ACCAT                                       tgttgaga-gtcagtgagtttctgttttgtgttgagtccttcc-----taatttgccttctcat---gtgg-ttttgtcttgtttgccaacaacacctgctttgtgg--tttttc-cgttggcaaacattcctttctctctgctg-gcatgcatgtgtgccaactg-----cctctcct---ctcctcc---ttcccctacacacgtgagttgtgtgccatgtgtgcca-tgtgtgtgtgtgtgtgcatgcccgtcatgcttggcaaatgccatgcctgcgtgccatgcagtgttgtgaagtgttgtctgttgtgtatgcttgcctgcaagcattcatgtcatgcctagcattgctct--gcgcgcatgtatgcatgctgttcgttgtttagattgtttgtgttcgtgcacactctgcccatgtcgccttggcagctctgttgac--tgtgtgcacttgtctagtgtttgtttgagcgtgctgcccgagttgatttggcagc-agcttgttgtgcttgttcattctcct--gtgtcttgtttgttgcgtttgcctacagtaa--acacacacac-------cacctgtc-tgtttctaca
5_AGCTC                                       tgttgaga-gtcagtgagtttctgttctgtgttaagtccttcc-----taatttgccttcgcgt---gtgg-ttttgtcttgtttcccaacaacacctgctttgtgg--tttttc-cgtttgcaaacattccttcctctctgctg-gtatgcatgtgtgccaactg-----cctctcct---ctcctgc---ttcccctacacacgtgagttgtgtgcca--------------tgtgtgtgtgtgcatgcccgttatgcttggcaaatgccatgcctgcgtgccatgcagtgttgtgaagtgttgtctgttgtgtatgcttgcctgcaagcattcatgccatgcctagcactgctct--gcgcgcatgtatgcatgctgctcattgtttagattgtttgtgttcgtgcactctctgcccatgtcgccttggcagcgtcattgac--cgtgtgcacttgtcttgtattcgtttgagcgtgctgcccgagttgatttggcagc-agcttgttgtgcttgttcattctccttgtgttcttgtttgttgcgtttgtctacagtaa--acacacaca--------cacctgtcgtgtttcaaca
5_AGGGA                                       tgttgaga-gtcagtgagtttctgttttgtgttgagtccttcc-----taatttgccttctcat---gtgg-ttttgtcttgtttgccaacaacacctgctttgtgg--tttttcgcgttggcaaacattcctttctctctgctg-----gcatgtgtgccaactg-----cctctcct---ctcctcc---ttcccctacacacgtgagttgtgtgccatgtg------------tgtgtgtgtgcatgctcgccatgcttgacggatgccatgtgtgcgtgcaatgcagtgttgtgaagtgttgtctgttgtatatgcttgcctgcaagcattcatgccatgcctagcattgctct--gcgcgcatgtatgcatgctgctcattgtttagattgtttgtgttcgtgcacacgctgcccatgtcgccttggcagcgtcattgac--tgtgtgcacttgtctagtgtttgtttgagcgtgctgcccgagttgatttggcagc-agcttgctgtgtttgttcattctccttgtgttcttgtttgttgcgtttgcctacagtaa--acacacacac-------cacctgtcgtgtttctaca
5_ATCCG                                       tgttgaga-gtcagtgagtttctgttttgtgttgagtccttcc-----taatttgccttctcat---gtgg-ttttgtcttgtttgccaacaacacctgctttgtgg--tttttc-cgttggcaaacattccttcctctctgctg-gcatgcatgtgtgccaactg-----cctctcct---ctcctgc---ttcccctgcacacgtgagttgtgtgccatgtgtg--------tgtgtgtgtgtgcatgcccgtcatgcttggcaaatgctatgcctgcgtgccatgtagtgttgtgaagtgttgtctgttgtgcatgcttgcctgcaagcattcatgccatgcctagcattgctct--gcgcgcatgtatgcatgctgctcattgtttagattgtttgtgttcgtgcacactctgcccatgtcgccttgacagcgtcattgactgtgtgtgcacttgtcttgtattcgtttgagcgtgctgcccgagttgatttggcagc-agcttgttgtgcttgttcattctccttgtgttcttgtttgttgcgtttgcctacagtaaacacacacacac-------cacctgtcgtgtttctaca
5_CAGCA                                       tgttgaga-gtcagtgagtttctgttctgtgttaagtccttcc-----taatttgccttcgcgt---gtgg-ttttgtcttgtttgccaacaacacctgctttgtgg--tttttc-cgtttgcaaacattccttcctctctgctg-gtatgcatgtgtgccaactg-----cctctcct---ctcctcc---ttcccctacacacgtgagttgtgtgccatgtgtg----------tgtgtgtgtgcatgctcgccatgcttggcaaatgccatgtgtgcgtgccatgcagtgttgtaaagtgttgtgtattgtgtatgcttgcctgcaagcattcatgccatgcctagcattgctct--gcgcgcatgtatgcatgctgttcgttgtttagattgtttgtgttcgtgcacactctgcccatgtcgccttggcagctctgttgactgtgtgtgcacttgtctagtgtttgtttgagcgtgctgcccgagttgatttggcagc-agcttgctgtgtttgttcattctccttgtgttcttgtttgttgcgtttgcctacagtaa--acacacacac-------cacctgtcgtgtttctaca
5_CTTGG                                       tgttgaga-ttcagtgagtttctgttctgtgttaagtccttcc-----taatttgccttctcgt---gtgg-ttttgtcttgtttgccaacaacacctgctttgtgg--tttttc-cgtttgcaaacattccttcctctctgctg-gtatgcatgtgtgccaactg-----cctctcct---cttctcc---ttcccctacacacgtgagttgtgtgccatgtgtg----------tgtatgtgtgcatgctcgccatgcttggcaaatgccatgcctgcgtgccatgcagtgttgtgaagtgttgtctgttgtgtatgcttgcctgcaagcattcatgccatgcttagcattgctct--gcgcgcatgtatgcatgctgctcattgtttaaattgtttgtgttggtgcactctctgcccatgtcgccttggcagctctattgactgtgtgtgcacttgtctagtgtttgtttgagcgtgctgcccgagttgatttggcagc-agcttgttgtgcttgttcattctccttgtgttcttgtttgttgcgtttgcctacagtaa--acacacacac-------cacctgtcgtgtttctaca
5_GCAGC                                       tgttgaga-gtcagtgagtttctgttttgtgttgagtccttcc-----taatttgccttctcat---gtgg-ttttgtcttgtttgccaacaacacctgctttgtgg--tttttc-cgttggcaaacattccttcctctctgctg-gcatgcatgtgtgccaactg-----cctcttctctcctcctcc---ttcccctgcacacgtgagttgtgtgccatgtgtg--------tgtgtgtgtgtgcatgcccgtcatgcttggcaaatgctatgcctgcgtgccatgtagtgttgtgaagtgttgtctgttgtgcatgcttgcctgcaagcattcatgccatgcctagcattgctct--gcgcgcatgtatgcatgctgctcattgtttagattgtttgtgttcgtgcacactctgcccatgtcgccttgacagcgtcattgactgtgtgtgcacttgtctagtgtttgtttgagcgtgctgcccgagttgatttggcagc-agcttgttgtgcttgttcattctccttgtgttcttgtttgttgcgtttgcctacagtaa--acacacacac-------cacctgtcgtgtttctaca
5_GCGAT                                       tgttgaga-gtcagtgagtttctgttttgtgttgagtccttcc-----taatttgccttctcgt---gtgg-gtttgtcttgtttgccaacaacacctgctttgtgg--cttttc-cgttggcaaacattccttcctctctgctg-gcatgcatgtgtgccaactg-----cctctcct---ctcctcc---ttcccctgcacacgtgagttgtgtgtcatgtgtgcca-----tgtgtgtgtgtgcatgcccgtcatgcttggcaaatgccatgtgcgcgtgcaatgcagtgttgtgaagtgttgtctgttgtgtatgcttgcctgcaagcattcatgccatgcctagcattgctct--gcgcgcatgtatgcatgctgttcgctgtttagattgtttgtgttcgtgcacactctgcccatgtcgccttggcagctctgttggctgtgtgtgcacttgtctagtgtttgtttgagtgtgctgcccgagttgatttggcagc-agcttgttgtgcttgttcattctccttgtgttcttgtttgttgcgtttgtctacagtaa--acacacacac------acacctgtcgtgtctcaaca
5_GGAGA                                       tgttgaga-gtcagtgagtttctgttttgtgttgagtccttcc-----taatttgccttctcat---gtgg-atttgtcttgtttgccaacaacacctgccttgtgg--tttttc-cgtttgcaaacattccttcctctctgctg-gcatgcatgtgtgccaactg-----cctctcct---cttctcc---ttcccctacacacgtgagttgtgtgccatgtgtg----------tgtatgtgtgcatgctcgccatgcttggcaaatgccatgtgtgcgtgccatgcagtgttgtgaagtgttgtctgttgtgtatgcttgcctgcaagcattcatgccatgcttagcattgctct--gcgcgcatgtatgcatgctgctcattgtttaaattgtttgtgttggtgcactctctgcccatgtcgccttggcagctctattgactgtgtgtgcacttgtctagtgtttgtttgagcgtgctgcccgagttgatttggcagc-agcttgttgtgcttgttcattctccttgtgttcttgtttgttgcgtttgcctacagtaaacacacacacac-------cacctgtcgtgtttctaca
5_GTGTG                                       tgttgaga-gtcagtgagtttctgttttgtgttgagtccttcc-----taatttgccttctcgt---gtgg-ttttgtcttgtttgccaacaacacctgctttgtgg--tttttc-cgttggcaaacattccttcctctctgctg-gcatgc----gtgccaactg-----cctctcct---ctcctcc---ttcccctacacacgtgagttgtgtgccatgtgtg----------tgtgtgtgtgcatgctcgccatgcttggcaaatgccatgtgtgcgtgccatgcagtgttgtaaagtgttgtgtattgtgtatgcttgcctgcaagcattcatgccatgcctagcattgctct--gcgcgcatgtatgcatgctgttcgttgtttagattgtttgtgttcgtgcacactctgcccatgtcgccttggcagctctgttgactgtgtgtgcacttgtctagtgtttgtttgagcgtgctgcccgagttgatttggcagc-agcttgctgtgtttgttcattctccttgtgttcttgtttgttgcgtttgcctacagtaa--acacacacac-------cacctgtcgtgtttctaca
5_TCGTT                                       tgttgaga-gtcagtgcgtttctgttttgtgttgagtccttcc-----taatttgccttctcat---gtgg-ttttgtcttgtttgccaacaacacctgctttgtgg--tttttc-cgtttgcaaacattccttcctctctgctg-gcatgcatgtgtgccaactg-----cctctcct---ctcctcc---ttcccctacacacgtgagttgtgtgccatgtgtt--------tgtgtgtatgtgcatgcccgtcatgcttggcaaatgctatgtgtgcgtgccatgcagtgttgtgaagtgttgtctgttgtgtatgcttgcctgcaagcattcatgccatgcctagcattgctct--gcgcgcatgtatgcatgctgctcattgtttagattgtttgtgttcgtgcacactctgcccatgtcgccttggcagcgtcattgactgtgtgtgcacttgtctagtgtttgtttgagcgtgctgcccgagttgattaggcagc-agcttgttgtgcttgttcattctccttgtgttcttgtttgttgcgtttgcctacagtaa--acacacacacacac--acacctgtcgtgtttctaca
5_TGCTT                                       tgttgaga-gtcagtgcgtttctgttttgtgttgagtccttcc-----taatttgccttctcat---gtgg-ttttgtcttgtttgccaacaacacctgctttgtgg--tttttc-cgtttgcaaacattccttcctctctgctg-gcatgcatgtgtaccaactg-----cctctcct---ctcctcc---ttcccctacacacgtgagttgtgtgccatgtgtt--------tgtgtgtatgtgcatgcccgtcatgcttggcaaatgctatgtgtgcgtgccatgcagcgttgtgaagtgttgtctgttgtgtatgcttgcctgcaagcattcatgccatgcctagcattgctct--gcgcgcatgtatgcatgctgctcattgtttagattgtttgtgttcgtgcacactctgcccatgtcgccttggcagcgtcattgactgtgtgtgcacttgtctagtgtttgtttgagcgtgctgcccgagttgattaggcagc-agcttgttgtgcttgttcattctccttgtgttcttgtttgttgcgtttgcctacagtaa--acacacacacac----acacctgtcgtgtttctaca
3_ATCTT                                       tgttgaga-gtgagtgagtttctgttttgtgctgagtccttcc-----tactttgccttctcat---gtgg-ttttgtcttgtttgccaacaacacctgctttgtgg--tttttc-cgttggcaaacattccttcctctctgctg-gcatgcatgtgtgccaactg-----cctctcct---ctcctcc---ttcccctgcacacgtgagttgtgtgtcatgtgtgcc-------atgtgtgtgtgcatgcccgtcatgcttggcaaatgccatgtgtgcgtgccatgcagtgttgtgaa------------gtgtatgcttgcctgcaagcattcatgccatgcctagcattgctct--gcgcgcatgtatgcatgctgttcgttgtttagattgtttgtgttcgtgcactctctgcccatgtcgccttggcagttctgttgactgtgtgtgcacttgtctagtgtttgtttgagcgtgctgcccgagttgatttggcagc-agcttgttgtgcttgttcattcttcttgtgttcttgtttgttgcgtttgcctacagtaa--acacacacac-------cacctgtcgtgtttctaca
3_ATCAG                                       tgttgaga-gtgagtgcgtttctgttttgtgttgagtccttcc-----taatttgccttgtcgt---gtgg-tttcgtcttgtttgccaacaacacctgctttgtgg--ttttctcagttggcaaacattccttccgctctgctg-----gcatgtgtgccaactg-----cctctcct---ctcctcc---ttcccctacacacgtgagttgtgtgccatgtgtg----------tgtgtgtgtgcatgctcgccatgcttggcaaatgccatgcctgcgtgccatgcagtgttgtgaagtgttgtctgttgtgtatgcttgcctgcaagcattcatgccatgtttagcattgctct--gcgcgcatgtatgcatgctgttcgttgtttagattgcttgtgttcgtgcacactctgcccatgtcgccttggcagcgttgtgaactgtgtgtgcacttgtctagtgtttgtttgagtgtgctgcccgagttgatttggcagc-agcttgttgtgcttgttcattctccttgtgttcttgtttgttgcgtttgcctacagtaa--acacacacac-------cacctgtcgtgtttctaca
3_CACAT                                       tgttgaga-gtcagtgagtttctgttttgtgttgagtccttcc-----taatttgccttctcgt---gtgg-gtttgtcttgtttgccaacaacacctgctttgtgg--cttttc-cgttggcaaacattccttcctctctgctg-gcatgcatgtgtgccaactg-----cctctcct---ctcctcc---ttcccctgcacacgtgagttgtgtgtcatgtgtgcca-----tgtgtgtgtgtgcatgcccgtcatgcttggcaaatgccatgtgtgcgtgccatgcagtgttgtgaagtgttgtctgttgtgtatgcttgcctgcaagcattcatgccatgcctagcattgctct--gcgcgcatgtatgcatgctgttcgctgtttagattgtttgtgttcgtgcacactctgcccatgtcgccttggcagctctgttggctgtgtgtgcacttgtctagtgtttgtttgagcgtgctgcccgagttgattaggcagc-agcttgttgtacttgtgcattctccttgtgttcttgtttgttgcgtttgcctacagtaa--acacacacac-------cacctgtcgtgtttctaca
3_CAGAA                                       tgttgaga-gtgagtgagtttctgttttgtgttgagtccttcc-----tactttgccttctcat---gtgg-ttttgtcttgtttgccaacaacacctgctttgtgg--tttttc-cgttggcaaacattccttcctctctgctg-gcatgcatgtgtgccaactg-----cctctcct---ctcctcc---ttcccctgcacacgtgagttgtgtgtcatgtgtgcc-------atgtgtgtgtgcatgcccgtcatgcttggcaaatgccatgtgtgcgtgccatgcagtgttgtgaa------------gtgtatgcttgcctgcaagcattcatgccatgcctagcattgcttt--gcgcgcatgtatgcatgctgttcgctgtttagattgtttgtgttcgtgcacactctgcccatgtcgccttggcagcgtcattgactgtgtgtgcacttgtctagtgtttgtttgagcgtgctgcccgagttgatttggcagc-agcttgttgtgcttgttcattctccttgtgttcttgtttgttgcgtttgcctacagtaaacacacacacac-------cacctgtcgtgtctcaaca
3_CCATA                                       tg-tgaga-gtcagtgagtttctgttttgtgttgagtgcttcc-----taatttgccttctcat---gtgg-ttttgtcttgtttgccaacaacacctgctttgtgg--tttttc-cgttggcaaacattccttcctctctgctg-----gcatgtgtgccaactg-----cctctcct---ctcctcc---ttcccctacacacgtgagttgtgtgccatgtgtg----------tttgtgtgtgcatgcccgttatgcttggcaaatgccatgcctgcgtgccatgcagtgttgtgaagtgttgtctgttgtgtatgcttgcctgcaagcattcatgccatgcttagcattgctct--gcacgcatgtatgcatgctgctcattgtttagattgtttgtgttcgtgcactctctgcccatgtcgccttggcagcgtcattgac--tgtgtgcacttgtcttgtattcgtttgagcgtgctgcccgagttgatttggcagc-agcttgttgtgcttgttcattctccttgtgttcttgtttgttgcgtttgcctacagtaa--acacacacac-------cacctgtcgtgtttctaca
3_CTGAA                                       tgttgaga-gtcagtgagtttctgttttgtgttgagtccttcc-----taatttggcctctcat---gtgg-ttttgtcttgtttgccaacaacacctgctttgtgg--tttttc-cgttggcaaacattccttcctctctgctgagcatgcatgtgtgccaactg-----cctcttctctcctcctcc---ttcccctgcacacgtgagttgtgtgccatgtgtgtg------tgtgtgtgtgtgcatgcccgtcatgcttggcaaatgctatgcctgcgtgccatgtagtgttgtgaagtgttgtctgttgtgcatgcttgcctgcaagcattcatgccatgcctagcattgctct--gcgcgcatgtatgcatgctgctcattgtttagattgtttgtgttcgtgcacactctgcccatgtcgccttgacagcgtcattgactgtgtgtgcacttgtctagtgtttgtttgagcgtgctgcccgagttgatttggcagc-agcttgttgtgcttgttcattctccttgtgttcttgtttgttgcgtttgcctacagtaa--acacacacac-------cacctgtcgtgtttctaca
3_CTGTT                                       tgttgaga-gtgagtgagtttctgttttgtgttgagtccttcc-----tactttgccttctcat---gtgg-ttttgtcttgtttgccaacaacacctgctttgtgg--tttttc-cgttggcaaacattccttcctctctgctg-gcatgcatgtgtgccaactg-----cctctcct---ctcctcc---ttcccctgcacacgtgagttgtgtgtcatgtgtgcc-------atgtgtgtgtgcatgcccgtcatgcttggcaaatgccatgtgtgcgtgccatgcagtgttgtgaagtgttgtctgttgtgtatgcttgcctgcaagcattcatgccatgcctagcattgctct--gcgcgcatgtatgcatgctgttcattgtttagattgtttgtgttcgtgcacactctgcccatgtcgccttggcagcgtcattgactgtgtgtgcacttgtcttgtgtttgtttgagcgtgctgcccgagttgatttggcagc-agcttgttgtgcttgttcattctccttgtgttcttgtttgttgcgtttgcctacagtaa--acacacacac-------cacctgtcgtgtttctaca
3_CTTCGb                                      tgttgaga-gtcagtgagtttctgttttgtgttgagtccttcc-----taatttgccttctcatgtcgtgg-ttttgtcttgtttgccaacaacacctgctttgtgg--tttttc-cgttggcaaacattccttcctctctgctg-gcatgcatgtgtgccaactg-----cctctcct---ctcctcc---ttcccctacacacgtgagttgtgtgccatgtgtgcc-------atgtgtgtgtgcatgcccgtcatgcttggcaaatgccatgtgtgcgtgccatgcagtgttgtgaagtgttgtctgttgtgtatgcttgcctgcaagcattcatgccatgcctagcattgctct--gcgcgcatgtatgcatgctgctcattgtttagattgtttgtgttcgtgcacactctgcccatgtcgccttggcagctctgttgac--tgtatgcacttgtctagtgtttgtttgagcgtgctgcccgagttgatttggcagc-agcttgctgtgcttgttcattctccttgtgttcttgtttgttgcgcttgcctacagtaa--acacacacac-------cacctgtcgtgtttctaca
3_GAGAT                                       tgttgaga-gtgagtaagtttctgttttgtgttgagtccttcc-----taatttgccttctcat---gtgg-ttttgtcttgtttgccaacaacacctgctttgtgg--tttttc-cgttggcaaacattccttcctctctgctg-gcatgcatgtgtgccaactg-----cctctcct---ctcctcc---ttcccctacacacgtgagttgtgtgccatgtgtgc-------------catgtgcatgctcgtcatgcttggtaaataccatgtgtgcgtgtcatgcagtgttgtgaagtgttgtctgttgtgtatgcttgcctgcaagcattcatgccatgcttagcattgctct--gcgcgcatgtatgcatgctgttcgctgtttagattgtttgtgttcgtgcacactctgcccatgtcgccttggc--cgttgctgactgtgtgtgcacttgtcttgtgtttgtttgagcgtgctgcccgagttgatttggcagc-agcttgttgtgcttgttcattctccttgtgttcttgtttgttgcgtttgcctacagtaa--acacacacac-------cacctgtcgtgtttctaca
3_GAGGA                                       tgttgaga-gtcagtgagtttctgttttgtgttgagtccttcc-----taatttgccttctcat---gtgg-ttttgtcttgtttgccaacaacacctgctttgtgg--tttttc-cgttggcaaacattcctttctctctgctg-gcatgcatgtgtgccaactg-----cctcttctctcctcctcc---ttcccctgcacacgtgagttgtgtgccatgtgtg--------tgtgtgtgtgtgcatgcccgtcatgcttggcaaatgctatgcctgcgtgccatgtagtgttgtgaagtgttgtctgttgtgcatgcttgcctgcaagcattcatgccatgcctagcattgctctgcgcgcgcatgtatgcatgctgctcattgtttagattgtttgtgttcgtgcacactctgcccatgtcgccttgacagcgtcattgactgtgtgtgcacttgtctagtgtttgtttgagcgtgctgcccgagttgatttggcagc-agcttgttgtgcttgttcattctccttgtgttcttgtttgttgcgtttgcctacagtaa--acacacacac-------cacctgtcgtgtttctaca
3_GCACG                                       tgttgaga-gtcagtgagtttctgttttgtgttgagtccttcc-----taatttgccttctcgt---gtgg-ttttgtcttgtttgccaacaacacctgctttgtgg--tttttc-cgttggcaaacattccttcctctctgctg-gcatgcatgtgtgccaactg-----cctctcct---ctcctcc---ttcccctacacacgtgagttgtgtgccatgtgtgcc-------atgtgtgtgtgcatgcccgtcatgcttggcaaatgccatgcctgcgtgccatgcagtgttgtgaagtgttgtctgttgtgtatgcttgcctgcaagcattcatgccatgcctagcattgctct--gcgcgcatgtatgcatgctgctcattgtttagattgtttgtgttcgtgcacactctgcccatgtcgccttggcagctctgttgac--tgtatgcacttgtctagtgtttgtttgagcgtgctgcccgagttgatttggcagc-agcttgctgtgcttgttcattctccttgtgttcttgtttgttgcgtttgtctacagtaa--acacacacac-------cacctgtcgtgtttctaca
3_GCCGT                                       tgttgaga-gtcagtgagtttctgttttgtgttgagtccttcc-----taatttgccttctcat---gtgg-ttttgtcttgtttgccaacaacacctgctttgtgg--tttttc-cgttgacaaacattcctttctctctgctg-----gcatgtgtgccaactg-----cctctcct---ctcctcc---tccttctgcacacgtgagttgtgtgtcatgtgtgcc-------atgtgtgtgtgcatgcccgtcatgcttggcaaatgccatgtgtgcgtgtcatgcagtgttgtgaagtgttgtctgttgtgtatgcttgcctgcaagcattcatgccatgcttagcattgctct--gcgcgcatgtatgcatgctgctcattgtttagattgtttgtgttcgcgcacacgctgcccatgtcgccttggcagcgtcattgactgtgtgtgcacttgtctagtgtttgtttgagcgtgctgcccgagttgatttggcagc-agcttgctgtgcttgttcattctccttgtgttcttgtttgttgcgtttgcctacagtaaacacacacacac-------cacctgtcgtgtctcaaca
3_GCTGG                                       tgttgaga-ttcagtgagtttctgttctgtgttaagtccttcc-----taatttgccttcgcgt---gtgg-ttttgtcttgtttgccaacaacacctgctttgtgg--tttttc-cgtttgcaaacattccttcctctctgctg-gtatgcatgtgtgccaactg-----cctctcct---ctcctgc---ttcccctacacacgtgagttgtgtgcca--------------tgtgtgtgtgtgcatgcccgttatgcttggcaaatgccatgcctgcgtgccatgcagtgttgtgaagtgttgtctgttgtgtatgcttgcctgcaagcattcatgccatgcctagcactgctct--gcgcgcatgtatgcatgctgctcattgtttagattgtttgtgttcgtgcactctctgcccatgtcgccttggcagcgtcattgac--cgtgtgcacttgtcttgtattcgtttgagcgtgctgcccgagttgatttggcagc-agcttgttgtgcttgttcattcttcttgtgttcttgtttgttgcgtttgcctacagtaa--acacacacac-------cacctgtcgtgtctcaaca
3_GGCTG_1                                     tgttgaga-gtcagtgagtttctgttttgtgttgagtccttcc-----taatttgccttctcat---gtgg-ttttgtcttgtttgccaacaacacctgctttgtgg--tttttc-cgttggcaaacattccttcctctctgctg-gcatgcatgtgtgccaactg-----cctctcct---ctcctcc---ttcccctgcacacgtgagttgtgtgccatgtgtgc-------------cgtgtgcatgctcgtcatgcttggtaaatgccatgtgtgcgtgtcatgcagtgttgtgaactgttgtctgttgtgtatgcttgcctgcaagcattcatgccatgcctagcattgctct--gcgcgcatgtatgcatgctggtcgttgtttagattgtttgtgttcgtgcacactctgcccatgtcgccttggc--cgttgctgactgtgtgtgcacttgtctagtgtttgtttgagcgtgctgcccgagttgatttggcagc-agcttgttgtgcttgttcattctccttgtgttcttgtttgttgcgtttgcctacagtaa--acacacacac-------cacctgtcgtgtttctaca
3_GGCTG_2                                     tgttgaga-gtcagtgagtttctgttttgtgttgagtccttcc-----taatttgccttctcat---gtgg-ttttgtcttgtttgccaacaacacctgctttgtgg--tttttc-cgttggcaaacattccttcctctctgctg-gcatgcatgtgtgccaactg-----cctcttctctcctcctcc---ttcccctgcacacgtgagttgtgtgccatgtgtgtgtg----tgtgtgtgtgtgcatgcccgtcatgcttggcaaatgctatgcctgcgtgccatgtagtgttgtgaagtgttgtctgttgtgcatgcttgcctgcaagcattcatgccatgcctagcactgctct--gcgcgcatgtatgcatgctgctcattgtttagattgtttgtgttcgtgcacactctgcccatgtcgccttgacagcgtcattgactgtgtgtgcacttgtctagtgtttgtttgagcgtgctgcccgagttgatttggcagc-agcttgttgtgcttgttcattctccttgtgttcttgtttgttgcgtttgcctacagtaa--acacacacac-------cacctgtcgtgtttctaca
3_TGCTG                                       tgttgaga-gtgagtgagtttctgttttgtgttgagtccttcc-----taatttgccttctcat---gtgg-ttttgtcttgtttgccaacaacacctgctttgtgg-ttttttc-cgttggcaaacatcccttcctctctgctg-gcatgcatgtgtgccaactg-----cctctcct---ctcctgc---ttcccctacacacgtgagttgtgtgcca----------------tgtgtgtgtgcatgctcgccatgcttggcaaatgccatgtgtgcgtgccatgcagtgttgtgaagtgttgtctgttgtgtatgcttgcctgcaagcattcatgccatgcctagcattgctct--gcgcgcatgtatgcatgctggtcgttgtttagattgtttgtgttcgtgcactctctgcccatgtcggcttggcagctctgttgactgtgtgtgcacttgtcttgtattcgtttgagcgtgctgcccgagttgatttggcagc-agcttgttgtgcttgttcattctccttgtgttcttgtttgttgcgtttgcctacagtaa--acacacaca--------cacctgccgtgtatcaaca
3_TTTGG                                       tgttgaga-ttcagtgagtttctgttctgtgttaagtccttcc-----taatttgccttctcgt---gtgg-ttttgtcttgtttgccaacaacacctgctttgtggtttttttc-cgttggcaaacattcctttctctctgctg-gtatgcatgtgtgccaactg-----cctctcct---ctcctgc---ttcccctacacacgtgagttgtgtgcca--------------tgtgtgtgtgtgcatgcccgttatgcttggcaaatgccatgcctgcgtgccatgcagtgttgtgaagtgttgtctgttgtgtatgcttgcctgcaagcattcatgccatgcctagcactgctct--gcgcgcatgtatgcatgctgctcattgtttagattgtttgtgttcgtgcactctctgcccatgtcgccttggcagcgtcattgac--cgtgtgcacttgtcttgtattcgtttgagcgtgctgcccgagttgatttggcagc-agcttgttgtgcttgttcattctccttgtgttcttgtttgttgcgtttgcctacagtaa--acacacacac-------cacctgtcgtgtttctaca
Tandem                                        tgttgaga-gtgagtgagtttctgttttgtgttgagtccttcc-----tactttgccttctcat---gtgg-ttttgtcttgtttgccaacaacacctgctttgtgg--tttttc-cgttggcaaacattccttcctctctgctg-gcatgcatgtgtgccaactg-----cctctcct---ctcctcc---ttcccctgcacacgtgagttgtgtgtcatgtgtgcc-------atgtgtgtgtgcatgcccgtcatgcttggcaaatgccatgtgtgcgtgccatgcagtgttgtgaa------------gtgtatgcttgcctgcaagcattcatgccatgcctagcattgcttt--gcgcgcatgtatgcatgctgttcgctgtttagattgtttgtgttcgtgcacactctgcccatgtcgccttggcagcgtcattgactgtgtgtgcacttgtctagtgtttgtttgagcgtgctgcccgagttgatttggcagc-agcttgttgtgcttgttcattctccttgtgttcttgtttgttgcgtttgcctacagtaaacacacacacac-------cacctgtcgtgtctcaaca
Tandem                                        tgttgaga-gtcagtgagtttctgttttgtgttgagtccttcc-----taatttgccttcgcgt---gtgg-ttttgtcttgtttgccaacaacacctgctttgtgg--tttttcgcgttggcaaacattcctttctctctgctg-----gcatgtgtgccaactg-----cctctcct---ctcctcc---ttcccctacacacgtgagttgtgtgccatgtg------------tgtgtgtgtgcatgctcgccatgcttggcggatgccatgtgcgcgtgcaatgcagtgttgtgaagtgttgtctgttgtgtatgcttgcctgcaagcattcatgccatgcttagcattgctct--gcgcgcatgtatgcatgctgttcgttgtttagattgcttgtgttcgtgcacactctgcccatgtcgccttggcagcgttgtgaactgtgtgtgcacttgtctagtgtttgtttgagtgtgctgcccgagttgatttggcagc-agcttgttgtgcttgttcattctccttgtgttcttgtttgttgcgtttgtctacagtaa--acacacacac------acacctgtcgtgtctcaaca
Tandem                                        tgttgaga-gtcagtgcgtttctgttttgtgttgagtccttcc-----taatttgccttcgcgt---gtgg-ttttgtcttgtttgccaacaacacctgctttgtgg-ttttttc-cgttggcaaacattcctttctctctgctg-gcatgcatgtgtgccaactg-----cctctcct---ctcctcc---ttcccctacacacgtgagttgtgtgccatgtg------------tgtgtgtgtgcatgctcgccatgcttggcaaatgccatgcctgcgtgccatgcagtgttgtgaagtgttgtttgttgtgtatgcttgcctgcaagcattcatgccatgcttagcattgctct--gcgcgcatgtatgcatgctgctcattgtttagattgtttgtgttcgcgcacacgctgcccatgtcgccttggcagctctgttgactgtgtgtgcacttgtctagtgtttgtttgagcgtgctgcccgagttgatttggcagc-agcttgttgtgcttgttcattctccttgtgttcttgtttgttgcgtttgcctacagtaa--acacacacacacacacacacctatcgtgtctcaaca
SOLO_AAGAT                                    tgttgaga-gtcagtgagtttctgttttgtgttgagtccttcc-----taatttgccttctcgt---gtgg-atttgtcttgtttgccaacaacacctgctttgtgg--tttttc-cgttggcaaacattccttcctctctgctg-gcatgcatgtgtgccaactg-----cctctcct---ctcctcc---tccttctgcacacgtgagttgtgtgccatgtgtgcc-------atgtgtgtgtgcatgcccgttatgcttggcaaatgccatgcctgcgtgccatgcagtgttgtgaagtgttgtctgttgtgtatgcttgcctgcaagcattcatgccatgcctagcattgctct--gcgcgcatgtatgcatgctgctcattgtttagattgtttgtgttcgtgcacactctgcccatgtcgccttgacagcgtcattgactgtgtgtgcacttgtcaagtgtttgtttgagcgtgctgcccgagttgatttggcagc-agcttgttgtacttgttcattctccttgtgttcttgtttgttgcgtttgcctacagtaaacacacacacac-------cacctgtcgtgtctcaaca
SOLO_GCGGT_TTAAC                              tgttgaga-gtcagtgagtttctgttttgtgttgagtccttcc-----tactttgccttctcat---gtgg-ttttgtcttgtttgccaacaacacctgctttgtgg--tttttc-cgtttgcaaacattccttcctctctgctg-gcatgcatgtgtgccaactg-----cctctcct---ctcctcc---ttcccctacacacgtgagttgtgtgtcatgtgtgc-------catgtgtgtgtgcatgcccgtcatgcttggcaaatgacatgtgtgcgtgccatgcagtgttgtgaagtgttgtctgttgtgtatgcttgcctgcaagcattcatgc--tgcttagcattgctct--gcgcgcatgtatgcatgctgttcgttgtttagattgtttgtgttcgtgcacactctgcccatgtcgccttggcagctctgttgactgtgtgtgcacttgtcttgtggttgtttgagcatgctgcccgagcttatttggcagc-agcttgctgtatttgttcattctccttgtgttcttgtttgttgcgtttgtctacagtac--acacacaca--------cacctgtcgtgtttcaaca
SOLO_AGGAT_CCCAC                              tgttgaga-gtgagtgcgtttctgttttgtgttgagtccttcc-----taatttgccttctcgt---gtgg-ttttgtcttgtttgccaacaacaccagctttgtgg--tttttc-cgttggcaaacattccttcctccctgctt-gcatgtct-----------------ctcctctc---cttcttc---ttcgcctgcacacgtgagttgtgtgccatgtgtg--------tgtgtgtgtgtgcatgcccgccatgcttggcaaatgccatgcctgcgtgccatgcagtgttgtgaagtgttgtctgttgtgtatgcttgcctgcaagcattcatgccatgcttagcattgctct--gcgcgcatgtatgcgtgctgttcgttgtttagattgtttgtgttcgtgcacaccctgaccatgtcgccttggcagcgttgttgattgtgtgtgcacttgtctagtgtttgtttgagtgtgctgcccgagttgatttggcagc-agcgtgttgtgtttgttcattctccacg-gttcttgtttgttgcgtttccctacagtaa--acacacacac------acacctgccgtgttacaaca
SOLO_GTATG_CCCAC                              tgtt-----gtttgagagtcagtgatttgtgttgagtccttcctaatttaatttaccttctcgt---gtgg-ttttgtcttgtttgccaacaacaccagctttgtgg--tttttc-cgttggcaaacattccttcctccctgctg-gcatg--------------------cctctcct---ctcctcc---ttcccctacacacgtgagttgtgtgccatgtgtt--------tgtgtgtgtgtgcatgctcgccatgcttgacggatgccatgccttcgtgccatgtagtgttgtgaagtgttgtctgttgtgtatgcttgcctgcaagcattcatgccttgcctagcattgctct--gcgcgcatgtatgcatgctgttcgttgtgtagattgtttgtgttcgtgcactctctgcccatgtcgccttggcagctctgttggctgtgtgtgcacttgtctagtgtttgtttgagcatgctgcccgagttgatttggcagc-agcttgttgtgcttgttcattctccttgtgttcttctttgttgcgtttgcctacagtaa--acacacaca--------cacctgccgtgttacaaca
Truncated                                     -----------------------------------------------------------------------------------------------------------------------------------------------------------------------------------------------------------------------------------------------------------------------------------------------------------------------------------------------------------------------------------------ctgttcattgtttagattgtttgtgttcgtgcacactctgcccatgtcgccttggcagcgttgttggctgtgtgcacagatg--tgatggttgtttgagcgtgctgcccgagttgatttggcagc-agcttgttatgcttgttcattctccttgtgttcttgtttgttgcgtttgcctacagtat--acacac------------------------------
Truncated                                     tgttgaga-ttcagtgagtttctgttttgtgtagagtccttcc-----taattcgccttctcgt---gtgg-ttttgtcttgtttgccaacaacacctgctttgtgg-ttttttc-cgttggcaaacattcctttctctctgctg-----gcatgtgtgccaactg-----cctctcct---ctcctcc---ttcccctacacacgtgagttgtgtgcca--------------tgtgtgtgtgtgcatgcccgttatgcttggcaaatgccatgcctgcgtgccatgcagtgttgtgcagtgttgtctgttgtgtatgcttgcctgcaagcattcatgccatgcctagcactgctct--gcgcgcatgtatgcatgctgttcgttgtttagattgtttgtgttcgtgcacacgctgcccatgtcgccttggcagctttgttgactgtatgtgcacttgtcttgtgtttgtttgagcgtgctgcccgcgttgatttggcagc-cgcttgttgtgcttgttcattctccttgtgttcttgtttgttgcgtttgcctacagtaa--acacac------------------------------
Truncated                                     tattgagaagtcagtgagtttctgttttgtgttgagtccttcc-----taatttgccttctcat---gtgg-ttttgtcttgtttgccaacaacacctgctttgtgg--tgtttc-cgttggcaaacattccttcctctctgctg-gcatgcatgtgtgccaactg-----cctctcct---ctcctcc---ttcccctgcacacgtgagttgtgtgccatgtgtgcca-----tgtgtgtgtgtgcatgcccgtcatgcttggcaaatgccatgtgtgcgtgccatgcagtgttgtgaagtgttgtctgttgt----------------------------------------------------------------------------------------------------------------------------------------------------------------------------------------------------------------------------------------------------------------------------------------------
Truncated                                     tattgaga-gtcagtgagtttctgttttgtgttgagtccttcc-----taatttgccttctcgt---gtggtttttgtcttgtttgccaacaacacctgctttgtgg--tgtttc-cgttggcaaacattcctttctctctgctg-gcatgcatgtgtgccaactg-----cctctcct---ctcctcc---ttcccctgcacacgtgagttgtgtgccatgtgtgcca-----tgtgtgtgtgtgcatgcccgtcatgcttggcaaatgccatgtgtgcgtgtcatgcagtgttgtgaagtgttgtctgttgt----------------------------------------------------------------------------------------------------------------------------------------------------------------------------------------------------------------------------------------------------------------------------------------------
Truncated                                     -------------------------------------------------------------------------------ttgtttgccaacaacacctgctttgtgg--gttttc-cgttggcaaacattccttcctctctgctg-gcatgcatgtgtgccaactg-----cctctcct---ctcctcc---ttcccctacacacgtgagttgtgtgcca--------------ggtgtgtgtgtgcatgctcgccatgcttggcaaatgccatgtgtgcgtgccatgcagtgttgtaaagtgttgtctgttgtgtatgcttgcctgcaagcattcatgccatgcttagcattgctct--gcgcgcatgtatgcatgctgttcgctgtttagattgtttgtgttcgtgcacactctgcccatgttgccttggcagcgttgttgactgtgtgtgcacttgtcttgtg---atttgatcgtgttgcccg--------------------tgttgagtttgctcattctccttgtgttcttgcttgtt-------------------------------------------------------
Truncated                                     -------------------------------------------------------------------------------------------------------------------------------------------------------catgtgtgccaactg-----cctctcct---ctcctcc---ttcccctgcacacgtgagttgtgtgtcatgtgtgcca-----tgtgtgtgtgtgcatgcccgtcatgcttggcaaatgccatgtgtgcgtgccatgcagtgttgtgaagtgttgtctgttgtgtatgcttgcctgcaagcattcatgccatgcctagcattgctct--gcgcgcatgtatgcatgctgttcgctgtttagattgtttgtgttcgtgcacactctgcccatgtcgccttggcagctctgttggctgtgtgtgcacttgtctagtgtttgtttgagcgtgctgcccgagttgattaggcagc-agcttgttgtacttgtgcattctccttgtgttcttgtttgttgcgtttgcctacagtaa--acacacacac-------cacctgtcgtgtttctaca
Truncated                                     ---------------------------------------------------------------------------------------caacaacacctgctttgtgg---ttttc-cgttggcaaacattccttcctctctgctg-gcatgcatgtgtgccaactg-----cctctcct---ctcctcc---ttcccctacacacgtgagttgtgtgccatgtg------------tgtgtgtgtgcatgctcgccatgcttgacggatgccatgtgcgcgtgccatgtagtgttgtgaagtgttgtctgttgtgtatgcttgcctgcaagcattcatgccatgcctagcattgctct--gcgcgcatgtatgcatgctgctcattgtttagattgtttgtgttcgtgcacactctgcccatgtcgccttggcagcgtcattgactgtgtgtgcacttgtctagtgtttgtttgagtgtgctgcccgagttgatttggcagc-agcttgctgtgtttgttcattctccttgtgttcttgtttgttg------------------------------------------------------
Truncated                                     tgttgaga-gtcagtgagtttctgttttgtgttgagtccttcc-----taatttgccttctcat---gtgg-ttttgtc-tgtttgccaacaacacctgctttgtgg--tttttc-cgttggcaaacattccttccactctgctg-gcatgcatgtgtgccaactg-----cctctcct---ctcctcc---ttcccctacacacgtgagttgtgtgccatgtg------------tgtgtgtgtgcatgctcgccatgtttggcaaatgctatgtgtgcgtaccatgcagtgttgtgaagtgttgtctgttgtgtatgcttgcctgcaagcattcatgccatgcctagcattgctct--gcgcgcatgtatgcatgctgctcattgtttagattgtttgtgttcgtgcacacgctgcccatgtcgccttggcagcgccattgactgtgtgtgcactagtcttgtgtttgtttgagcatgctgcccgagttgatttggcggc-agcttgttgtgcttgttcattctccttgtgttcttgtttgttgcgtttgcctacagtaaa-acacacacacacac----acc---------------
Truncated                                     ---------------------------------------------------------------------------------------------------ctctgtgg--tttttc-cgttggcaaacattccttcctctctgctg-gcatgcatgtgtgccaactg-----cctctcct---ctcctcc---ttcccctacacacgtgagttgtgtgccatgtgtt--------tgtgtgtatg--------------------------------------------------------------------------------------------------------------------------------------------------------------------------------------------------------------------------------------------------------------------------------------------------------------------------------------------------------------------
Truncated                                     tgttgaga-gtgagtgagtttctgtttcgtgttgagtccttcc-----taatttgccttctcat---gtggtttttgtcttgtttgccaacaacacctgctttgtgg--tttttc-cgttggcaaacattccttcctctctgctg-gcatgcatgtgtgccaactg-----cctctcct---ctcctcc---ttcccctacacacgtgagttgtgtgcca--------------tgtgtgtgtgtgcatgctcgccatgcttgacggatgccatgtgcacgtgccatgcagtgttgtgaagtgttgtctgttgtgtatgcttgcctgca------------------agcattgctct--gcgcgcatgtatgcatgctgttcgttgtttagattgtttgtgttcgcgcacactctgcccatgtcgccttggcagctctgttgactgtgtgtgcacttgtcttgtggttgtttgagcgtgctgcccgagttgatttggcagc-agcttgttgtgcttgttcattctccttgtgttcttgtttgttgcgtttgcctaccgtaa--acacacacacac------------------------
Truncated                                     tgttgaga-gtcagtgagtttctgttttgtgttgagtgcttcc-----taatttgccttctcgt---gtgg-ttttgtcttgtttgccaacaacacctgctttgttg--tttttc-cgttggaaaacattccttcctctctgctg-gcatgcatgtgtgccaactg-----cctctcct---ctcctcc---ttcccctacacacgtgagttgtgtgccatgtgtg----------tgtgtgtgtgcatgctcgccatgcttgacggatgccatgtgcgcgtgccatgcagtgttgtgaa-----gtctgttgtgtatgcttgcctgcaagcattcatgccatgcctagcattgctct--gcgcgcatgtatgcatgctgctcattgtttagattgtttgtgttcatgcacactctgcccatgtcgccttggcagcgttgttgactgtgtgtgcacagatgtggtggttgtttgagcgtgctgcccgagttgatttggcagc-agcttgttgtgcttgttcattctccttgtgttcttgtttgttgcgtttgcctacagtaa--gcacacac----------------------------
Truncated                                     tgttgaga-gtgagtgagtttctgttttgtgttgagtccttcc-----taatttgccttctcgt---gtgg-ttttgtcttgtttgccaacaacacctgctttgtgg--tttttc-cgttggcaaacattcctttctctctgctg-----gcatgtgtgccaactg-----cctctcct---cccctcctcctcatcctgcacacgtgagttgtgtgccatgtgtgt-------tatgtgtgtgtgcatgctcgccatgcttggcaaatgccatgtgtgcgtgccatgcagtgttgtgaagtgttgcctgttgtgtatgcttgcctgcaag-----------------------------------------------------------------------------------------------------------------------------------------------------------------------------------------------------------------------------------------------------------------------------
Truncated                                     tgttgaga-gtgagtgagtttctgttttgtgttgagtccttcc-----taatttgccttctcat---gtggtttttgtcttgtttgccaacaacacctgctttgtgg--tgtttc-cgttggcaaacattccttcctctctgctg-gcatgcatgtgtgccaactgcctctcctctcct---ctcctcc---ttcccctacacacgtgagttgtgtgcaa------------------tgtgtgtgcatgcccgccatgcttggcaaatgccatgtgtgcgtgtcatgcagtgttgtgaagtgttgtctgttgtgtatgcttgcctgcaagcattcatgccatgcctagcattgctct--gcgcgcatgtatgcatgctgttcgttgtttagattgtttgtgttcgtgcacacgctgcccatgtcgccttggcagctctgttgactgtgtgtgcacttgtcttgtggttgtttgagcgtgctgcccgagttgatttggcagc-agcttgttgtgcttgttcattctccttgtgttcttgtttgttgcgtttgcctacagtaa--acacacacac-------cacctgtcg----------
Truncated                                     tgttgaga-gtgagtgagtttctgttttgtgttgagtccttcc-----taatttgccttctcgt---gtgg-ttttgtcttgtttgccaacaacacctgctttgtgg--gttttc-cgttggcaaacattccttcctctctgctg-gcatgc----gtgccaactg-----cctctcct---ctcctcc---ttcccctgcacacgtgagttgtgtg-----------------------------------------------------------------------------------------------------------------------------------------------------------------------------------------------------------------------------------------------------------------------------------------------------------------------------------------------------------------------------------------------
Truncated                                     ----------------------------------------------------------------------------------------------------------------------------------------------------------------------------------------------------------------------------------------------------------------------------------------------------------------------------------------------------------------------------------------------------------------------------------------------------------------------------------------------tgctgcccgagttgatttgacagctagcctgttgtgcttgttcattctcgttgcgtacttgtttgttgcgtttgccta--------------------------------------------
Truncated                                     --------------------------------------------------------------------------------------------------------------------------------------------------------------------------------------------------------------------------------------------------tgtgcatgcccgtcatccttgacggatgccatgtgtgcgtgccatgcagtgttgtgaagtgttgtctgttgtgtatgcttgcctgcaagcattcatgccatgcttagcattgctct--gcgcgcatgtatgcatgctgttcattgtttagtttgtttgtgctcgtgcacactctgcccatgtcgccttggcagcgttgttgactgtgtgtgcacttgtcttgtgtttgtttgagcgtgctgcccgagttgatttggcagc-agcttgttgtgcttgttcattctccttgtgttcttgtttgttgcgcttgcctacagtaa--acacacacac-------cacctgtcgtgtttctaca
Truncated                                     ----------------------------------------------------------------------------------------------------------------------------------------------------atgcatgtgtgccaactg-----cctctcct---ctcctcc---ttcccctgcacacgtgagttgtgtgtcatgtgtgcc-------atgtgtgtgtgcatgcccgtcatgcttggcaaatgccatgtgtgcgtgccatgcagtgttgtgaagtgttgtctgttgtgtatgcttgcctgcaagcattcatgccatgcctagcattgctct--gcgcgcatgtatgcatgctgttcgttgtttagattgtttgtgttcgtgcactctctgcccatgtcgccttggcagttctgttgactgtgtgtgcacttgtctagtgtttgtttgaacgtgctgcccgagttgatttggcagc-agcttgttgtgcttgttcattcttcttgtgttcttggttgttgcgtttgcctacagtaa--acacacacac-------cacctgtcgtgtttctaca
Truncated                                     tgttgaga-gtcagtgagtttctgttttgtgttgagtccttcc-----taatttgccttctcgt---gtgg-ttttgtcttgtt------------------------------------------------------------------------------------------------------------------------------------------------------------------------------------------------------------------------------------------------------------------------------------------------------------------------------------------------------------------------------------------------------------------------------------------------------------------------------------------------------------------------------------
Truncated                                     tgttgaga-gtcagtgagtttctgttttgtgttgagtccttcc-----taatttgccttctcat---gtgg-ttttgtcttgtttgccaacaacacctgctttgtgg--tttttc-cgttggcaaacattccttcctctctgctg-gcatgc----gtgccaactg-----cctctcct---ctcctcc---ttcccctacacacgtgagttgtgtgccatgtgtg----------tgtgtgtgtgcatgctcgccatgcttggcaaatgccatgtgtgcgtgccatgcagtgttgtaaagtgttgtgtattgtgtatgcttgcctgcaagcattcatgccatgcttagcattgctct--gcgcgcatgtatgcatgctgttcgctgtttagattgtttgtgttcgtgcacactctgcccatgtcgccttggcagctctgttgactgtgtgtgcacttgtctagtgtttgtttgagcgtgctgcccgagttgatttggcagc-agcttgctgtgtttgttcattctccttgtgttcttgtttgttgc-----------------------------------------------------
Truncated                                     tgttgaga-gtgagtgagtttctgttttgtgttgagtccttcc-----taatttgccttctcgt---gtgg-ttttgtcttgtttgccaacaacacctgctttgtgg--tttttc-cgttggcaaacattccttcctctctgctg-gcatgca---------------------------------------------------------------------------------------------------------------------------------------------------------------------------------------------------------------------------------------------------------------------------------------------------------------------------------------------------------------------------------------------------------------------------------------------------------------
Truncated                                     tgttgaga-gtgagtgagtttctgttttgtgttgagtccttcc-----taatttgccttctcat---gtgg-ttttgtcttgtttgccaacaacacctgctttgtgg--tttttc-cgttggcaaacattccttcctctctgctg-gcatgcatgtgtgccaactg-----cctctcct---ctcctcc---ttcccctacacacgtgagttgtgtgccaggtg------------tgtgtgtgtgcatgctcgtcatgcttggtaaatgccatgtgtgcgtgtcatgcagtgttgtgaagtgttgtctgttgtgtatgcttgcctgcaagcattcatgccatgcctagcattgctct--gcgcgcatgtatgcatgctgttcattgtttagattgtttgtgttcgtgcacactctgcccatgtcgccttggc--cgttgctgactgtgtgtgcacttgtcta-tgtttgtttgagcgtgctgcccgagttgatttggcagc-agcttgttgttgttgt---------------------------------------------------------------------------------
Truncated                                     tgttgaga-gtcagtgagtttctgttttgtgttgagtccttcc-----taatttgccttcgcgt---gtgg-ttttgtcttgtttgccaacaacacctgctttgtg--------------------------------------------------------------------------------------------------------------------------------------------------------------------------------------------------------------------------------------------------------------------------------------------------------------------------------------------------------------------------------------------------------------------------------------------------------------------------------------------------------------
Truncated                                     tgttgaga-gtcagtgagtttctgttttgtgttgagtccttcc-----taatttgccttgtcgt---gtgg-ttttgtcttgtttgccaacaacacctgctttgtgg--tttttc-cgttggcaaacattccttcctctctgctg-gcatgc----gtgccaactg-----cctctcct---ctcctcc---tttccctacacacgtgagttgtgtgcca----------------tgtgtgtgtgcatgcccgccatgcttggcaaatgccatgcctgcgtgccatgcagtgttgtgcagtgttatt-gttg-----------------------------------------------------------------------------------------------------------------------------------------------------------------------------------------------------------------------------------------------------------------------------------------------
Truncated                                     tgttgaga-gtgagtgagtttctgttttgtgttgagtccttcc-----taatttgccttctcgt---gtgg-ttttgtcttgtttgccaacaacacctgctttgtgg--gttttc-cgttggcaaacattccttcctctctgctg-gcatgc----gtgccaactg-----cctctcct---ctcctcc---ttcccctgcacacgtgagttgtgtg-----------------------------------------------------------------------------------------------------------------------------------------------------------------------------------------------------------------------------------------------------------------------------------------------------------------------------------------------------------------------------------------------
Truncated                                     -------------------------------------------------------------------------------------------------------------------------------------------------------------------------------------------------------------------------------------------------------------------------------------------------------------------------------cttgcctgtcaacattcatgccatgcttagcattgctct--gcgcgcatgtatgcatgctgctcattgtttagattgtttgtgttcgtgcacactctgcccatgtcgccttggcagctctgttgactgtgtgtgcacttgtctagtgtttgtttgagcgtgctgccggagttgatttggcagc-agcttgttgtgcttgttcattctccttgtgttcttgtttgttgcgtttgcctacagtaa--acacacacac-------cacctgtcgtgtttctaca
Truncated                                     ---------------------------------------------------------------------------------------------------------------------------------------------------------------------------------------------------------------------------------------------------------------------------------------------------------------------------------------caagcattcatgccatgcctagcattgctct--gcgcgcatgtatgcatgctgctcattgtttagattgtttgtgttcgtgcacacgctgcccatgtcgccttgacagcgtcattcactgtgtg-----------------------------------------------------------------------------------------------------------------------------------------------------

Srospv2 Total Diversity Alignment
45 597
5_AAGCC                                       tgttgagagtcagtgcgtttctgttttgtgttgagtccttcc-----taatttgccttcgcgt---gtggttttgtcttgtttgccaacaacacctgctttgtgg--tttttc-cgttggcaaacattccttcctctctgctg-gcatgcatgtgtgccaactgcctctcctctcct---ctcctcc---ttcccctacacacgtgagttgtgtgccatgtg------------tgtgtgtgtgcatgctcgccatgcttgacggatgccatgtgcgcgtgccatgcggtgttgtgaagtgttgtctgttgtgtatgcttgcctgcaagcattcatgccatgcctagcattgctct--gcgcgcatgtatgcatgctgttcattgtttagactgtttgcgttcgtgcacactctgcccatgtcgccttggcagctctgttgactgtgtgtgcgcttgtcttgtattcgtttgagcgtgctgcccgagttgatttggcagcagcttgctgtgcttgttcattctccttgtgttcttgtttgttgcgtttgtctacagtaa--acacacacac-------cacctgtcgtgtttctaca
5_ATGCA                                       tgttgagattcagtgagtttctgttctgtgttaagtccttcc-----taatttgccttcgcgt---gtggttttgtcttgtttgccaacaacacctgctttgtgg--tttttc-cgtttgcaaacattccttcctctctgctg-gtatgcatgtgtgccaactg-----cctctcct---ctcctgc---ttcccctacacacgtgagttgtgtgcca--------------tgtgtgtgtgtgcatgcccgttatgcttggcaaatgccatgcctgcgtgccatgcagtgttgtgaagtgttgtctgttgtgtatgcttgcctgcaagcattcatgccatgcctagcactgctct--gcgcgcatgtatgcatgctgctcattgtttagattgtttgtgttcgtgcactctctgcccatgtcgccttggcagcgtcattgac--cgtgtgcacttgtcttgtattcgtttgagcgtgctgcccgagttgatttggcagcagcttgttgtgcttgttcattcttcttgtgttcttgtttgttgcgtttgcctacagtaa--acacacacac-------cacctgtcgtgtctcaaca
5_CAAAC                                       tgttgagagtcagtgagtttctgttttgtgttgagtccttcc-----taatttgccttctcat---gtggttttgtcttgtttgccaacaacacctgccttgtgg--tttttc-cgttggcaaacattccttcctctctgctg-gcatgcatgtgtgccaactg-----cctctcct---ctcctcc---ttcccctacacacgtgagctgtgtgccatgtg------------tgtgtgtgtgcatgctcgccatgcttgacggatgccatgtgcgcgtgcaatgcagtgttgtgaagtgttgtctgttgtgtatgcttgcctgcaagcattcatgccatgcttagcattgctct--gcgcgcatgtatgcatgctgttcattgtttagattgtttgtgttcgtgcacactctgcccatgtcgccttggcagcgttgtgaactgtgtgtgcacctgtctagtgtttgtttgagcgtgctgcccgagttgatttggcagcagcttgctgtgtttgttcattctccttgtgttcttgtttgttgcgtttgcctacagtaa--acacacacac------acacctgtcgtgttcctaca
5_CCGGC                                       tgttgagagtgagtgagtttctgttttgtgttgagtccttcc-----taatttgccttctcat---gtggttttgtcttgtttgccaacaacacctgctttgtgg-ttttttc-cgttggcaaacatcccttcctctctgctg-gcatgcatgtgtgccaactg-----cctctcct---ctcctgc---ttcccctacacacgtgagttgtgtgcca----------------tgtgtgtgtgcatgctcgccatgcttggcaaatgccatgtgtgcgtgccatgcagtgttgtgaagtgttgtctgttgtgtatgcttgcctgcaagcattcatgccatgcctagcattgctct--gcgcgcatgtatgcatgctggtcgttgtttagattgtttgtgttcgtgcactctctgcccatgtcggcttggcagctctgttgactgtgtgtgcacttgtcttgtattcgtttgagcgtgctgcccgagttgatttggcagcagcttgttgtgcttgttcattctccttgtgttcttgtttgttgcgtttgcctacagtaa--acacacacacac-----cacctgtcgtgtttctaca
5_CTCAT                                       tgttgagagtcagtgagtttctgttttgtgttgagtccttcc-----taatttgccttctcat---gtggttttgtcttgtttgccaacaacacctgctttgtgg--tttttc-cgttggcaaacattccttcctctctgctg-gcatgcatgtgtgccaactg-----cctctcct---ctcctcctctttcccctgcacacgtgagttgtgtgccatgtgtt--------tgtgtgtgtgtgcatgcccgccatgcttggcaaatgccatgtgtgcgtgccatgcagtgttgtgaagtgttgtctgttgtgtatgcttgcctgcaagcattcatgccatgcctagcattgctct--gcgcgcatgtatgcatgctgttcattgtttagattgtttgtgctcgtgcacactctgcccatgtcgccttggcagctctgttgactgtgtgtgcacttgtctagtg---atttgatcgtgttgcccg-------------------tgttgagtttgctcattctccttgtgttcttgtttgttgcgtttgcctacagtaa--acacacacac------acacctgtcgtgtctcaaca
5_CTTCG                                       tgttgagagtgagtgagtttctgttttgtgttgagtccttcc-----taatttgccttctcgt---gtggttttgtcttgtttgccaacaacacctgctttgtgg--tttttc-cgttggcaaacattccttcctctctgctg-gcatgcatgtgtgccaactg-----cctctcct---ctcctcc---ttcccctacacacgtgagttgtgtgccatgtgtgcc-------atgtgtgtgtgcatgcccgtcatgcttggcaaatgccatgtgtgcgtgccatgcagtgttgtgaagtgttgtctgttgtgtatgcttgcctgcaagcattcatgccatgcctagcactgctct--gcgcgcatgtatgcatgctgctcattgtttagattgtttgtgttcgtgcactctctgcccatgtcgccttggcagcgtcattgac--cgtgtgcacttgtcttgtattcgtttgagcgtgctgcccgagttgatttggcagcagcttgttgtgcttgttcattcttcttgtgttcttgtttgttgcgtttgcctacagtaa--acacacacac-------cacctgtcgtgtctcaaca
5_GCGTT                                       tgttgagagtcagtgcgtttctgttttgtgttgagtccttcc-----taatttgccttctcat---gtggttttgtcttgtttgccaacaacacctgctttgtgg--tttttc-cgtttgcaaacattccttcctctctgctg-gcatgcatgtgtgccaactg-----cctctcct---ctcctcc---ttcccctacacacgtgagttgtgtgccatgtgtt--------tgtgtgtatgtgcatgcccgtcatgcttggcaaatgctatgtgtgcgtgccatgcagtgttgtgaagtgttgtctgttgtgtatgcttgcctgcaagcattcatgccatgcctagcattgctct--gcgcgcatgtatgcatgctgctcattgtttagattgtttgtgttcgtgcacactctgcccatgtcgccttggcagcgtcattgactgtgtgtgcacttgtctagtgtttgtttgagcgtgctgcccgagttgattaggcagcagcttgttgtgcttgttcattctccttgtgttcttgtttgttgcgtttgcctacagtaa--acacacacacacac--acacctgtcgtgtttctaca
5_GGGTC                                       tgttgagagtcagtgagtttctgttttgtgttgagtccttcc-----taatttgccttctcat---gtggttttgtcttgtttgccaacaacacctgctttgtgg--gttttc-cgttgacaaacattcctttctctctgctg-----gcatgtgtgccaactg-----cctctcct---ctcctcc---tccttctgcacacgtgagttgtgtgtcatgtgtgcc-------atgtgtgtgtgcatgcccgtcatgcttggcaaatgccatgtgtgcgtgccatgcagtgttgtgaagtgttgtctgttgtgtatgcttgcctgcaagcattcatgccatgcttagcattgctct--gcgcgcatgtatgcatgctgctcattgtttagattgtttgtgttcgcgcacacgctgcccatgtcgccttggcagctctgttgactgtgtgtgcacttgtctagtgtttgtttgagcgtgctgcccgagttgatttggcagcagcttgttgtgcttgttcattctccttgtgttcttgtttgttgcgtttgcctacagtaa--acacacacac-------cacctgtcgtgtttctaca
5_TGTAG                                       tgttgagattcagtgagtttctgttctgtgttaagtccttcc-----taatttgccttcgcgt---gtggttttgtcttgtttgccaacaacacctgctttgtgg--tttttc-cgtttgcaaacattccttcctctctgctg-gtatgcatgtgtgccaactg-----cctctcct---ctcctgc---ttcccctacacacgtgagttgtgtgcca--------------tgtgtgtgtgtgcatgcccgttatgcttggcaaatgccatgcctgcgtgccatgcagtgttgtgaagtgttgtctgttgtgtatgcttgcctgcaagcattcatgccatgcctagcactgctct--gcgcgcatgtatgcatgctgctcattgtttagattgtttgtgttcgtgcactctctgcccatgtcgccttggcagcgtcattgac--cgtgtgcacttgtcttgtattcgtttgagcgtgctgcccgagttgatttggcagcagcttgttgtgcttgttcattcttcttgtgttcttgtttgttgcgtttgcctacagtaa--acacacacac-------cacctgtcgtgtctcaaca
5_ACCAT                                       tgttgagagtcagtgagtttctgttttgtgttgagtccttcc-----taatttgccttctcat---gtggttttgtcttgtttgccaacaacacctgctttgtgg--tttttc-cgttggcaaacattcctttctctctgctg-gcatgcatgtgtgccaactg-----cctctcct---ctcctcc---ttcccctacacacgtgagttgtgtgccatgtgtgcca-tgtgtgtgtgtgtgtgcatgcccgtcatgcttggcaaatgccatgcctgcgtgccatgcagtgttgtgaagtgttgtctgttgtgtatgcttgcctgcaagcattcatgtcatgcctagcattgctct--gcgcgcatgtatgcatgctgttcgttgtttagattgtttgtgttcgtgcacactctgcccatgtcgccttggcagctctgttgac--tgtgtgcacttgtctagtgtttgtttgagcgtgctgcccgagttgatttggcagcagcttgttgtgcttgttcattctcct--gtgtcttgtttgttgcgtttgcctacagtaa--acacacacac-------cacctgtc-tgtttctaca
5_AGCTC                                       tgttgagagtcagtgagtttctgttctgtgttaagtccttcc-----taatttgccttcgcgt---gtggttttgtcttgtttcccaacaacacctgctttgtgg--tttttc-cgtttgcaaacattccttcctctctgctg-gtatgcatgtgtgccaactg-----cctctcct---ctcctgc---ttcccctacacacgtgagttgtgtgcca--------------tgtgtgtgtgtgcatgcccgttatgcttggcaaatgccatgcctgcgtgccatgcagtgttgtgaagtgttgtctgttgtgtatgcttgcctgcaagcattcatgccatgcctagcactgctct--gcgcgcatgtatgcatgctgctcattgtttagattgtttgtgttcgtgcactctctgcccatgtcgccttggcagcgtcattgac--cgtgtgcacttgtcttgtattcgtttgagcgtgctgcccgagttgatttggcagcagcttgttgtgcttgttcattctccttgtgttcttgtttgttgcgtttgtctacagtaa--acacacaca--------cacctgtcgtgtttcaaca
5_AGGGA                                       tgttgagagtcagtgagtttctgttttgtgttgagtccttcc-----taatttgccttctcat---gtggttttgtcttgtttgccaacaacacctgctttgtgg--tttttcgcgttggcaaacattcctttctctctgctg-----gcatgtgtgccaactg-----cctctcct---ctcctcc---ttcccctacacacgtgagttgtgtgccatgtg------------tgtgtgtgtgcatgctcgccatgcttgacggatgccatgtgtgcgtgcaatgcagtgttgtgaagtgttgtctgttgtatatgcttgcctgcaagcattcatgccatgcctagcattgctct--gcgcgcatgtatgcatgctgctcattgtttagattgtttgtgttcgtgcacacgctgcccatgtcgccttggcagcgtcattgac--tgtgtgcacttgtctagtgtttgtttgagcgtgctgcccgagttgatttggcagcagcttgctgtgtttgttcattctccttgtgttcttgtttgttgcgtttgcctacagtaa--acacacacac-------cacctgtcgtgtttctaca
5_ATCCG                                       tgttgagagtcagtgagtttctgttttgtgttgagtccttcc-----taatttgccttctcat---gtggttttgtcttgtttgccaacaacacctgctttgtgg--tttttc-cgttggcaaacattccttcctctctgctg-gcatgcatgtgtgccaactg-----cctctcct---ctcctgc---ttcccctgcacacgtgagttgtgtgccatgtgtg--------tgtgtgtgtgtgcatgcccgtcatgcttggcaaatgctatgcctgcgtgccatgtagtgttgtgaagtgttgtctgttgtgcatgcttgcctgcaagcattcatgccatgcctagcattgctct--gcgcgcatgtatgcatgctgctcattgtttagattgtttgtgttcgtgcacactctgcccatgtcgccttgacagcgtcattgactgtgtgtgcacttgtcttgtattcgtttgagcgtgctgcccgagttgatttggcagcagcttgttgtgcttgttcattctccttgtgttcttgtttgttgcgtttgcctacagtaaacacacacacac-------cacctgtcgtgtttctaca
5_CAGCA                                       tgttgagagtcagtgagtttctgttctgtgttaagtccttcc-----taatttgccttcgcgt---gtggttttgtcttgtttgccaacaacacctgctttgtgg--tttttc-cgtttgcaaacattccttcctctctgctg-gtatgcatgtgtgccaactg-----cctctcct---ctcctcc---ttcccctacacacgtgagttgtgtgccatgtgtg----------tgtgtgtgtgcatgctcgccatgcttggcaaatgccatgtgtgcgtgccatgcagtgttgtaaagtgttgtgtattgtgtatgcttgcctgcaagcattcatgccatgcctagcattgctct--gcgcgcatgtatgcatgctgttcgttgtttagattgtttgtgttcgtgcacactctgcccatgtcgccttggcagctctgttgactgtgtgtgcacttgtctagtgtttgtttgagcgtgctgcccgagttgatttggcagcagcttgctgtgtttgttcattctccttgtgttcttgtttgttgcgtttgcctacagtaa--acacacacac-------cacctgtcgtgtttctaca
5_CTTGG                                       tgttgagattcagtgagtttctgttctgtgttaagtccttcc-----taatttgccttctcgt---gtggttttgtcttgtttgccaacaacacctgctttgtgg--tttttc-cgtttgcaaacattccttcctctctgctg-gtatgcatgtgtgccaactg-----cctctcct---cttctcc---ttcccctacacacgtgagttgtgtgccatgtgtg----------tgtatgtgtgcatgctcgccatgcttggcaaatgccatgcctgcgtgccatgcagtgttgtgaagtgttgtctgttgtgtatgcttgcctgcaagcattcatgccatgcttagcattgctct--gcgcgcatgtatgcatgctgctcattgtttaaattgtttgtgttggtgcactctctgcccatgtcgccttggcagctctattgactgtgtgtgcacttgtctagtgtttgtttgagcgtgctgcccgagttgatttggcagcagcttgttgtgcttgttcattctccttgtgttcttgtttgttgcgtttgcctacagtaa--acacacacac-------cacctgtcgtgtttctaca
5_GCAGC                                       tgttgagagtcagtgagtttctgttttgtgttgagtccttcc-----taatttgccttctcat---gtggttttgtcttgtttgccaacaacacctgctttgtgg--tttttc-cgttggcaaacattccttcctctctgctg-gcatgcatgtgtgccaactg-----cctcttctctcctcctcc---ttcccctgcacacgtgagttgtgtgccatgtgtg--------tgtgtgtgtgtgcatgcccgtcatgcttggcaaatgctatgcctgcgtgccatgtagtgttgtgaagtgttgtctgttgtgcatgcttgcctgcaagcattcatgccatgcctagcattgctct--gcgcgcatgtatgcatgctgctcattgtttagattgtttgtgttcgtgcacactctgcccatgtcgccttgacagcgtcattgactgtgtgtgcacttgtctagtgtttgtttgagcgtgctgcccgagttgatttggcagcagcttgttgtgcttgttcattctccttgtgttcttgtttgttgcgtttgcctacagtaa--acacacacac-------cacctgtcgtgtttctaca
5_GCGAT                                       tgttgagagtcagtgagtttctgttttgtgttgagtccttcc-----taatttgccttctcgt---gtgggtttgtcttgtttgccaacaacacctgctttgtgg--cttttc-cgttggcaaacattccttcctctctgctg-gcatgcatgtgtgccaactg-----cctctcct---ctcctcc---ttcccctgcacacgtgagttgtgtgtcatgtgtgcca-----tgtgtgtgtgtgcatgcccgtcatgcttggcaaatgccatgtgcgcgtgcaatgcagtgttgtgaagtgttgtctgttgtgtatgcttgcctgcaagcattcatgccatgcctagcattgctct--gcgcgcatgtatgcatgctgttcgctgtttagattgtttgtgttcgtgcacactctgcccatgtcgccttggcagctctgttggctgtgtgtgcacttgtctagtgtttgtttgagtgtgctgcccgagttgatttggcagcagcttgttgtgcttgttcattctccttgtgttcttgtttgttgcgtttgtctacagtaa--acacacacac------acacctgtcgtgtctcaaca
5_GGAGA                                       tgttgagagtcagtgagtttctgttttgtgttgagtccttcc-----taatttgccttctcat---gtggatttgtcttgtttgccaacaacacctgccttgtgg--tttttc-cgtttgcaaacattccttcctctctgctg-gcatgcatgtgtgccaactg-----cctctcct---cttctcc---ttcccctacacacgtgagttgtgtgccatgtgtg----------tgtatgtgtgcatgctcgccatgcttggcaaatgccatgtgtgcgtgccatgcagtgttgtgaagtgttgtctgttgtgtatgcttgcctgcaagcattcatgccatgcttagcattgctct--gcgcgcatgtatgcatgctgctcattgtttaaattgtttgtgttggtgcactctctgcccatgtcgccttggcagctctattgactgtgtgtgcacttgtctagtgtttgtttgagcgtgctgcccgagttgatttggcagcagcttgttgtgcttgttcattctccttgtgttcttgtttgttgcgtttgcctacagtaaacacacacacac-------cacctgtcgtgtttctaca
5_GTGTG                                       tgttgagagtcagtgagtttctgttttgtgttgagtccttcc-----taatttgccttctcgt---gtggttttgtcttgtttgccaacaacacctgctttgtgg--tttttc-cgttggcaaacattccttcctctctgctg-gcatgc----gtgccaactg-----cctctcct---ctcctcc---ttcccctacacacgtgagttgtgtgccatgtgtg----------tgtgtgtgtgcatgctcgccatgcttggcaaatgccatgtgtgcgtgccatgcagtgttgtaaagtgttgtgtattgtgtatgcttgcctgcaagcattcatgccatgcctagcattgctct--gcgcgcatgtatgcatgctgttcgttgtttagattgtttgtgttcgtgcacactctgcccatgtcgccttggcagctctgttgactgtgtgtgcacttgtctagtgtttgtttgagcgtgctgcccgagttgatttggcagcagcttgctgtgtttgttcattctccttgtgttcttgtttgttgcgtttgcctacagtaa--acacacacac-------cacctgtcgtgtttctaca
5_TCGTT                                       tgttgagagtcagtgcgtttctgttttgtgttgagtccttcc-----taatttgccttctcat---gtggttttgtcttgtttgccaacaacacctgctttgtgg--tttttc-cgtttgcaaacattccttcctctctgctg-gcatgcatgtgtgccaactg-----cctctcct---ctcctcc---ttcccctacacacgtgagttgtgtgccatgtgtt--------tgtgtgtatgtgcatgcccgtcatgcttggcaaatgctatgtgtgcgtgccatgcagtgttgtgaagtgttgtctgttgtgtatgcttgcctgcaagcattcatgccatgcctagcattgctct--gcgcgcatgtatgcatgctgctcattgtttagattgtttgtgttcgtgcacactctgcccatgtcgccttggcagcgtcattgactgtgtgtgcacttgtctagtgtttgtttgagcgtgctgcccgagttgattaggcagcagcttgttgtgcttgttcattctccttgtgttcttgtttgttgcgtttgcctacagtaa--acacacacacacac--acacctgtcgtgtttctaca
5_TGCTT                                       tgttgagagtcagtgcgtttctgttttgtgttgagtccttcc-----taatttgccttctcat---gtggttttgtcttgtttgccaacaacacctgctttgtgg--tttttc-cgtttgcaaacattccttcctctctgctg-gcatgcatgtgtaccaactg-----cctctcct---ctcctcc---ttcccctacacacgtgagttgtgtgccatgtgtt--------tgtgtgtatgtgcatgcccgtcatgcttggcaaatgctatgtgtgcgtgccatgcagcgttgtgaagtgttgtctgttgtgtatgcttgcctgcaagcattcatgccatgcctagcattgctct--gcgcgcatgtatgcatgctgctcattgtttagattgtttgtgttcgtgcacactctgcccatgtcgccttggcagcgtcattgactgtgtgtgcacttgtctagtgtttgtttgagcgtgctgcccgagttgattaggcagcagcttgttgtgcttgttcattctccttgtgttcttgtttgttgcgtttgcctacagtaa--acacacacacac----acacctgtcgtgtttctaca
3_ATCTT                                       tgttgagagtgagtgagtttctgttttgtgctgagtccttcc-----tactttgccttctcat---gtggttttgtcttgtttgccaacaacacctgctttgtgg--tttttc-cgttggcaaacattccttcctctctgctg-gcatgcatgtgtgccaactg-----cctctcct---ctcctcc---ttcccctgcacacgtgagttgtgtgtcatgtgtgcc-------atgtgtgtgtgcatgcccgtcatgcttggcaaatgccatgtgtgcgtgccatgcagtgttgtgaa------------gtgtatgcttgcctgcaagcattcatgccatgcctagcattgctct--gcgcgcatgtatgcatgctgttcgttgtttagattgtttgtgttcgtgcactctctgcccatgtcgccttggcagttctgttgactgtgtgtgcacttgtctagtgtttgtttgagcgtgctgcccgagttgatttggcagcagcttgttgtgcttgttcattcttcttgtgttcttgtttgttgcgtttgcctacagtaa--acacacacac-------cacctgtcgtgtttctaca
3_ATCAG                                       tgttgagagtgagtgcgtttctgttttgtgttgagtccttcc-----taatttgccttgtcgt---gtggtttcgtcttgtttgccaacaacacctgctttgtgg--ttttctcagttggcaaacattccttccgctctgctg-----gcatgtgtgccaactg-----cctctcct---ctcctcc---ttcccctacacacgtgagttgtgtgccatgtgtg----------tgtgtgtgtgcatgctcgccatgcttggcaaatgccatgcctgcgtgccatgcagtgttgtgaagtgttgtctgttgtgtatgcttgcctgcaagcattcatgccatgtttagcattgctct--gcgcgcatgtatgcatgctgttcgttgtttagattgcttgtgttcgtgcacactctgcccatgtcgccttggcagcgttgtgaactgtgtgtgcacttgtctagtgtttgtttgagtgtgctgcccgagttgatttggcagcagcttgttgtgcttgttcattctccttgtgttcttgtttgttgcgtttgcctacagtaa--acacacacac-------cacctgtcgtgtttctaca
3_CACAT                                       tgttgagagtcagtgagtttctgttttgtgttgagtccttcc-----taatttgccttctcgt---gtgggtttgtcttgtttgccaacaacacctgctttgtgg--cttttc-cgttggcaaacattccttcctctctgctg-gcatgcatgtgtgccaactg-----cctctcct---ctcctcc---ttcccctgcacacgtgagttgtgtgtcatgtgtgcca-----tgtgtgtgtgtgcatgcccgtcatgcttggcaaatgccatgtgtgcgtgccatgcagtgttgtgaagtgttgtctgttgtgtatgcttgcctgcaagcattcatgccatgcctagcattgctct--gcgcgcatgtatgcatgctgttcgctgtttagattgtttgtgttcgtgcacactctgcccatgtcgccttggcagctctgttggctgtgtgtgcacttgtctagtgtttgtttgagcgtgctgcccgagttgattaggcagcagcttgttgtacttgtgcattctccttgtgttcttgtttgttgcgtttgcctacagtaa--acacacacac-------cacctgtcgtgtttctaca
3_CAGAA                                       tgttgagagtgagtgagtttctgttttgtgttgagtccttcc-----tactttgccttctcat---gtggttttgtcttgtttgccaacaacacctgctttgtgg--tttttc-cgttggcaaacattccttcctctctgctg-gcatgcatgtgtgccaactg-----cctctcct---ctcctcc---ttcccctgcacacgtgagttgtgtgtcatgtgtgcc-------atgtgtgtgtgcatgcccgtcatgcttggcaaatgccatgtgtgcgtgccatgcagtgttgtgaa------------gtgtatgcttgcctgcaagcattcatgccatgcctagcattgcttt--gcgcgcatgtatgcatgctgttcgctgtttagattgtttgtgttcgtgcacactctgcccatgtcgccttggcagcgtcattgactgtgtgtgcacttgtctagtgtttgtttgagcgtgctgcccgagttgatttggcagcagcttgttgtgcttgttcattctccttgtgttcttgtttgttgcgtttgcctacagtaaacacacacacac-------cacctgtcgtgtctcaaca
3_CCATA                                       tg-tgagagtcagtgagtttctgttttgtgttgagtgcttcc-----taatttgccttctcat---gtggttttgtcttgtttgccaacaacacctgctttgtgg--tttttc-cgttggcaaacattccttcctctctgctg-----gcatgtgtgccaactg-----cctctcct---ctcctcc---ttcccctacacacgtgagttgtgtgccatgtgtg----------tttgtgtgtgcatgcccgttatgcttggcaaatgccatgcctgcgtgccatgcagtgttgtgaagtgttgtctgttgtgtatgcttgcctgcaagcattcatgccatgcttagcattgctct--gcacgcatgtatgcatgctgctcattgtttagattgtttgtgttcgtgcactctctgcccatgtcgccttggcagcgtcattgac--tgtgtgcacttgtcttgtattcgtttgagcgtgctgcccgagttgatttggcagcagcttgttgtgcttgttcattctccttgtgttcttgtttgttgcgtttgcctacagtaa--acacacacac-------cacctgtcgtgtttctaca
3_CTGAA                                       tgttgagagtcagtgagtttctgttttgtgttgagtccttcc-----taatttggcctctcat---gtggttttgtcttgtttgccaacaacacctgctttgtgg--tttttc-cgttggcaaacattccttcctctctgctgagcatgcatgtgtgccaactg-----cctcttctctcctcctcc---ttcccctgcacacgtgagttgtgtgccatgtgtgtg------tgtgtgtgtgtgcatgcccgtcatgcttggcaaatgctatgcctgcgtgccatgtagtgttgtgaagtgttgtctgttgtgcatgcttgcctgcaagcattcatgccatgcctagcattgctct--gcgcgcatgtatgcatgctgctcattgtttagattgtttgtgttcgtgcacactctgcccatgtcgccttgacagcgtcattgactgtgtgtgcacttgtctagtgtttgtttgagcgtgctgcccgagttgatttggcagcagcttgttgtgcttgttcattctccttgtgttcttgtttgttgcgtttgcctacagtaa--acacacacac-------cacctgtcgtgtttctaca
3_CTGTT                                       tgttgagagtgagtgagtttctgttttgtgttgagtccttcc-----tactttgccttctcat---gtggttttgtcttgtttgccaacaacacctgctttgtgg--tttttc-cgttggcaaacattccttcctctctgctg-gcatgcatgtgtgccaactg-----cctctcct---ctcctcc---ttcccctgcacacgtgagttgtgtgtcatgtgtgcc-------atgtgtgtgtgcatgcccgtcatgcttggcaaatgccatgtgtgcgtgccatgcagtgttgtgaagtgttgtctgttgtgtatgcttgcctgcaagcattcatgccatgcctagcattgctct--gcgcgcatgtatgcatgctgttcattgtttagattgtttgtgttcgtgcacactctgcccatgtcgccttggcagcgtcattgactgtgtgtgcacttgtcttgtgtttgtttgagcgtgctgcccgagttgatttggcagcagcttgttgtgcttgttcattctccttgtgttcttgtttgttgcgtttgcctacagtaa--acacacacac-------cacctgtcgtgtttctaca
3_CTTCGb                                      tgttgagagtcagtgagtttctgttttgtgttgagtccttcc-----taatttgccttctcatgtcgtggttttgtcttgtttgccaacaacacctgctttgtgg--tttttc-cgttggcaaacattccttcctctctgctg-gcatgcatgtgtgccaactg-----cctctcct---ctcctcc---ttcccctacacacgtgagttgtgtgccatgtgtgcc-------atgtgtgtgtgcatgcccgtcatgcttggcaaatgccatgtgtgcgtgccatgcagtgttgtgaagtgttgtctgttgtgtatgcttgcctgcaagcattcatgccatgcctagcattgctct--gcgcgcatgtatgcatgctgctcattgtttagattgtttgtgttcgtgcacactctgcccatgtcgccttggcagctctgttgac--tgtatgcacttgtctagtgtttgtttgagcgtgctgcccgagttgatttggcagcagcttgctgtgcttgttcattctccttgtgttcttgtttgttgcgcttgcctacagtaa--acacacacac-------cacctgtcgtgtttctaca
3_GAGAT                                       tgttgagagtgagtaagtttctgttttgtgttgagtccttcc-----taatttgccttctcat---gtggttttgtcttgtttgccaacaacacctgctttgtgg--tttttc-cgttggcaaacattccttcctctctgctg-gcatgcatgtgtgccaactg-----cctctcct---ctcctcc---ttcccctacacacgtgagttgtgtgccatgtgtgc-------------catgtgcatgctcgtcatgcttggtaaataccatgtgtgcgtgtcatgcagtgttgtgaagtgttgtctgttgtgtatgcttgcctgcaagcattcatgccatgcttagcattgctct--gcgcgcatgtatgcatgctgttcgctgtttagattgtttgtgttcgtgcacactctgcccatgtcgccttggc--cgttgctgactgtgtgtgcacttgtcttgtgtttgtttgagcgtgctgcccgagttgatttggcagcagcttgttgtgcttgttcattctccttgtgttcttgtttgttgcgtttgcctacagtaa--acacacacac-------cacctgtcgtgtttctaca
3_GAGGA                                       tgttgagagtcagtgagtttctgttttgtgttgagtccttcc-----taatttgccttctcat---gtggttttgtcttgtttgccaacaacacctgctttgtgg--tttttc-cgttggcaaacattcctttctctctgctg-gcatgcatgtgtgccaactg-----cctcttctctcctcctcc---ttcccctgcacacgtgagttgtgtgccatgtgtg--------tgtgtgtgtgtgcatgcccgtcatgcttggcaaatgctatgcctgcgtgccatgtagtgttgtgaagtgttgtctgttgtgcatgcttgcctgcaagcattcatgccatgcctagcattgctctgcgcgcgcatgtatgcatgctgctcattgtttagattgtttgtgttcgtgcacactctgcccatgtcgccttgacagcgtcattgactgtgtgtgcacttgtctagtgtttgtttgagcgtgctgcccgagttgatttggcagcagcttgttgtgcttgttcattctccttgtgttcttgtttgttgcgtttgcctacagtaa--acacacacac-------cacctgtcgtgtttctaca
3_GCACG                                       tgttgagagtcagtgagtttctgttttgtgttgagtccttcc-----taatttgccttctcgt---gtggttttgtcttgtttgccaacaacacctgctttgtgg--tttttc-cgttggcaaacattccttcctctctgctg-gcatgcatgtgtgccaactg-----cctctcct---ctcctcc---ttcccctacacacgtgagttgtgtgccatgtgtgcc-------atgtgtgtgtgcatgcccgtcatgcttggcaaatgccatgcctgcgtgccatgcagtgttgtgaagtgttgtctgttgtgtatgcttgcctgcaagcattcatgccatgcctagcattgctct--gcgcgcatgtatgcatgctgctcattgtttagattgtttgtgttcgtgcacactctgcccatgtcgccttggcagctctgttgac--tgtatgcacttgtctagtgtttgtttgagcgtgctgcccgagttgatttggcagcagcttgctgtgcttgttcattctccttgtgttcttgtttgttgcgtttgtctacagtaa--acacacacac-------cacctgtcgtgtttctaca
3_GCCGT                                       tgttgagagtcagtgagtttctgttttgtgttgagtccttcc-----taatttgccttctcat---gtggttttgtcttgtttgccaacaacacctgctttgtgg--tttttc-cgttgacaaacattcctttctctctgctg-----gcatgtgtgccaactg-----cctctcct---ctcctcc---tccttctgcacacgtgagttgtgtgtcatgtgtgcc-------atgtgtgtgtgcatgcccgtcatgcttggcaaatgccatgtgtgcgtgtcatgcagtgttgtgaagtgttgtctgttgtgtatgcttgcctgcaagcattcatgccatgcttagcattgctct--gcgcgcatgtatgcatgctgctcattgtttagattgtttgtgttcgcgcacacgctgcccatgtcgccttggcagcgtcattgactgtgtgtgcacttgtctagtgtttgtttgagcgtgctgcccgagttgatttggcagcagcttgctgtgcttgttcattctccttgtgttcttgtttgttgcgtttgcctacagtaaacacacacacac-------cacctgtcgtgtctcaaca
3_GCTGG                                       tgttgagattcagtgagtttctgttctgtgttaagtccttcc-----taatttgccttcgcgt---gtggttttgtcttgtttgccaacaacacctgctttgtgg--tttttc-cgtttgcaaacattccttcctctctgctg-gtatgcatgtgtgccaactg-----cctctcct---ctcctgc---ttcccctacacacgtgagttgtgtgcca--------------tgtgtgtgtgtgcatgcccgttatgcttggcaaatgccatgcctgcgtgccatgcagtgttgtgaagtgttgtctgttgtgtatgcttgcctgcaagcattcatgccatgcctagcactgctct--gcgcgcatgtatgcatgctgctcattgtttagattgtttgtgttcgtgcactctctgcccatgtcgccttggcagcgtcattgac--cgtgtgcacttgtcttgtattcgtttgagcgtgctgcccgagttgatttggcagcagcttgttgtgcttgttcattcttcttgtgttcttgtttgttgcgtttgcctacagtaa--acacacacac-------cacctgtcgtgtctcaaca
3_GGCTG_1                                     tgttgagagtcagtgagtttctgttttgtgttgagtccttcc-----taatttgccttctcat---gtggttttgtcttgtttgccaacaacacctgctttgtgg--tttttc-cgttggcaaacattccttcctctctgctg-gcatgcatgtgtgccaactg-----cctctcct---ctcctcc---ttcccctgcacacgtgagttgtgtgccatgtgtgc-------------cgtgtgcatgctcgtcatgcttggtaaatgccatgtgtgcgtgtcatgcagtgttgtgaactgttgtctgttgtgtatgcttgcctgcaagcattcatgccatgcctagcattgctct--gcgcgcatgtatgcatgctggtcgttgtttagattgtttgtgttcgtgcacactctgcccatgtcgccttggc--cgttgctgactgtgtgtgcacttgtctagtgtttgtttgagcgtgctgcccgagttgatttggcagcagcttgttgtgcttgttcattctccttgtgttcttgtttgttgcgtttgcctacagtaa--acacacacac-------cacctgtcgtgtttctaca
3_GGCTG_2                                     tgttgagagtcagtgagtttctgttttgtgttgagtccttcc-----taatttgccttctcat---gtggttttgtcttgtttgccaacaacacctgctttgtgg--tttttc-cgttggcaaacattccttcctctctgctg-gcatgcatgtgtgccaactg-----cctcttctctcctcctcc---ttcccctgcacacgtgagttgtgtgccatgtgtgtgtg----tgtgtgtgtgtgcatgcccgtcatgcttggcaaatgctatgcctgcgtgccatgtagtgttgtgaagtgttgtctgttgtgcatgcttgcctgcaagcattcatgccatgcctagcactgctct--gcgcgcatgtatgcatgctgctcattgtttagattgtttgtgttcgtgcacactctgcccatgtcgccttgacagcgtcattgactgtgtgtgcacttgtctagtgtttgtttgagcgtgctgcccgagttgatttggcagcagcttgttgtgcttgttcattctccttgtgttcttgtttgttgcgtttgcctacagtaa--acacacacac-------cacctgtcgtgtttctaca
3_TGCTG                                       tgttgagagtgagtgagtttctgttttgtgttgagtccttcc-----taatttgccttctcat---gtggttttgtcttgtttgccaacaacacctgctttgtgg-ttttttc-cgttggcaaacatcccttcctctctgctg-gcatgcatgtgtgccaactg-----cctctcct---ctcctgc---ttcccctacacacgtgagttgtgtgcca----------------tgtgtgtgtgcatgctcgccatgcttggcaaatgccatgtgtgcgtgccatgcagtgttgtgaagtgttgtctgttgtgtatgcttgcctgcaagcattcatgccatgcctagcattgctct--gcgcgcatgtatgcatgctggtcgttgtttagattgtttgtgttcgtgcactctctgcccatgtcggcttggcagctctgttgactgtgtgtgcacttgtcttgtattcgtttgagcgtgctgcccgagttgatttggcagcagcttgttgtgcttgttcattctccttgtgttcttgtttgttgcgtttgcctacagtaa--acacacaca--------cacctgccgtgtatcaaca
3_TTTGG                                       tgttgagattcagtgagtttctgttctgtgttaagtccttcc-----taatttgccttctcgt---gtggttttgtcttgtttgccaacaacacctgctttgtggtttttttc-cgttggcaaacattcctttctctctgctg-gtatgcatgtgtgccaactg-----cctctcct---ctcctgc---ttcccctacacacgtgagttgtgtgcca--------------tgtgtgtgtgtgcatgcccgttatgcttggcaaatgccatgcctgcgtgccatgcagtgttgtgaagtgttgtctgttgtgtatgcttgcctgcaagcattcatgccatgcctagcactgctct--gcgcgcatgtatgcatgctgctcattgtttagattgtttgtgttcgtgcactctctgcccatgtcgccttggcagcgtcattgac--cgtgtgcacttgtcttgtattcgtttgagcgtgctgcccgagttgatttggcagcagcttgttgtgcttgttcattctccttgtgttcttgtttgttgcgtttgcctacagtaa--acacacacac-------cacctgtcgtgtttctaca
Tandem                                        tgttgagagtgagtgagtttctgttttgtgttgagtccttcc-----tactttgccttctcat---gtggttttgtcttgtttgccaacaacacctgctttgtgg--tttttc-cgttggcaaacattccttcctctctgctg-gcatgcatgtgtgccaactg-----cctctcct---ctcctcc---ttcccctgcacacgtgagttgtgtgtcatgtgtgcc-------atgtgtgtgtgcatgcccgtcatgcttggcaaatgccatgtgtgcgtgccatgcagtgttgtgaa------------gtgtatgcttgcctgcaagcattcatgccatgcctagcattgcttt--gcgcgcatgtatgcatgctgttcgctgtttagattgtttgtgttcgtgcacactctgcccatgtcgccttggcagcgtcattgactgtgtgtgcacttgtctagtgtttgtttgagcgtgctgcccgagttgatttggcagcagcttgttgtgcttgttcattctccttgtgttcttgtttgttgcgtttgcctacagtaaacacacacacac-------cacctgtcgtgtctcaaca
Tandem                                        tgttgagagtcagtgagtttctgttttgtgttgagtccttcc-----taatttgccttcgcgt---gtggttttgtcttgtttgccaacaacacctgctttgtgg--tttttcgcgttggcaaacattcctttctctctgctg-----gcatgtgtgccaactg-----cctctcct---ctcctcc---ttcccctacacacgtgagttgtgtgccatgtg------------tgtgtgtgtgcatgctcgccatgcttggcggatgccatgtgcgcgtgcaatgcagtgttgtgaagtgttgtctgttgtgtatgcttgcctgcaagcattcatgccatgcttagcattgctct--gcgcgcatgtatgcatgctgttcgttgtttagattgcttgtgttcgtgcacactctgcccatgtcgccttggcagcgttgtgaactgtgtgtgcacttgtctagtgtttgtttgagtgtgctgcccgagttgatttggcagcagcttgttgtgcttgttcattctccttgtgttcttgtttgttgcgtttgtctacagtaa--acacacacac------acacctgtcgtgtctcaaca
Tandem                                        tgttgagagtcagtgcgtttctgttttgtgttgagtccttcc-----taatttgccttcgcgt---gtggttttgtcttgtttgccaacaacacctgctttgtgg-ttttttc-cgttggcaaacattcctttctctctgctg-gcatgcatgtgtgccaactg-----cctctcct---ctcctcc---ttcccctacacacgtgagttgtgtgccatgtg------------tgtgtgtgtgcatgctcgccatgcttggcaaatgccatgcctgcgtgccatgcagtgttgtgaagtgttgtttgttgtgtatgcttgcctgcaagcattcatgccatgcttagcattgctct--gcgcgcatgtatgcatgctgctcattgtttagattgtttgtgttcgcgcacacgctgcccatgtcgccttggcagctctgttgactgtgtgtgcacttgtctagtgtttgtttgagcgtgctgcccgagttgatttggcagcagcttgttgtgcttgttcattctccttgtgttcttgtttgttgcgtttgcctacagtaa--acacacacacacacacacacctatcgtgtctcaaca
SOLO_AAGAT                                    tgttgagagtcagtgagtttctgttttgtgttgagtccttcc-----taatttgccttctcgt---gtggatttgtcttgtttgccaacaacacctgctttgtgg--tttttc-cgttggcaaacattccttcctctctgctg-gcatgcatgtgtgccaactg-----cctctcct---ctcctcc---tccttctgcacacgtgagttgtgtgccatgtgtgcc-------atgtgtgtgtgcatgcccgttatgcttggcaaatgccatgcctgcgtgccatgcagtgttgtgaagtgttgtctgttgtgtatgcttgcctgcaagcattcatgccatgcctagcattgctct--gcgcgcatgtatgcatgctgctcattgtttagattgtttgtgttcgtgcacactctgcccatgtcgccttgacagcgtcattgactgtgtgtgcacttgtcaagtgtttgtttgagcgtgctgcccgagttgatttggcagcagcttgttgtacttgttcattctccttgtgttcttgtttgttgcgtttgcctacagtaaacacacacacac-------cacctgtcgtgtctcaaca
SOLO_GCGGT_TTAAC                              tgttgagagtcagtgagtttctgttttgtgttgagtccttcc-----tactttgccttctcat---gtggttttgtcttgtttgccaacaacacctgctttgtgg--tttttc-cgtttgcaaacattccttcctctctgctg-gcatgcatgtgtgccaactg-----cctctcct---ctcctcc---ttcccctacacacgtgagttgtgtgtcatgtgtgc-------catgtgtgtgtgcatgcccgtcatgcttggcaaatgacatgtgtgcgtgccatgcagtgttgtgaagtgttgtctgttgtgtatgcttgcctgcaagcattcatgc--tgcttagcattgctct--gcgcgcatgtatgcatgctgttcgttgtttagattgtttgtgttcgtgcacactctgcccatgtcgccttggcagctctgttgactgtgtgtgcacttgtcttgtggttgtttgagcatgctgcccgagcttatttggcagcagcttgctgtatttgttcattctccttgtgttcttgtttgttgcgtttgtctacagtac--acacacaca--------cacctgtcgtgtttcaaca
SOLO_AGGAT_CCCAC                              tgttgagagtgagtgcgtttctgttttgtgttgagtccttcc-----taatttgccttctcgt---gtggttttgtcttgtttgccaacaacaccagctttgtgg--tttttc-cgttggcaaacattccttcctccctgctt-gcatgtct-----------------ctcctctc---cttcttc---ttcgcctgcacacgtgagttgtgtgccatgtgtg--------tgtgtgtgtgtgcatgcccgccatgcttggcaaatgccatgcctgcgtgccatgcagtgttgtgaagtgttgtctgttgtgtatgcttgcctgcaagcattcatgccatgcttagcattgctct--gcgcgcatgtatgcgtgctgttcgttgtttagattgtttgtgttcgtgcacaccctgaccatgtcgccttggcagcgttgttgattgtgtgtgcacttgtctagtgtttgtttgagtgtgctgcccgagttgatttggcagcagcgtgttgtgtttgttcattctccacg-gttcttgtttgttgcgtttccctacagtaa--acacacacac------acacctgccgtgttacaaca
SOLO_GTATG_CCCAC                              tgtt----gtttgagagtcagtgatttgtgttgagtccttcctaatttaatttaccttctcgt---gtggttttgtcttgtttgccaacaacaccagctttgtgg--tttttc-cgttggcaaacattccttcctccctgctg-gcatg--------------------cctctcct---ctcctcc---ttcccctacacacgtgagttgtgtgccatgtgtt--------tgtgtgtgtgtgcatgctcgccatgcttgacggatgccatgccttcgtgccatgtagtgttgtgaagtgttgtctgttgtgtatgcttgcctgcaagcattcatgccttgcctagcattgctct--gcgcgcatgtatgcatgctgttcgttgtgtagattgtttgtgttcgtgcactctctgcccatgtcgccttggcagctctgttggctgtgtgtgcacttgtctagtgtttgtttgagcatgctgcccgagttgatttggcagcagcttgttgtgcttgttcattctccttgtgttcttctttgttgcgtttgcctacagtaa--acacacaca--------cacctgccgtgttacaaca

Srospv2 FLE LTR Diversity Alignment
41 592
5_GTGTG                                       tgttgagagtcagtgagtttctgttttgtgttgagtccttcctaatttgccttctcgt---gtggttttgtcttgtttgccaacaacacctgctttgtgg--tttttc-cgttggcaaacattccttcctctctgctg-gcatgc----gtgccaactg-----cctctcct---ctcctcc---ttcccctacacacgtgagttgtgtgccatgtgtg----------tgtgtgtgtgcatgctcgccatgcttggcaaatgccatgtgtgcgtgccatgcagtgttgtaaagtgttgtgtattgtgtatgcttgcctgcaagcattcatgccatgcctagcattgctct--gcgcgcatgtatgcatgctgttcgttgtttagattgtttgtgttcgtgcacactctgcccatgtcgccttggcagctctgttgactgtgtgtgcacttgtctagtgtttgtttgagcgtgctgcccgagttgatttggcagcagcttgctgtgtttgttcattctccttgtgttcttgtttgttgcgtttgcctacagtaa--acacacacac-------cacctgtcgtgtttctaca
5_CTTCG                                       tgttgagagtgagtgagtttctgttttgtgttgagtccttcctaatttgccttctcgt---gtggttttgtcttgtttgccaacaacacctgctttgtgg--tttttc-cgttggcaaacattccttcctctctgctg-gcatgcatgtgtgccaactg-----cctctcct---ctcctcc---ttcccctacacacgtgagttgtgtgccatgtgtgcc-------atgtgtgtgtgcatgcccgtcatgcttggcaaatgccatgtgtgcgtgccatgcagtgttgtgaagtgttgtctgttgtgtatgcttgcctgcaagcattcatgccatgcctagcactgctct--gcgcgcatgtatgcatgctgctcattgtttagattgtttgtgttcgtgcactctctgcccatgtcgccttggcagcgtcattgac--cgtgtgcacttgtcttgtattcgtttgagcgtgctgcccgagttgatttggcagcagcttgttgtgcttgttcattcttcttgtgttcttgtttgttgcgtttgcctacagtaa--acacacacac-------cacctgtcgtgtctcaaca
5_CAGCA                                       tgttgagagtcagtgagtttctgttctgtgttaagtccttcctaatttgccttcgcgt---gtggttttgtcttgtttgccaacaacacctgctttgtgg--tttttc-cgtttgcaaacattccttcctctctgctg-gtatgcatgtgtgccaactg-----cctctcct---ctcctcc---ttcccctacacacgtgagttgtgtgccatgtgtg----------tgtgtgtgtgcatgctcgccatgcttggcaaatgccatgtgtgcgtgccatgcagtgttgtaaagtgttgtgtattgtgtatgcttgcctgcaagcattcatgccatgcctagcattgctct--gcgcgcatgtatgcatgctgttcgttgtttagattgtttgtgttcgtgcacactctgcccatgtcgccttggcagctctgttgactgtgtgtgcacttgtctagtgtttgtttgagcgtgctgcccgagttgatttggcagcagcttgctgtgtttgttcattctccttgtgttcttgtttgttgcgtttgcctacagtaa--acacacacac-------cacctgtcgtgtttctaca
5_AAGCC                                       tgttgagagtcagtgcgtttctgttttgtgttgagtccttcctaatttgccttcgcgt---gtggttttgtcttgtttgccaacaacacctgctttgtgg--tttttc-cgttggcaaacattccttcctctctgctg-gcatgcatgtgtgccaactgcctctcctctcct---ctcctcc---ttcccctacacacgtgagttgtgtgccatgtg------------tgtgtgtgtgcatgctcgccatgcttgacggatgccatgtgcgcgtgccatgcggtgttgtgaagtgttgtctgttgtgtatgcttgcctgcaagcattcatgccatgcctagcattgctct--gcgcgcatgtatgcatgctgttcattgtttagactgtttgcgttcgtgcacactctgcccatgtcgccttggcagctctgttgactgtgtgtgcgcttgtcttgtattcgtttgagcgtgctgcccgagttgatttggcagcagcttgctgtgcttgttcattctccttgtgttcttgtttgttgcgtttgtctacagtaa--acacacacac-------cacctgtcgtgtttctaca
5_CAAAC                                       tgttgagagtcagtgagtttctgttttgtgttgagtccttcctaatttgccttctcat---gtggttttgtcttgtttgccaacaacacctgccttgtgg--tttttc-cgttggcaaacattccttcctctctgctg-gcatgcatgtgtgccaactg-----cctctcct---ctcctcc---ttcccctacacacgtgagctgtgtgccatgtg------------tgtgtgtgtgcatgctcgccatgcttgacggatgccatgtgcgcgtgcaatgcagtgttgtgaagtgttgtctgttgtgtatgcttgcctgcaagcattcatgccatgcttagcattgctct--gcgcgcatgtatgcatgctgttcattgtttagattgtttgtgttcgtgcacactctgcccatgtcgccttggcagcgttgtgaactgtgtgtgcacctgtctagtgtttgtttgagcgtgctgcccgagttgatttggcagcagcttgctgtgtttgttcattctccttgtgttcttgtttgttgcgtttgcctacagtaa--acacacacac------acacctgtcgtgttcctaca
5_GGGTC                                       tgttgagagtcagtgagtttctgttttgtgttgagtccttcctaatttgccttctcat---gtggttttgtcttgtttgccaacaacacctgctttgtgg--gttttc-cgttgacaaacattcctttctctctgctg-----gcatgtgtgccaactg-----cctctcct---ctcctcc---tccttctgcacacgtgagttgtgtgtcatgtgtgcc-------atgtgtgtgtgcatgcccgtcatgcttggcaaatgccatgtgtgcgtgccatgcagtgttgtgaagtgttgtctgttgtgtatgcttgcctgcaagcattcatgccatgcttagcattgctct--gcgcgcatgtatgcatgctgctcattgtttagattgtttgtgttcgcgcacacgctgcccatgtcgccttggcagctctgttgactgtgtgtgcacttgtctagtgtttgtttgagcgtgctgcccgagttgatttggcagcagcttgttgtgcttgttcattctccttgtgttcttgtttgttgcgtttgcctacagtaa--acacacacac-------cacctgtcgtgtttctaca
5_AGGGA                                       tgttgagagtcagtgagtttctgttttgtgttgagtccttcctaatttgccttctcat---gtggttttgtcttgtttgccaacaacacctgctttgtgg--tttttcgcgttggcaaacattcctttctctctgctg-----gcatgtgtgccaactg-----cctctcct---ctcctcc---ttcccctacacacgtgagttgtgtgccatgtg------------tgtgtgtgtgcatgctcgccatgcttgacggatgccatgtgtgcgtgcaatgcagtgttgtgaagtgttgtctgttgtatatgcttgcctgcaagcattcatgccatgcctagcattgctct--gcgcgcatgtatgcatgctgctcattgtttagattgtttgtgttcgtgcacacgctgcccatgtcgccttggcagcgtcattgac--tgtgtgcacttgtctagtgtttgtttgagcgtgctgcccgagttgatttggcagcagcttgctgtgtttgttcattctccttgtgttcttgtttgttgcgtttgcctacagtaa--acacacacac-------cacctgtcgtgtttctaca
5_ATCCG                                       tgttgagagtcagtgagtttctgttttgtgttgagtccttcctaatttgccttctcat---gtggttttgtcttgtttgccaacaacacctgctttgtgg--tttttc-cgttggcaaacattccttcctctctgctg-gcatgcatgtgtgccaactg-----cctctcct---ctcctgc---ttcccctgcacacgtgagttgtgtgccatgtgtg--------tgtgtgtgtgtgcatgcccgtcatgcttggcaaatgctatgcctgcgtgccatgtagtgttgtgaagtgttgtctgttgtgcatgcttgcctgcaagcattcatgccatgcctagcattgctct--gcgcgcatgtatgcatgctgctcattgtttagattgtttgtgttcgtgcacactctgcccatgtcgccttgacagcgtcattgactgtgtgtgcacttgtcttgtattcgtttgagcgtgctgcccgagttgatttggcagcagcttgttgtgcttgttcattctccttgtgttcttgtttgttgcgtttgcctacagtaaacacacacacac-------cacctgtcgtgtttctaca
5_GCAGC                                       tgttgagagtcagtgagtttctgttttgtgttgagtccttcctaatttgccttctcat---gtggttttgtcttgtttgccaacaacacctgctttgtgg--tttttc-cgttggcaaacattccttcctctctgctg-gcatgcatgtgtgccaactg-----cctcttctctcctcctcc---ttcccctgcacacgtgagttgtgtgccatgtgtg--------tgtgtgtgtgtgcatgcccgtcatgcttggcaaatgctatgcctgcgtgccatgtagtgttgtgaagtgttgtctgttgtgcatgcttgcctgcaagcattcatgccatgcctagcattgctct--gcgcgcatgtatgcatgctgctcattgtttagattgtttgtgttcgtgcacactctgcccatgtcgccttgacagcgtcattgactgtgtgtgcacttgtctagtgtttgtttgagcgtgctgcccgagttgatttggcagcagcttgttgtgcttgttcattctccttgtgttcttgtttgttgcgtttgcctacagtaa--acacacacac-------cacctgtcgtgtttctaca
5_GCGAT                                       tgttgagagtcagtgagtttctgttttgtgttgagtccttcctaatttgccttctcgt---gtgggtttgtcttgtttgccaacaacacctgctttgtgg--cttttc-cgttggcaaacattccttcctctctgctg-gcatgcatgtgtgccaactg-----cctctcct---ctcctcc---ttcccctgcacacgtgagttgtgtgtcatgtgtgcca-----tgtgtgtgtgtgcatgcccgtcatgcttggcaaatgccatgtgcgcgtgcaatgcagtgttgtgaagtgttgtctgttgtgtatgcttgcctgcaagcattcatgccatgcctagcattgctct--gcgcgcatgtatgcatgctgttcgctgtttagattgtttgtgttcgtgcacactctgcccatgtcgccttggcagctctgttggctgtgtgtgcacttgtctagtgtttgtttgagtgtgctgcccgagttgatttggcagcagcttgttgtgcttgttcattctccttgtgttcttgtttgttgcgtttgtctacagtaa--acacacacac----a--cacctgtcgtgtctcaaca
5_CTTGG                                       tgttgagattcagtgagtttctgttctgtgttaagtccttcctaatttgccttctcgt---gtggttttgtcttgtttgccaacaacacctgctttgtgg--tttttc-cgtttgcaaacattccttcctctctgctg-gtatgcatgtgtgccaactg-----cctctcct---cttctcc---ttcccctacacacgtgagttgtgtgccatgtgtg----------tgtatgtgtgcatgctcgccatgcttggcaaatgccatgcctgcgtgccatgcagtgttgtgaagtgttgtctgttgtgtatgcttgcctgcaagcattcatgccatgcttagcattgctct--gcgcgcatgtatgcatgctgctcattgtttaaattgtttgtgttggtgcactctctgcccatgtcgccttggcagctctattgactgtgtgtgcacttgtctagtgtttgtttgagcgtgctgcccgagttgatttggcagcagcttgttgtgcttgttcattctccttgtgttcttgtttgttgcgtttgcctacagtaa--acacacacac-------cacctgtcgtgtttctaca
5_GGAGA                                       tgttgagagtcagtgagtttctgttttgtgttgagtccttcctaatttgccttctcat---gtggatttgtcttgtttgccaacaacacctgccttgtgg--tttttc-cgtttgcaaacattccttcctctctgctg-gcatgcatgtgtgccaactg-----cctctcct---cttctcc---ttcccctacacacgtgagttgtgtgccatgtgtg----------tgtatgtgtgcatgctcgccatgcttggcaaatgccatgtgtgcgtgccatgcagtgttgtgaagtgttgtctgttgtgtatgcttgcctgcaagcattcatgccatgcttagcattgctct--gcgcgcatgtatgcatgctgctcattgtttaaattgtttgtgttggtgcactctctgcccatgtcgccttggcagctctattgactgtgtgtgcacttgtctagtgtttgtttgagcgtgctgcccgagttgatttggcagcagcttgttgtgcttgttcattctccttgtgttcttgtttgttgcgtttgcctacagtaaacacacacacac-------cacctgtcgtgtttctaca
5_GCGTT                                       tgttgagagtcagtgcgtttctgttttgtgttgagtccttcctaatttgccttctcat---gtggttttgtcttgtttgccaacaacacctgctttgtgg--tttttc-cgtttgcaaacattccttcctctctgctg-gcatgcatgtgtgccaactg-----cctctcct---ctcctcc---ttcccctacacacgtgagttgtgtgccatgtgtt--------tgtgtgtatgtgcatgcccgtcatgcttggcaaatgctatgtgtgcgtgccatgcagtgttgtgaagtgttgtctgttgtgtatgcttgcctgcaagcattcatgccatgcctagcattgctct--gcgcgcatgtatgcatgctgctcattgtttagattgtttgtgttcgtgcacactctgcccatgtcgccttggcagcgtcattgactgtgtgtgcacttgtctagtgtttgtttgagcgtgctgcccgagttgattaggcagcagcttgttgtgcttgttcattctccttgtgttcttgtttgttgcgtttgcctacagtaa--acacacacacacaca--cacctgtcgtgtttctaca
5_TCGTT                                       tgttgagagtcagtgcgtttctgttttgtgttgagtccttcctaatttgccttctcat---gtggttttgtcttgtttgccaacaacacctgctttgtgg--tttttc-cgtttgcaaacattccttcctctctgctg-gcatgcatgtgtgccaactg-----cctctcct---ctcctcc---ttcccctacacacgtgagttgtgtgccatgtgtt--------tgtgtgtatgtgcatgcccgtcatgcttggcaaatgctatgtgtgcgtgccatgcagtgttgtgaagtgttgtctgttgtgtatgcttgcctgcaagcattcatgccatgcctagcattgctct--gcgcgcatgtatgcatgctgctcattgtttagattgtttgtgttcgtgcacactctgcccatgtcgccttggcagcgtcattgactgtgtgtgcacttgtctagtgtttgtttgagcgtgctgcccgagttgattaggcagcagcttgttgtgcttgttcattctccttgtgttcttgtttgttgcgtttgcctacagtaa--acacacacacacaca--cacctgtcgtgtttctaca
5_TGCTT                                       tgttgagagtcagtgcgtttctgttttgtgttgagtccttcctaatttgccttctcat---gtggttttgtcttgtttgccaacaacacctgctttgtgg--tttttc-cgtttgcaaacattccttcctctctgctg-gcatgcatgtgtaccaactg-----cctctcct---ctcctcc---ttcccctacacacgtgagttgtgtgccatgtgtt--------tgtgtgtatgtgcatgcccgtcatgcttggcaaatgctatgtgtgcgtgccatgcagcgttgtgaagtgttgtctgttgtgtatgcttgcctgcaagcattcatgccatgcctagcattgctct--gcgcgcatgtatgcatgctgctcattgtttagattgtttgtgttcgtgcacactctgcccatgtcgccttggcagcgtcattgactgtgtgtgcacttgtctagtgtttgtttgagcgtgctgcccgagttgattaggcagcagcttgttgtgcttgttcattctccttgtgttcttgtttgttgcgtttgcctacagtaa--acacacacacaca----cacctgtcgtgtttctaca
5_AGCTC                                       tgttgagagtcagtgagtttctgttctgtgttaagtccttcctaatttgccttcgcgt---gtggttttgtcttgtttcccaacaacacctgctttgtgg--tttttc-cgtttgcaaacattccttcctctctgctg-gtatgcatgtgtgccaactg-----cctctcct---ctcctgc---ttcccctacacacgtgagttgtgtgcca--------------tgtgtgtgtgtgcatgcccgttatgcttggcaaatgccatgcctgcgtgccatgcagtgttgtgaagtgttgtctgttgtgtatgcttgcctgcaagcattcatgccatgcctagcactgctct--gcgcgcatgtatgcatgctgctcattgtttagattgtttgtgttcgtgcactctctgcccatgtcgccttggcagcgtcattgac--cgtgtgcacttgtcttgtattcgtttgagcgtgctgcccgagttgatttggcagcagcttgttgtgcttgttcattctccttgtgttcttgtttgttgcgtttgtctacagtaa--acacacaca--------cacctgtcgtgtttcaaca
5_ATGCA                                       tgttgagattcagtgagtttctgttctgtgttaagtccttcctaatttgccttcgcgt---gtggttttgtcttgtttgccaacaacacctgctttgtgg--tttttc-cgtttgcaaacattccttcctctctgctg-gtatgcatgtgtgccaactg-----cctctcct---ctcctgc---ttcccctacacacgtgagttgtgtgcca--------------tgtgtgtgtgtgcatgcccgttatgcttggcaaatgccatgcctgcgtgccatgcagtgttgtgaagtgttgtctgttgtgtatgcttgcctgcaagcattcatgccatgcctagcactgctct--gcgcgcatgtatgcatgctgctcattgtttagattgtttgtgttcgtgcactctctgcccatgtcgccttggcagcgtcattgac--cgtgtgcacttgtcttgtattcgtttgagcgtgctgcccgagttgatttggcagcagcttgttgtgcttgttcattcttcttgtgttcttgtttgttgcgtttgcctacagtaa--acacacacac-------cacctgtcgtgtctcaaca
5_TGTAG                                       tgttgagattcagtgagtttctgttctgtgttaagtccttcctaatttgccttcgcgt---gtggttttgtcttgtttgccaacaacacctgctttgtgg--tttttc-cgtttgcaaacattccttcctctctgctg-gtatgcatgtgtgccaactg-----cctctcct---ctcctgc---ttcccctacacacgtgagttgtgtgcca--------------tgtgtgtgtgtgcatgcccgttatgcttggcaaatgccatgcctgcgtgccatgcagtgttgtgaagtgttgtctgttgtgtatgcttgcctgcaagcattcatgccatgcctagcactgctct--gcgcgcatgtatgcatgctgctcattgtttagattgtttgtgttcgtgcactctctgcccatgtcgccttggcagcgtcattgac--cgtgtgcacttgtcttgtattcgtttgagcgtgctgcccgagttgatttggcagcagcttgttgtgcttgttcattcttcttgtgttcttgtttgttgcgtttgcctacagtaa--acacacacac-------cacctgtcgtgtctcaaca
5_CCGGC                                       tgttgagagtgagtgagtttctgttttgtgttgagtccttcctaatttgccttctcat---gtggttttgtcttgtttgccaacaacacctgctttgtgg-ttttttc-cgttggcaaacatcccttcctctctgctg-gcatgcatgtgtgccaactg-----cctctcct---ctcctgc---ttcccctacacacgtgagttgtgtgcca----------------tgtgtgtgtgcatgctcgccatgcttggcaaatgccatgtgtgcgtgccatgcagtgttgtgaagtgttgtctgttgtgtatgcttgcctgcaagcattcatgccatgcctagcattgctct--gcgcgcatgtatgcatgctggtcgttgtttagattgtttgtgttcgtgcactctctgcccatgtcggcttggcagctctgttgactgtgtgtgcacttgtcttgtattcgtttgagcgtgctgcccgagttgatttggcagcagcttgttgtgcttgttcattctccttgtgttcttgtttgttgcgtttgcctacagtaa--acacacacacac-----cacctgtcgtgtttctaca
5_ACCAT                                       tgttgagagtcagtgagtttctgttttgtgttgagtccttcctaatttgccttctcat---gtggttttgtcttgtttgccaacaacacctgctttgtgg--tttttc-cgttggcaaacattcctttctctctgctg-gcatgcatgtgtgccaactg-----cctctcct---ctcctcc---ttcccctacacacgtgagttgtgtgccatgtgtgcca-tgtgtgtgtgtgtgtgcatgcccgtcatgcttggcaaatgccatgcctgcgtgccatgcagtgttgtgaagtgttgtctgttgtgtatgcttgcctgcaagcattcatgtcatgcctagcattgctct--gcgcgcatgtatgcatgctgttcgttgtttagattgtttgtgttcgtgcacactctgcccatgtcgccttggcagctctgttgac--tgtgtgcacttgtctagtgtttgtttgagcgtgctgcccgagttgatttggcagcagcttgttgtgcttgttcattctcct--gtgtcttgtttgttgcgtttgcctacagtaa--acacacacac-------cacctgtc-tgtttctaca
5_CTCAT                                       tgttgagagtcagtgagtttctgttttgtgttgagtccttcctaatttgccttctcat---gtggttttgtcttgtttgccaacaacacctgctttgtgg--tttttc-cgttggcaaacattccttcctctctgctg-gcatgcatgtgtgccaactg-----cctctcct---ctcctcctctttcccctgcacacgtgagttgtgtgccatgtgtt--------tgtgtgtgtgtgcatgcccgccatgcttggcaaatgccatgtgtgcgtgccatgcagtgttgtgaagtgttgtctgttgtgtatgcttgcctgcaagcattcatgccatgcctagcattgctct--gcgcgcatgtatgcatgctgttcattgtttagattgtttgtgctcgtgcacactctgcccatgtcgccttggcagctctgttgactgtgtgtgcacttgtctagtg---atttgatcgtgttgcccg-------------------tgttgagtttgctcattctccttgtgttcttgtttgttgcgtttgcctacagtaa--acacacacac------acacctgtcgtgtctcaaca
3_ATCTT                                       tgttgagagtgagtgagtttctgttttgtgctgagtccttcctactttgccttctcat---gtggttttgtcttgtttgccaacaacacctgctttgtgg--tttttc-cgttggcaaacattccttcctctctgctg-gcatgcatgtgtgccaactg-----cctctcct---ctcctcc---ttcccctgcacacgtgagttgtgtgtcatgtgtgcc-------atgtgtgtgtgcatgcccgtcatgcttggcaaatgccatgtgtgcgtgccatgcagtgttgtgaa------------gtgtatgcttgcctgcaagcattcatgccatgcctagcattgctct--gcgcgcatgtatgcatgctgttcgttgtttagattgtttgtgttcgtgcactctctgcccatgtcgccttggcagttctgttgactgtgtgtgcacttgtctagtgtttgtttgagcgtgctgcccgagttgatttggcagcagcttgttgtgcttgttcattcttcttgtgttcttgtttgttgcgtttgcctacagtaa--acacacacac-------cacctgtcgtgtttctaca
3_ATCAG                                       tgttgagagtgagtgcgtttctgttttgtgttgagtccttcctaatttgccttgtcgt---gtggtttcgtcttgtttgccaacaacacctgctttgtgg--ttttctcagttggcaaacattccttccgctctgctg-----gcatgtgtgccaactg-----cctctcct---ctcctcc---ttcccctacacacgtgagttgtgtgccatgtgtg----------tgtgtgtgtgcatgctcgccatgcttggcaaatgccatgcctgcgtgccatgcagtgttgtgaagtgttgtctgttgtgtatgcttgcctgcaagcattcatgccatgtttagcattgctct--gcgcgcatgtatgcatgctgttcgttgtttagattgcttgtgttcgtgcacactctgcccatgtcgccttggcagcgttgtgaactgtgtgtgcacttgtctagtgtttgtttgagtgtgctgcccgagttgatttggcagcagcttgttgtgcttgttcattctccttgtgttcttgtttgttgcgtttgcctacagtaa--acacacacac-------cacctgtcgtgtttctaca
3_CACAT                                       tgttgagagtcagtgagtttctgttttgtgttgagtccttcctaatttgccttctcgt---gtgggtttgtcttgtttgccaacaacacctgctttgtgg--cttttc-cgttggcaaacattccttcctctctgctg-gcatgcatgtgtgccaactg-----cctctcct---ctcctcc---ttcccctgcacacgtgagttgtgtgtcatgtgtgcca-----tgtgtgtgtgtgcatgcccgtcatgcttggcaaatgccatgtgtgcgtgccatgcagtgttgtgaagtgttgtctgttgtgtatgcttgcctgcaagcattcatgccatgcctagcattgctct--gcgcgcatgtatgcatgctgttcgctgtttagattgtttgtgttcgtgcacactctgcccatgtcgccttggcagctctgttggctgtgtgtgcacttgtctagtgtttgtttgagcgtgctgcccgagttgattaggcagcagcttgttgtacttgtgcattctccttgtgttcttgtttgttgcgtttgcctacagtaa--acacacacac-------cacctgtcgtgtttctaca
3_CAGAA                                       tgttgagagtgagtgagtttctgttttgtgttgagtccttcctactttgccttctcat---gtggttttgtcttgtttgccaacaacacctgctttgtgg--tttttc-cgttggcaaacattccttcctctctgctg-gcatgcatgtgtgccaactg-----cctctcct---ctcctcc---ttcccctgcacacgtgagttgtgtgtcatgtgtgcc-------atgtgtgtgtgcatgcccgtcatgcttggcaaatgccatgtgtgcgtgccatgcagtgttgtgaa------------gtgtatgcttgcctgcaagcattcatgccatgcctagcattgcttt--gcgcgcatgtatgcatgctgttcgctgtttagattgtttgtgttcgtgcacactctgcccatgtcgccttggcagcgtcattgactgtgtgtgcacttgtctagtgtttgtttgagcgtgctgcccgagttgatttggcagcagcttgttgtgcttgttcattctccttgtgttcttgtttgttgcgtttgcctacagtaaacacacacacac-------cacctgtcgtgtctcaaca
3_CCATA                                       tg-tgagagtcagtgagtttctgttttgtgttgagtgcttcctaatttgccttctcat---gtggttttgtcttgtttgccaacaacacctgctttgtgg--tttttc-cgttggcaaacattccttcctctctgctg-----gcatgtgtgccaactg-----cctctcct---ctcctcc---ttcccctacacacgtgagttgtgtgccatgtgtg----------tttgtgtgtgcatgcccgttatgcttggcaaatgccatgcctgcgtgccatgcagtgttgtgaagtgttgtctgttgtgtatgcttgcctgcaagcattcatgccatgcttagcattgctct--gcacgcatgtatgcatgctgctcattgtttagattgtttgtgttcgtgcactctctgcccatgtcgccttggcagcgtcattgac--tgtgtgcacttgtcttgtattcgtttgagcgtgctgcccgagttgatttggcagcagcttgttgtgcttgttcattctccttgtgttcttgtttgttgcgtttgcctacagtaa--acacacacac-------cacctgtcgtgtttctaca
3_CTGAA                                       tgttgagagtcagtgagtttctgttttgtgttgagtccttcctaatttggcctctcat---gtggttttgtcttgtttgccaacaacacctgctttgtgg--tttttc-cgttggcaaacattccttcctctctgctgagcatgcatgtgtgccaactg-----cctcttctctcctcctcc---ttcccctgcacacgtgagttgtgtgccatgtgtgtg------tgtgtgtgtgtgcatgcccgtcatgcttggcaaatgctatgcctgcgtgccatgtagtgttgtgaagtgttgtctgttgtgcatgcttgcctgcaagcattcatgccatgcctagcattgctct--gcgcgcatgtatgcatgctgctcattgtttagattgtttgtgttcgtgcacactctgcccatgtcgccttgacagcgtcattgactgtgtgtgcacttgtctagtgtttgtttgagcgtgctgcccgagttgatttggcagcagcttgttgtgcttgttcattctccttgtgttcttgtttgttgcgtttgcctacagtaa--acacacacac-------cacctgtcgtgtttctaca
3_CTGTT                                       tgttgagagtgagtgagtttctgttttgtgttgagtccttcctactttgccttctcat---gtggttttgtcttgtttgccaacaacacctgctttgtgg--tttttc-cgttggcaaacattccttcctctctgctg-gcatgcatgtgtgccaactg-----cctctcct---ctcctcc---ttcccctgcacacgtgagttgtgtgtcatgtgtgcc-------atgtgtgtgtgcatgcccgtcatgcttggcaaatgccatgtgtgcgtgccatgcagtgttgtgaagtgttgtctgttgtgtatgcttgcctgcaagcattcatgccatgcctagcattgctct--gcgcgcatgtatgcatgctgttcattgtttagattgtttgtgttcgtgcacactctgcccatgtcgccttggcagcgtcattgactgtgtgtgcacttgtcttgtgtttgtttgagcgtgctgcccgagttgatttggcagcagcttgttgtgcttgttcattctccttgtgttcttgtttgttgcgtttgcctacagtaa--acacacacac-------cacctgtcgtgtttctaca
3_CTTCGb                                      tgttgagagtcagtgagtttctgttttgtgttgagtccttcctaatttgccttctcatgtcgtggttttgtcttgtttgccaacaacacctgctttgtgg--tttttc-cgttggcaaacattccttcctctctgctg-gcatgcatgtgtgccaactg-----cctctcct---ctcctcc---ttcccctacacacgtgagttgtgtgccatgtgtgcc-------atgtgtgtgtgcatgcccgtcatgcttggcaaatgccatgtgtgcgtgccatgcagtgttgtgaagtgttgtctgttgtgtatgcttgcctgcaagcattcatgccatgcctagcattgctct--gcgcgcatgtatgcatgctgctcattgtttagattgtttgtgttcgtgcacactctgcccatgtcgccttggcagctctgttgac--tgtatgcacttgtctagtgtttgtttgagcgtgctgcccgagttgatttggcagcagcttgctgtgcttgttcattctccttgtgttcttgtttgttgcgcttgcctacagtaa--acacacacac-------cacctgtcgtgtttctaca
3_GAGAT                                       tgttgagagtgagtaagtttctgttttgtgttgagtccttcctaatttgccttctcat---gtggttttgtcttgtttgccaacaacacctgctttgtgg--tttttc-cgttggcaaacattccttcctctctgctg-gcatgcatgtgtgccaactg-----cctctcct---ctcctcc---ttcccctacacacgtgagttgtgtgccatgtgtgc-------------catgtgcatgctcgtcatgcttggtaaataccatgtgtgcgtgtcatgcagtgttgtgaagtgttgtctgttgtgtatgcttgcctgcaagcattcatgccatgcttagcattgctct--gcgcgcatgtatgcatgctgttcgctgtttagattgtttgtgttcgtgcacactctgcccatgtcgccttggc--cgttgctgactgtgtgtgcacttgtcttgtgtttgtttgagcgtgctgcccgagttgatttggcagcagcttgttgtgcttgttcattctccttgtgttcttgtttgttgcgtttgcctacagtaa--acacacacac-------cacctgtcgtgtttctaca
3_GAGGA                                       tgttgagagtcagtgagtttctgttttgtgttgagtccttcctaatttgccttctcat---gtggttttgtcttgtttgccaacaacacctgctttgtgg--tttttc-cgttggcaaacattcctttctctctgctg-gcatgcatgtgtgccaactg-----cctcttctctcctcctcc---ttcccctgcacacgtgagttgtgtgccatgtgtg--------tgtgtgtgtgtgcatgcccgtcatgcttggcaaatgctatgcctgcgtgccatgtagtgttgtgaagtgttgtctgttgtgcatgcttgcctgcaagcattcatgccatgcctagcattgctctgcgcgcgcatgtatgcatgctgctcattgtttagattgtttgtgttcgtgcacactctgcccatgtcgccttgacagcgtcattgactgtgtgtgcacttgtctagtgtttgtttgagcgtgctgcccgagttgatttggcagcagcttgttgtgcttgttcattctccttgtgttcttgtttgttgcgtttgcctacagtaa--acacacacac-------cacctgtcgtgtttctaca
3_GCACG                                       tgttgagagtcagtgagtttctgttttgtgttgagtccttcctaatttgccttctcgt---gtggttttgtcttgtttgccaacaacacctgctttgtgg--tttttc-cgttggcaaacattccttcctctctgctg-gcatgcatgtgtgccaactg-----cctctcct---ctcctcc---ttcccctacacacgtgagttgtgtgccatgtgtgcc-------atgtgtgtgtgcatgcccgtcatgcttggcaaatgccatgcctgcgtgccatgcagtgttgtgaagtgttgtctgttgtgtatgcttgcctgcaagcattcatgccatgcctagcattgctct--gcgcgcatgtatgcatgctgctcattgtttagattgtttgtgttcgtgcacactctgcccatgtcgccttggcagctctgttgac--tgtatgcacttgtctagtgtttgtttgagcgtgctgcccgagttgatttggcagcagcttgctgtgcttgttcattctccttgtgttcttgtttgttgcgtttgtctacagtaa--acacacacac-------cacctgtcgtgtttctaca
3_GCCGT                                       tgttgagagtcagtgagtttctgttttgtgttgagtccttcctaatttgccttctcat---gtggttttgtcttgtttgccaacaacacctgctttgtgg--tttttc-cgttgacaaacattcctttctctctgctg-----gcatgtgtgccaactg-----cctctcct---ctcctcc---tccttctgcacacgtgagttgtgtgtcatgtgtgcc-------atgtgtgtgtgcatgcccgtcatgcttggcaaatgccatgtgtgcgtgtcatgcagtgttgtgaagtgttgtctgttgtgtatgcttgcctgcaagcattcatgccatgcttagcattgctct--gcgcgcatgtatgcatgctgctcattgtttagattgtttgtgttcgcgcacacgctgcccatgtcgccttggcagcgtcattgactgtgtgtgcacttgtctagtgtttgtttgagcgtgctgcccgagttgatttggcagcagcttgctgtgcttgttcattctccttgtgttcttgtttgttgcgtttgcctacagtaaacacacacacac-------cacctgtcgtgtctcaaca
3_GCTGG                                       tgttgagattcagtgagtttctgttctgtgttaagtccttcctaatttgccttcgcgt---gtggttttgtcttgtttgccaacaacacctgctttgtgg--tttttc-cgtttgcaaacattccttcctctctgctg-gtatgcatgtgtgccaactg-----cctctcct---ctcctgc---ttcccctacacacgtgagttgtgtgcca--------------tgtgtgtgtgtgcatgcccgttatgcttggcaaatgccatgcctgcgtgccatgcagtgttgtgaagtgttgtctgttgtgtatgcttgcctgcaagcattcatgccatgcctagcactgctct--gcgcgcatgtatgcatgctgctcattgtttagattgtttgtgttcgtgcactctctgcccatgtcgccttggcagcgtcattgac--cgtgtgcacttgtcttgtattcgtttgagcgtgctgcccgagttgatttggcagcagcttgttgtgcttgttcattcttcttgtgttcttgtttgttgcgtttgcctacagtaa--acacacacac-------cacctgtcgtgtctcaaca
3_GGCTG_1                                     tgttgagagtcagtgagtttctgttttgtgttgagtccttcctaatttgccttctcat---gtggttttgtcttgtttgccaacaacacctgctttgtgg--tttttc-cgttggcaaacattccttcctctctgctg-gcatgcatgtgtgccaactg-----cctctcct---ctcctcc---ttcccctgcacacgtgagttgtgtgccatgtgtgc-------------cgtgtgcatgctcgtcatgcttggtaaatgccatgtgtgcgtgtcatgcagtgttgtgaactgttgtctgttgtgtatgcttgcctgcaagcattcatgccatgcctagcattgctct--gcgcgcatgtatgcatgctggtcgttgtttagattgtttgtgttcgtgcacactctgcccatgtcgccttggc--cgttgctgactgtgtgtgcacttgtctagtgtttgtttgagcgtgctgcccgagttgatttggcagcagcttgttgtgcttgttcattctccttgtgttcttgtttgttgcgtttgcctacagtaa--acacacacac-------cacctgtcgtgtttctaca
3_GGCTG_2                                     tgttgagagtcagtgagtttctgttttgtgttgagtccttcctaatttgccttctcat---gtggttttgtcttgtttgccaacaacacctgctttgtgg--tttttc-cgttggcaaacattccttcctctctgctg-gcatgcatgtgtgccaactg-----cctcttctctcctcctcc---ttcccctgcacacgtgagttgtgtgccatgtgtgtgtg----tgtgtgtgtgtgcatgcccgtcatgcttggcaaatgctatgcctgcgtgccatgtagtgttgtgaagtgttgtctgttgtgcatgcttgcctgcaagcattcatgccatgcctagcactgctct--gcgcgcatgtatgcatgctgctcattgtttagattgtttgtgttcgtgcacactctgcccatgtcgccttgacagcgtcattgactgtgtgtgcacttgtctagtgtttgtttgagcgtgctgcccgagttgatttggcagcagcttgttgtgcttgttcattctccttgtgttcttgtttgttgcgtttgcctacagtaa--acacacacac-------cacctgtcgtgtttctaca
3_TGCTG                                       tgttgagagtgagtgagtttctgttttgtgttgagtccttcctaatttgccttctcat---gtggttttgtcttgtttgccaacaacacctgctttgtgg--ttttttccgttggcaaacatcccttcctctctgctg-gcatgcatgtgtgccaactg-----cctctcct---ctcctgc---ttcccctacacacgtgagttgtgtgcca----------------tgtgtgtgtgcatgctcgccatgcttggcaaatgccatgtgtgcgtgccatgcagtgttgtgaagtgttgtctgttgtgtatgcttgcctgcaagcattcatgccatgcctagcattgctct--gcgcgcatgtatgcatgctggtcgttgtttagattgtttgtgttcgtgcactctctgcccatgtcggcttggcagctctgttgactgtgtgtgcacttgtcttgtattcgtttgagcgtgctgcccgagttgatttggcagcagcttgttgtgcttgttcattctccttgtgttcttgtttgttgcgtttgcctacagtaa--acacacaca--------cacctgccgtgtatcaaca
3_TTTGG                                       tgttgagattcagtgagtttctgttctgtgttaagtccttcctaatttgccttctcgt---gtggttttgtcttgtttgccaacaacacctgctttgtggtttttttc-cgttggcaaacattcctttctctctgctg-gtatgcatgtgtgccaactg-----cctctcct---ctcctgc---ttcccctacacacgtgagttgtgtgcca--------------tgtgtgtgtgtgcatgcccgttatgcttggcaaatgccatgcctgcgtgccatgcagtgttgtgaagtgttgtctgttgtgtatgcttgcctgcaagcattcatgccatgcctagcactgctct--gcgcgcatgtatgcatgctgctcattgtttagattgtttgtgttcgtgcactctctgcccatgtcgccttggcagcgtcattgac--cgtgtgcacttgtcttgtattcgtttgagcgtgctgcccgagttgatttggcagcagcttgttgtgcttgttcattctccttgtgttcttgtttgttgcgtttgcctacagtaa--acacacacac-------cacctgtcgtgtttctaca
Tandem                                        tgttgagagtgagtgagtttctgttttgtgttgagtccttcctactttgccttctcat---gtggttttgtcttgtttgccaacaacacctgctttgtgg--tttttc-cgttggcaaacattccttcctctctgctg-gcatgcatgtgtgccaactg-----cctctcct---ctcctcc---ttcccctgcacacgtgagttgtgtgtcatgtgtgcc-------atgtgtgtgtgcatgcccgtcatgcttggcaaatgccatgtgtgcgtgccatgcagtgttgtgaa------------gtgtatgcttgcctgcaagcattcatgccatgcctagcattgcttt--gcgcgcatgtatgcatgctgttcgctgtttagattgtttgtgttcgtgcacactctgcccatgtcgccttggcagcgtcattgactgtgtgtgcacttgtctagtgtttgtttgagcgtgctgcccgagttgatttggcagcagcttgttgtgcttgttcattctccttgtgttcttgtttgttgcgtttgcctacagtaaacacacacacac-------cacctgtcgtgtctcaaca
Tandem                                        tgttgagagtcagtgagtttctgttttgtgttgagtccttcctaatttgccttcgcgt---gtggttttgtcttgtttgccaacaacacctgctttgtgg--tttttcgcgttggcaaacattcctttctctctgctg-----gcatgtgtgccaactg-----cctctcct---ctcctcc---ttcccctacacacgtgagttgtgtgccatgtg------------tgtgtgtgtgcatgctcgccatgcttggcggatgccatgtgcgcgtgcaatgcagtgttgtgaagtgttgtctgttgtgtatgcttgcctgcaagcattcatgccatgcttagcattgctct--gcgcgcatgtatgcatgctgttcgttgtttagattgcttgtgttcgtgcacactctgcccatgtcgccttggcagcgttgtgaactgtgtgtgcacttgtctagtgtttgtttgagtgtgctgcccgagttgatttggcagcagcttgttgtgcttgttcattctccttgtgttcttgtttgttgcgtttgtctacagtaa--acacacacac------acacctgtcgtgtctcaaca
Tandem                                        tgttgagagtcagtgcgtttctgttttgtgttgagtccttcctaatttgccttcgcgt---gtggttttgtcttgtttgccaacaacacctgctttgtgg--ttttttccgttggcaaacattcctttctctctgctg-gcatgcatgtgtgccaactg-----cctctcct---ctcctcc---ttcccctacacacgtgagttgtgtgccatgtg------------tgtgtgtgtgcatgctcgccatgcttggcaaatgccatgcctgcgtgccatgcagtgttgtgaagtgttgtttgttgtgtatgcttgcctgcaagcattcatgccatgcttagcattgctct--gcgcgcatgtatgcatgctgctcattgtttagattgtttgtgttcgcgcacacgctgcccatgtcgccttggcagctctgttgactgtgtgtgcacttgtctagtgtttgtttgagcgtgctgcccgagttgatttggcagcagcttgttgtgcttgttcattctccttgtgttcttgtttgttgcgtttgcctacagtaa--acacacacacacacacacacctatcgtgtctcaaca

Srospv2 Solo LTR Diversity Alignment
4 565
SOLO_AAGAT                                    tgttgagagtcagtgagtttctgttttgtgttgagtccttcc-----taatttgccttctcgtgtggatttgtcttgtttgccaacaacacctgctttgtggtttttccgttggcaaacattccttcctctctgctggcatgcatgtgtgccaactgcctctcctctcctcctccttctgcacacgtgagttgtgtgccatgtgtgcc-atgtgtgtgtgcatgcccgttatgcttggcaaatgccatgcctgcgtgccatgcagtgttgtgaagtgttgtctgttgtgtatgcttgcctgcaagcattcatgccatgcctagcattgctctgcgcgcatgtatgcatgctgctcattgtttagattgtttgtgttcgtgcacactctgcccatgtcgccttgacagcgtcattgactgtgtgtgcacttgtcaagtgtttgtttgagcgtgctgcccgagttgatttggcagcagcttgttgtacttgttcattctccttgtgttcttgtttgttgcgtttgcctacagtaaacacacacacac-cacctgtcgtgtctcaaca
SOLO_GCGGT_TTAAC                              tgttgagagtcagtgagtttctgttttgtgttgagtccttcc-----tactttgccttctcatgtggttttgtcttgtttgccaacaacacctgctttgtggtttttccgtttgcaaacattccttcctctctgctggcatgcatgtgtgccaactgcctctcctctcctccttcccctacacacgtgagttgtgtgtcatgtgtgcc-atgtgtgtgtgcatgcccgtcatgcttggcaaatgacatgtgtgcgtgccatgcagtgttgtgaagtgttgtctgttgtgtatgcttgcctgcaagcattcatgc--tgcttagcattgctctgcgcgcatgtatgcatgctgttcgttgtttagattgtttgtgttcgtgcacactctgcccatgtcgccttggcagctctgttgactgtgtgtgcacttgtcttgtggttgtttgagcatgctgcccgagcttatttggcagcagcttgctgtatttgttcattctccttgtgttcttgtttgttgcgtttgtctacagtac--acacacaca--cacctgtcgtgtttcaaca
SOLO_AGGAT_CCCAC                              tgttgagagtgagtgcgtttctgttttgtgttgagtccttcc-----taatttgccttctcgtgtggttttgtcttgtttgccaacaacaccagctttgtggtttttccgttggcaaacattccttcctccctgcttgcatgtct------------ctcctctccttcttcttcgcctgcacacgtgagttgtgtgccatgtgtg--tgtgtgtgtgtgcatgcccgccatgcttggcaaatgccatgcctgcgtgccatgcagtgttgtgaagtgttgtctgttgtgtatgcttgcctgcaagcattcatgccatgcttagcattgctctgcgcgcatgtatgcgtgctgttcgttgtttagattgtttgtgttcgtgcacaccctgaccatgtcgccttggcagcgttgttgattgtgtgtgcacttgtctagtgtttgtttgagtgtgctgcccgagttgatttggcagcagcgtgttgtgtttgttcattctccacg-gttcttgtttgttgcgtttccctacagtaa--acacacacacacacctgccgtgttacaaca
SOLO_GTATG_CCCAC                              tgtt----gtttgagagtcagtgatttgtgttgagtccttcctaatttaatttaccttctcgtgtggttttgtcttgtttgccaacaacaccagctttgtggtttttccgttggcaaacattccttcctccctgctggcatg---------------cctctcctctcctccttcccctacacacgtgagttgtgtgccatgtgtt--tgtgtgtgtgtgcatgctcgccatgcttgacggatgccatgccttcgtgccatgtagtgttgtgaagtgttgtctgttgtgtatgcttgcctgcaagcattcatgccttgcctagcattgctctgcgcgcatgtatgcatgctgttcgttgtgtagattgtttgtgttcgtgcactctctgcccatgtcgccttggcagctctgttggctgtgtgtgcacttgtctagtgtttgtttgagcatgctgcccgagttgatttggcagcagcttgttgtgcttgttcattctccttgtgttcttctttgttgcgtttgcctacagtaa--acacacaca--cacctgccgtgttacaaca


Srospv3 LTR Phylogeny Alignment
126 670
5_ACAAC                                       tgttgacaggcaagtc---------ctgtctg----ct-gagtc--atca-----------ttgacctcccttctt-------------cacgacaccacaaatttgcattcacctctcttgtgttctggaatg-ttcacg---tgatttccctccaacctgttgcaagtg-cagtgtttagc-ttg---tgtggttgctcggtgttacatgctcttgcataacacaccacataac------cacacaactctcaacaaacactgccacgtcaccactttgcgttgtcgacaa-ttcttgtcttctgctctgttt----------------ctttctgttggagtgttca--ttcatcctac----atccttgtttgcttcacaactcaagt------------------------aa--acacacacaa--ctctctctt-------gccaa-gacaatctcccacaca--------------------------------------------acacacagcacacaca--g------cacacacagc------------------------------aca--cacacaca---------------caca-cacacacaagt---------ctccaacaacagcaccaccacc--atgaacttacaaca
3_ACAAC                                       tgttgacaggcaagtc---------ctgtctg----ct-gagtcatatca-----------ttgacctccattctt-------------cacgacaccacaaattcacattcacctctcttgtgttctggaatg-ttcacg---tgatttccctccaacctgttgcacgtg-cagtgtttacc-ttg---tgtggttgctcggtgttacatgctcttgcataacacaccacataac------cacacaactctcaacaaacactgccacgtcaccactttgcgttgtcgacaa-ttcttgtcttctgctctgttt----------------ctttctgttggagtgttca--ttcatcctac----atccttgtttgcttcacaactcaagt------------------------aa--acacacacaa--ctctctctt-------gccaa-gacaatctcccacaca--------------------------------------------acacacagcacacaca--g------cacacacag------------------------------------cacacaca---------------caca-cacacacaa--------caagtccaacaacagcaccaccacc--atgaacttacaaca
5_ACATA                                       tgttgacaggcaagtc---------ctgtctg----ct-gagtc--atca-----------ttgacctcccttctt-------------tacgacaccacaaatttacattcacctctcttgtgttctggaatg-ttcacg---tgatttccctccaacctgttgcacgtg-cagtgttttcc-ttg---tgtggttgctcgatgttacatgctcttgcataacacaccacataac------cacacaactctcaacaaacactgccacgtcaccactttgcgttgtcgacaa-ttcttgtcttctgctctgttt----------------ctttctgttggag-gttca--ttcatcctac----atccttgtttgcttcacaactcaagt------------------------aa--acacacacaa--ctctctctt-------gccaa-gacaatctcccacaca--------------------------------------------acacacagcacacaca--g------cacacacagc----------------------------acaca--cacacaca---------------caca-cacacacaagt---------ctccaacaacagcaccaccacc--atgaacttacaaca
3_ACATA                                       tgttgacaggcaagtc---------ctgtctg----ct-gagtc--atca-----------ttgacctcccttctt-------------tacgacaccacaaatttacattcacctctcttgtgttctggaatg-ttcacg---tgatttccctccaacctgttgcacgtg-cagtgttttcc-ttg---tgtggttgctcgatgttacatgttcttgcataacacaccacataac------cacacaactctcaacaaacactgccacgtcaccactttgcgttgtcgacaa-ttcttgtcttctgctctgttt----------------ctttctgttggagtgttca--ttcatcctac----atccttgtttgcttcacaactcaagt------------------------aa--acacacacaa--ctctctctt-------gccaa-gacaatctcccacaca--------------------------------------------acacacagcacacaca--g------cacacacaca----------------------caca-cacaca--cacacaca---------------caca-cacacacaagt---------ctccaacaacagcaccaccagc--atgaacttgcaaca
5_ACCGG                                       tgttggcaggcaagtc---------ctgtctg----ct-gagtc--atca-----------ttgacctcccttctt-------------cacgacaccacaaattcacattcacctctcttgtgttctggaatg-ttcacg---tgatttccctccaacctgttgcacgtg-cagtgtttagc-ttg---tgtggttgctcgatgttacatgctcttgcataacacaccacataac------cacacaactctcaacaaacactgccacgtcaccactttgcgttgtcgacaa-ttcttgtcttctgctctgttt----------------ctttctgttggagtgttca--ttcatcctac----atccttgtttgcttcacaactcaagt------------------------aa--acacacacaa--cttcctctt-------gccaa-gacaatctcccacaca--------------------------------------------acacacagcacactct--g------cacacacagc------------------------------aca--cacacaca---------------caca-cacacacaagt---------ctccaacaacagcaccaccacc--atgaacttacaaca
3_ACCGG                                       tgttgacaggcaagtc---------ctgtctg----ct-gagtc--atca-----------ttgacctcccttctt-------------cacgacaccacaaattcacattcacctctcttgtgttctggaatg-ttcacg---tgatttccctccaacctgttgcacgtg-cagtgtttagc-ttg---tgtggttgctcgatgttacatgctcttgcataacacaccacataac------cacacaactctcaacaaacactgccacgtcaccactttgcgttgtcgacaa-ttcttgtcttctgctctgttt----------------ctttctgttggagtgttca--ttcatcctac----atccttgtttgcttcacaactcaagt------------------------aa--acacacacaa--cttcctctt-------gccaa-gacaatctcccacaca--------------------------------------------acacacagcacactct--g------cacacacag----------------------------------------caca---------------caca-cacacacaagt---------ctccaacaacagcaccaccacc--atgaacttacaaca
5_ATCGC                                       tgttgacaggcaagtc---------ctgtctg----ct-gagtc--atca-----------ttgacctcccttctt-------------cacgacaccacaaattcacattcacctctcttgtgttctggaatg-ttcacg---tgatttccctccaacctgttgcacgtg-cagtgtttacc-ttg---tgtggttgctcgatgttacatgctcttgcataacacaccacataac------cacacaactctcaacaaacactgccacgtcaccactttgcgttgtcgacaa-ttcttgtcttgtgctctgttt----------------ctttctgttggagtgttca--ttcatcctac----atccttgtttgcttcacaactcaagt------------------------aa--acacacacaa--ctctctctt-------gccaa-gacaatctcccacaca--------------------------------------------acacacagcacactct--g------cacacacagc-----------------------aca-cacaca--cacacaca---------------caca-cacacacaagt---------ctccaacaacagcaccaccagc--atgaacttacaaca
3_ATCGC                                       tgttgacaggcaagtc---------ctgtctg----ct-gagtc--atca-----------ttgacctcccttctt-------------cacgacaccacaaattcacattcacctctcttgtgttctggaatg-ttcacg---tgatttccctccaacctgttgcacgtg-cagtgtttacc-ttg---tgtggttgctcgatgttacatgctcttgcataacacaccacataac------cacacaactctcaacaaacactgccacgtcaccactttgcgttgtcgacaa-ttcttgtcttctgctctgttt----------------ctttctgttggagtgttca--ttcatcctac----atccttgtttgcttcacaactcaagt------------------------aa--acacacacaa--ctctctctt-------gccaa-gacaatctcccacaca--------------------------------------------acacacagcacacaca--g------cacacacagc----------------------------acaca--cacacaca---------------caca-cacacacaagt---------ctccaacaacagcaccaccagc--atgaacttacaaca
5_ATGGA                                       tgttgacaggcaagtc---------ctgtctg----ct-gagtc--atca-----------ttgacctcccttctt-------------cacgacaccacaaatttacattcac---------------------ctcacg---tgatttccctccaacctgttgcacgtg-cagtgtttagc-ttg---tgtggttgctcgatgttacatgttcttgcataacacaccacataac------cacccaactctcaacaaacactgccacgtcaccactttgcgttgtcgacaa-ttcttgtcttgtgctctgttt----------------ctttctgttggagtgttca--ttcatcctac----atccttgtttgcttcacaactcaagt------------------------aa--acacacacaa--ctctctctt-------gccaa-gacaatctcccacaca--------------------------------------------acacacagcacacaca--g------cacacacagcaca------------------------cataca-gcacacacagcacacacacacacacaca-cacacacaagt---------ctccaacaacagcaccaccagc--atgaacttgcaaca
3_ATGGA                                       tgttgacaggcaagtc---------ctgtctg----ct-gagtc--atca-----------ttgacctcccttctt-------------cacgacaccacaaatttacattcac---------------------ctcacg---tgatttccctccaacctgttgcacgtg-cagtgtttagc-ttg---tgtggttgctcgatgttacatgttcttgcataacacaccacataac------cacacaactctcaacaaacactgccacgtcaccactttgcgttgtcgacaa-ttcttgtcttgtgctctgttt----------------ctttctgttggagtgttca--ttcatcctac----atccttgtttgcttcacaactcaagt------------------------aa--acacacacaa--ctctctctt-------gccaa-gacaatctcccacaca--------------------------------------------acacacagcacacaca--g------cacacacagcaca------------------------cacaca-gcacacacag----cacacacacacaca-cacacacaagt---------ctctcacaacagcaccaccagc--atgaacttgcaaca
5_CACAC                                       tgttgacaggcaagtc---------ctgtctg----ct-gagtc--atca-----------ttgacctcccttctt-------------cacgacaccacaactttgcattcacctctcttgtgttctggaatg-ttcacg---tgatttccctccaacctgttgcacgtg-cagtgttttcc-ttg---tgtggttgctcgatgttacatgctcttgcataacacaccacataac------cacacaactctcaacaaacactgccacgtcaccactttgcgttgtcgacaa-ttcttgtcttctgctctgttt----------------ctttctgttggag-gttca--ttcatcctac----atccttgtttgcttcacaactcaagt------------------------aa--acacacacaa--ctctctctt-------gccaa-gacaatctcccacaca--------------------------------------------acacacagcacacaca--g------cacacacag----------------------------------------caca---------------caca-cacacacaagt---------ctccaacaacagcaccaccacc--atgagtgttcaaca
3_CACAC                                       tgttgacaggcaagtg---------ctgtgtg----gt-gagtc--atca-----------ttgacatccattttt-------------cacgacaccacaaattcacattcacctctcttgtgttagggaatg-ttcacg---tgatttccctccaacctgttgcacgtg-cagtgtttacc-ttg---tgtggttgctcgatgttacatgctcttgcataacacaccacataac------cacacaactctcaacaaacactgccacgtcaccactgtgggtcgtcgacaa-ttcttgtattctgttctgttt----------------ctttctgttggagtgttca--ttcatcctac----atccttgtttgcttcacaactcaagt------------------------aa--acacacacaa--ctctctctg-------gccaa-gacaatctcccacaca--------------------------------------------acacacagcacacaca--g------cacacaca------------------------------------gcacacaca---------------caca-cacacacaagt---------ctccaacaacagcaccaccacc--atgaacttacaaca
5_CCAGC                                       tgttgacatcactgttccagtgtcaatgctcg----ct-gagtc--agca--------------------------------------------------------------aattctgctgta------aacg-tttctg----------------------tgcacgtg-cgcccagaaac-------gggcgtttctggttgttttg-----------------ccacgtggc-----act------tctct---------------------------------------ctctcctccagttttctgtcta--tgtgtgagagtgtctctcagtt--catgttca--ttcatcctac----atccttgtttgcttcacaactcaagt------------------------aa--acacacacaa--cttcctctt-------gccaa-gacaatctcccacaca--------------------------------------------acacacagcacacaca--g-------------------------------------------------------caca---------------caca-cacacacaagt---------ctccaacagcagcagcaccacc--atgaacttacaaca
3_CCAGC                                       tgttgacaggcaagtc---------ctgcctg----ct-gagtc--atca-----------ttgacctcccttctt-------------cacgacaccacaaattcacattcacctctcttgtgttctggaatg-ttcacg---tgatttccctccaacctgttgcacgtg-cagtgtttagc-ttg---tgtggttgctcgatgttacatgctcttgcataacacaccacataac------cacacaactctcaacaaacactgccacgtcaccactttgcgttgtcgacaa-ttcttgtcttctgctctgttt----------------ctttctgttggagtgttca--ttcatcctac----atccttgtttgcttcacaactcaagt------------------------aa--acacacacaa--ctctctctt-------gccaa-gacaatctcccacaca--------------------------------------------acacacagcacacaca--g------cacacacagc----------------------------acaca--cacacaca---------------caca-cacacacaagt---------ctccaacaacagcaccaccacc--atgaacttgcaaca
5_CTAAA                                       tgttgacatcactgttccagtgtcaatgcttg----ct-gagtc--agca--------------------------------------------------------------aattctgctgta------aacg-tttctg----------------------tgcacgtg-cgcccagaaac-------gggcgtttctggttgttttg-----------------ccacgtggc-----act------tctct---------------------------------------ctctcctccagttttctgtcta--tgtgtgagagtgtctctcagtt--catgttca--ttcatcctac----atccttgtttgcttcacaactcaagt------------------------aa--acacacacaa--cttcccctt-------gccaa-gacaatctcccacaca--------------------------------------------acacacagcacactct--g----------cacac-----------------------------------acacacaca---------------caca-cacacacaagt---------ctccaacaacagcaccatcacc--atgaacttacaaca
3_CTAAA                                       tgttgacatcactgttccagtgtcaatgcttg----ct-gagtc--agca--------------------------------------------------------------aattctgctgta------aacg-tttctg----------------------tgcacgtg-cgcccagaaac-------gggcgtttctggttgttttg-----------------ccacgtggc-----actt----ctctct---------------------------------------ctctcctccagttttctgtcta--tgtgtgagagtgtctctcagtt--catgttca--ttcatcctac----atccttgtttgcttcacaactcaagt------------------------aa--acacacacaa--cttcccctt-------gccaa-gacaatctcccacaca--------------------------------------------acacacagcacactct--g--------cacacac-----------------------------------acacacaca---------------caca-cacacacaagt---------ctccaacaacagcaccatcacc--atgaacttacaaca
5_CTGAG                                       tgttgacaggcaagtc---------ctgtctg----ct-gagtc--atca-----------ttgacctcccttctt-------------cacgacaccacaaatttgcattcacctctcttgtgttctggaatg-ttcacg---tgatttccctccaacctgttgcacgtg-cagtgtttagc-ttg---tgtggttgctcgatgttacatgttcttgcataacacaccacataac------cacacaactctcaacaaacactgccacgtcaccactttgcgttgtggacaa-ttcttgtcttctgccctgttt----------------ctttctgttggagtgttca--ttcatcctac----atccttgtttgcttcacaactcaagt------------------------aa--acacacacaa--cttcctctt-------gccaa-gacaatctcccacaca--------------------------------------------acacacagcacactct--g-----------------------------------------------------cacaca---------------caca-cacacacaagt---------ctcccacaacagcaccaccacc--atgaacttacaaca
3_CTGAG                                       tgttgacaggcaagtc---------ctgtctg----ct-gagtc--atca-----------ttgacctcccttctt-------------cacgacaccacaaatttgcattcacctctcttgtgttctggaatg-ttcacg---tgatttccctccaacctgttgcacgtg-cagtgtttagc-ttg---tgtggttgctcgatgttacatgttcttgcataacacaccacataac------cacacaactctcaacaaacactgccacgtcaccactttgcgttgtggacaa-ttcttgtcttctgccctgttt----------------ctttctgttggagtgttca--ttcatcctac----atccttgtttgcttcacaactcaagt------------------------aa--acacacacaa--cttcctctt-------gccaa-gacaatctcccacaca--------------------------------------------acacacagcacactct--g------c---------------------------------------------acacaca---------------caca-cacacacaagt---------ctccaacaacagcaccaccacc--atgaacttacaaca
5_CTTAT                                       tgttgacaggcaagtc---------ctgtctg----ct-gagtcatatca-----------ttgacctcccttctt-------------cacgacaccacaaatttacattcacctctcttgtgttctggaatg-ttcacg---tgatttccctccaacctgttgcacgtg-cagtgtttagc-ttg---tgtggttgctcgatgttacatgctcttgcataacacaccatataac------cacacaactctcaacaaacactgccacgtcaccactttgcgttgtcgacaa-ttcttgtcttctgctctgttt----------------ctttctgttggagtgttca--ttcatcctac----atccttgtttgcttcacaactcaagt------------------------aa--acacacacaa--ctctctctt-------gccaa-gccaatctcccacaca--------------------------------------------acacacagcacacaca---------cacactt--------------------------------------cacatacag--------------caca-cacacacaagt---------ctccaacaacagcaccaccacc--atgaacttacaaca
3_CTTAT                                       tgttgacaggcaagtc---------ctgtctg----ct-gagtc--atca-----------ttgacctcccttctt-------------cacgacaccacaaatttgcattcacctctcttgtgttctggaatg-ttcacg---tgatttccctccaacctgttgcacgtg-cagtgtttacc-ttg---tgtggttgctcgatgttacatgctcttgcataacacaccacataac------cacacaactctcaacaaacactgccacgtcaccactttgcgttgtcgacaa-ttcttgtcttctgttctgttt----------------ctttctgttggagtgttca--ttcatcctac----atccttgtttgcttcacaactcaagt------------------------aa--acacacacaa--ctctctctt-------gccaa-gacaatctcccacaca--------------------------------------------acacacagcacacaca--g------cacacacagca--------------------------cacaca-gcacacaca-------------cacaca-cacacgcaagt---------ctccaacaacagcaccac-acc--atgagcttgcaaca
5_CTTGT                                       tgttgacatcactgttccagtgtcaatgcttg----ct-gagtc--agca--------------------------------------------------------------aattctgctgta------aacg-tttctg----------------------tgcacgtg-cgcccagaaac-------gggcgtttctggttgttttg-----------------ccacgtggc-----act------tctct---------------------------------------ctctcctccagttttctgtcta--tgtgtgagagtgtctctcagtt--catgttca--ttcatcctac----atccttgtttgcttcacaactcaagt------------------------aa--acacacacaa--cttcccctt-------gccaa-gacaatctcccacaca--------------------------------------------acacacagcacactct--gcacacacacacacac-----------------------------------acacacaca---------------caca-cacacacaagt---------ctcc-acaacagcaccatcacc--atgaacttacaaca
3_CTTGT                                       tgttgacatcactgttccagtgtcaatgcttg----ct-gagtc--agca--------------------------------------------------------------aattctgctgta------aacg-tttctg----------------------tgcacgtg-cgcccagaaac-------gggcgtttctggttgttttg-----------------ccacgtggc-----act------tctct---------------------------------------ctctcctccagttttctgtcta--tgtgtgagagtgtctctcagtt--catgttca--ttcatcctac----atccttgtttgcttcacaactcaagt------------------------aa--acacacacaa--cttcccctt-------gccaa-gacaatctcccacaca--------------------------------------------acacacagcacactct--gcacacacacacacac-----------------------------------acacacaca---------------caca-cacacacaagt---------ctcc-acaacagcaccatcacc--atgaacttacaaca
5_GCCAT                                       tgttgacaggcaagtc---------ctgtctg----ct-gagtc--atca-----------ttgacctcccttctt-------------cacgacaccacaaatttgcattcacctctcttgtgttctggaatg-ttcacg---tgatttccctccaacctgttgcacgtg-cagtgtttagc-ttg---tgtggttgctcgatgttacatactcttgcataacacaccacataac------cacacaactctcaacaaacactgccacgtcaccactttgcgttgtcgacaa-ttcttgtcttctgctctgttt----------------ctttctgttggagtgttca--ttcatcctac----atccttgtttgcttcacaactcaagt------------------------aa--acacacacaa--cttcctctt-------gccaa-gacaatctcccacaca--------------------------------------------acacacagcacactct--g------cacacacac-----------------------------acaca--cacacaga---------------cata-cagagatgggt---------ttccaacaacagctccatcacc--atgaacttgcaaca
3_GCCAT                                       tgttgacaggcaagtc---------ctgtctg----ct-gagtc--atca-----------ttgacctcccttctt-------------cacgacaccacaaatttgcattcacctctcttgtgttctggaatg-ttcacg---tgatttccctccaacctgttgcacgtg-cagtgtttagc-ttg---tgtggttgctcgatgttacatactcttgcataacacaccacataac------cacacaactctcaacaaacactgccacgtcaccactttgcgttgtcgacaa-ttcttgtcttctgctctgttt----------------ctttctgttggagtgttca--ttcatcctac----atccttgtttgcttcacaactcaagt------------------------aa--acacacacaa--cttcctctt-------gccaa-gacaatctcccacaca--------------------------------------------acacacagcacactct--g------cacacacaca------------------------ca-cacaca--cacacaca---------------caca-cacacacaagt---------ctccaacaacagcaccatcacc--atgaacttgcaaca
5_GCTGG                                       tgttgacatcactgttccagtgtcaatgcttg----ct-gagtc--agca--------------------------------------------------------------aattctgctgta------aacg-tttctg----------------------tgcacgtg-cgcccagaaac-------gggcgtttctggttgttttg-----------------ccacgtggc-----act------tctct---------------------------------------ctctcctccagttttctgtcta--tgtgtgagagtgtctctcagtt--catgttca--ttcatcctac----atccttgtttgcttcacaactcaagt-----------------------aaa--acacacacaa--cttcccctt-------gccaa-gacaatctcccacaca--------------------------------------------acacacagcacactct--g------cacacacac-----------------------------------acacacaca---------------caaa-cacggccaagt---------ctcccacaacagcaccatcacc--aggagcttataaca
3_GCTGG                                       tgttgacatcactgttccagtgtcaatgcttg----ct-gagtc--agca--------------------------------------------------------------aattctgctgta------aacg-tttctg----------------------tgcacgtg-cgcccagaaac-------gggcgtttctggttgttttg-----------------ccacgtggc-----act------tctct---------------------------------------ctctcctccagttttctgtcta--tgtgtgagagtgtctctcagtt--catgttca--ttcatcctac----atccttgtttgcttcacaactcaagt------------------------aa--acacacacaa--cttcccctt-------gccaa-gacaatctcccacaca--------------------------------------------acacacagcacactct--gc----acacacacac-----------------------------------acacacaca---------------caca-cacacacaagt---------ctccaacaacagcaccatcacc--atgaacttacaaca
5_GTCAC                                       tgttgacaggcaagtc---------ctgcctg----ct-gagtc--atca-----------ttgacctcccttctt-------------cacgacaccacaaattcacattcacctctcttgtgttctggaatg-ttcacg---tgatttccctccaacctgttgcacgtg-cagtgtttagc-ttg---tgtggttgctcgatgttacatgctcttgcataacacaccacataac------cacacaactctcaacaaacactgccacgtcaccactttgcgttgtcgacaaattcttgtcttctgctctgttt----------------ctttctgttggagtgttca--ttcatcctac----atccttgtttgcttcacaactcaagt------------------------aa--acacacacaa--ctctctctt-------gccaa-gacaatctcccacaca--------------------------------------------acacacagcacacaca-ag------aacacacagg----------------------------acaga--cacacaca---------------cact-cacacataagt---------ctgcgacgacagcacc-ccacc--atggacctacaaca
3_GTCAC                                       tgttgacatcactgttccagtgtcaatgcttg----ct-gagtc--agca--------------------------------------------------------------aattctgctgta------aacg-tttctg----------------------tgcacgtg-cgcccagaaac-------gggcgtttctggttgttttg-----------------ccacgtggc-----act------tctct---------------------------------------ctctcctccagttttctgtcta--tgtgtgagagtgtctctcagtt--catgttca--ttcatcctac----atccttgtttgcttcacaactcaagt------------------------aa--acacacacaa--cttcccctt-------gccaa-gacaatctcccacaca--------------------------------------------acacacagcacactct--g--------cacacac-----------------------------------acacacaca---------------caca-cacacacaagt---------ctccaacaacagcaccatcacc--atgaacttacaaca
5_ACCGC                                       tgttgacaggcaagtc---------ctgtctg----ct-gagtc--atca-----------ttgacctcccttctt-------------tacgacaccacaaatttacattcacgtctcttgtgttctggaatg-ttcacg---tgacttccctccaacctgttgcacgtg-cagtgtttagc-ttt---tgtggttactcgatgttacatgttcttgcataacacaccacataac------cacacaactctcaacaaacactgccacgtcaccactttgcgttgtcgacaa-ttcttgtcttctgctctgttt----------------ctttctgttggagtgttca--ttcatcctac----atccttgtttgcttcacaactcaagt------------------------aa--acacacacaa--ctttctctt-------gccaa-gacaatctcccacaca--------------------------------------------acacacagcacacaca--g------cacactc-------------------------------------------------------------tgcg-cacacacaagt---------ctccaacaacagcaccaccacc--atgaacttgcaaca
5_AGGAG                                       tgttgacaggcaagtc---------ctgcctg----ct-gagtc--atca-----------ttgacctcccttctt-------------cacgacaccacaaatttgcattcacctctcttgtgttctggaatg-ttcacg---tgatttccctccaacctgttgcacgtg-cagtgtttagc-ttg---tgtggttgctcgatgttacatgctcttgcataacacaccacataac------cacacaactctcaacaaacactgccacgtcaccactttgcgttgtcgacaa-ttcttgtcttctgctctgttt----------------ctttctgttggagtgttca--ttcatcctac----atccttgtttgcttcacaactcaagt------------------------aa--acacacacaa--cttcctctt-------gccaa-gacaatctcccacaca--------------------------------------------acacacagcacactct--g------cacacacac-------------------------------aca--cacacaca---------------caca-cacacacaagt---------ctccaacaacagcaccatcacc--atgaactttcaaca
5_ATGAA                                       tgttgacaggcaagtc---------ttgtctg----ct-gagtcatatca-----------ttgacctcccttctt-------------cacgacaccacaactttgcattcacctctcttgtgttctggaatg-ttcacg---tgatttccctgcaacctgttgcacgtg-cagtgtttagc-ttg---tgtggctgctcgatgttacatgctcttgcataacacaccacatgac------cacacaactctcaacaaacactgccacgtcaccactttgcgttgtcgacaa-ttcttgtcttctgctctgttt----------------ctttctgttggagtgttca--ttcatcctac----atccttgtttgcttcacaactcaagt------------------------aa--acacacacaa--ctctctctt-------gccaa-gacaatcccccacaca--------------------------------------------acacacagcacacaca--g------cacacac---------------------------------------acacacag----------cacacaca-cacacacaagt---------ctcccacaacagcaccaccacc--atgaacttacaaca
5_ATGAG                                       tgttgacaggcaagcc---------cactctg----ctcaaatcatatcattgaccttcggttgacctcccttctt-------------cacgacaccacaaattcacattcacctct--tgtgttctggaatg-ttcacg---tgatttccctccaacctgttgcacgtg-cagtgtttagctttg---tgtggttgctcgatgttccatgctcttgcatagcacaccacataac------cacacaactctcaacaaacactgccacgtcaccactttgcgttgtcgacaa-ttcttgtcttgtgctctgttt----------------ctttctgttggagtgttca--ttcatcctac----atccttgcttgcttcacaactcaagt------------------------aa--acacacacaa--cttcctctt-------gccaa-gccaatctcccacaca--------------------------------------------acacacagcacacaca-----------------------------------------------------------------------------caca-cacacacaagt---------ctccaacaacagcaccaccacc--atgaacttacaaca
5_CTAGC                                       tgttgacaggcaagtc---------ctgtctg----ct-gagtc--atca-----------ttgacctcccttctt-------------cacgacaccacaaatttgcattcacctctcttgtgttctggaatg-ttcacg---tgatttccctccaacctgttgcacgtg-cagtgtttagc-ttg---tgtggttgctcgatgttacatactcttgcataacacaccacataac------cacacaactctcaacaaacactgccacgtcaccactttgcgttgtcgacaa-ttcttgtcttctgctctgttt----------------ctttctgttggagtgttca--ttcatcctac----atccttgtttgcttcacaactcaagt------------------------aa--acacacacaa--cttcctctt-------gccaa-gacaatctcccacaca--------------------------------------------acacacagcacactct--g------cacacacaca------------------------ca-cacaca--cacacaca---------------caca-cacacacaagt---------ctccaacaacagcaccatcacc--atgaacttacaaca
5_CTCAA                                       tgttgacaggcaagtc---------ctgtctg----ct-gagtc--atca-----------ttgacctcccttctt-------------cacgacaccacaaatttgcattcacctctcttgtgttctggaatg-ttcacgtgatgatttccctccaacctgttgcacgtg-cagtgtttagc-ttg---tgtggttgctcgatgttacatgctcttgcataacacaccacataac------cacacaactctcaacaaacactgccacgtcaccactttgcgttgtcgacaa-ctcttgtcttctgctctgttt----------------ctttctgttggagtgttca--ttcatcgtac----atccttgtttgcttcacaactcaagt------------------------aa--acacacacaa--cttcctctt-------gtcaa-gacaatctcccacaca--------------------------------------------acacacagcacacaca--g------cacacacagc----------------------------acaca--ca-gcaca---------------caca-cacacacaagt---------ctccaacaacagcaccaccacc--atgaacttacaaca
5_GCAGG                                       tgttgacaggcaagtc---------ctgtctg----ct-gagtc--atca-----------ttgacctcccttctt-------------cacgacaccacaaatttgcattcacctctcttgtgttctggaatg-ttcacg---tgatttccctccaacctgttgcacgtg-cagtgtttagt-ttg---tgtggttgctcggtgttacatgctcttgcataacacaccacataac------cacacaactctcaacaaacactgccacgtcaccactttgcgttgtcgacaa-ttcttgtcttctgctctgttt----------------ctttctgttggagtgttca--ttcatcgtac----atccttgtttgcttcacaactcaagt------------------------aa--acacacacaa--ctctctctt-------gccaa-gccaatctcccacacag------------------------------------------cacacacagcacacaca--g------cacgcacag------------------------------------cacacaca---------------caca-cacacacaagt---------ctccaacaacagcaccaccacc--atgaacttacaaca
5_GCTGT                                       tgttgacaggcaagtc---------ctgtctg----ct-gagtc--atca-----------ttgacctcccttctt-------------cacgacaccacaaattcacattcacctctcttgtgttctggaatg-ttcacg---tgatttccctccaacctgttgcacgtg-cagtgtttagc-ttg---tgtggttgctcgatgttacatgctcttgcataacacaccacataac------cacacaactctcaacaaacactgccacgtcaccactttgcgttgtcgacaa-ttcttgtcttctgctctgtttc---------------ctttctgttggagtgttca-tttcatcctac----atccttgtttgcttcacaactcaagt------------------------aa--acacacacaa--cttcctctt-------gccaa-gacaatctcccacaca--------------------------------------------acacacagcacactct--g------cacacacagc----------------------------acaca--cacacaca---------------caca-cacacacaagt---------ctccaacaacagcaccaccacc--atgaacttacaaca
5_GTGGC                                       tgttgacaggcaagtc---------ctgtctg----ct-gagtc--atca-----------ttgacctcccttctt-------------cacgacaccacaaatttacattcacctctcttgtgttctggaatg-ttcacg---tgatttccctccaacctgttgcacgtg-cagtgtttagc-ttg---tgtggttgctcgatgttacatgctcttgcataacacaccacataac------cacacaactctcaacaaacactgccacgtcaccactttgcgttgtcgacaa-ttcttgtcttctgctctgttt----------------ctttctgttggagtgttca--ttcatcctac----atccttgtttgcttcacaactcaagt------------------------aa--acacacacaa--cttcctctt-------gtcaa-gacaatctcccacaca--------------------------------------------acacacagcacacaca--g------cacacacag----------------------------------------caca---------------caca-cacacacaagt---------ctccaacaacagcaccaccacc--atgaacttgcaaca
5_GTGGT                                       tgttgacaggcaagtc---------ctgtctg----ct-gagtc--atca-----------ttgacctcccttcta-------------cacgacaccacaaatttgcatccacctctcttgtgttctggaatg-ttcacg---tgatttccctccaacctgttgcacgtg-cagtgtttagc-ttg---tgtggttgctcgatgttacatgctcttgcataacacaccacataac------cacacaactctcaacaaacactgccacgtcaccactttgcgttgttgacaa-ttcttgtcttctgctctgttt----------------ctttctgttggagtgttca--ttcatcctac----atccttgtttgcttcacaactcaagt------------------------aa--acacacacaa--ctctctctt-------gccaa-gacaatctcccacaca--------------------------------------------acacacagcacacaca--g------cacacacagca---------------------caca-cacaca--cacacaca---------------caca-cacacacaagt---------ctccaacaacagcaccaccacc--atgaacttacaaca
5_GTAAC                                       tgttgacaggcaagtc---------ttgtctg----ct-gagtcatatca-----------ttgacctcccttctt-------------cacgacaccacaactttgcattcacctctcttgtgttctggaatg-ttcacg---tgatttccctgcaacctgttgcacgtg-cagtgtttacc-ttg---tgtggttgctcgatgttacatgctcttgcatgacacaccacataac--cacacacacaactctcaacaaacactgccacgtcaccactttgcgttgtcgacaa-ttcttgtcttgtgctctgttt----------------ctttctgttggtgtgttca--ttcatcctac----atccttgtttgcttcacaactcaagt------------------------aa--acacacacaa--ctctctctt-------gccaa-gacaatcccccacaca--------------------------------------------acacacagcacacaca--g------cacacac---------------------------------------acacacag----------cacacaca-cacacacaagt---------ctccaacaacagcaccaccacc--atgaacttgcaaca
5_TCAAC                                       tgttgacaggcaagtc---------ctgtctg----ct-gagtc--atca-----------ttgacctcccttctt-------------cacgacaccacaaatttgcattcacctctcttgtgttctggaatg-ttcacg---tgatttccctccaacctgttgcacgtg-cagtgtttacc-ttg---tgtggttgctcgatgttacatgctcttgcataacacaccacataac------cacacaactctcaacaaacactgccacgtcaccactttgcgttgtcgacaa-ttcttgtcttctgctctgttt----------------ctttctgttggagtgttca--ttcatcctac----atccttgtttgcttcacaactcaagt------------------------aa--acacacacaa--cttcctctt-------gccaa-gacaatctctcacaca--------------------------------------------acacacagcacacaca--g------cacacacagc--------------------------------------accca---------------caca-cacacacaagt---------ctccaacaacagcaccaccacc--atgaacttacaaca
5_TCGAC                                       tgttgacaggcaagtc---------ctgtctg----ct-gagtc--atcat----------ttgacctcccttctt-------------cacgacaccacaaattcacattcacctctcttgtgttctggaatg-ttcacg---tgatttccctccaacctgttgcacgtg-cagtgtttagc-ttg---tgtggttgctcgatgttacatgctcttgcatgacacaccacataac--cacacacacaactctcaacaaacactgccacgtcaccactttgcgttgtcgacaa-ttcttgtcttctgctctgttt----------------ctttctgttggagtgttca--ttcatcctac----atccttgtttgctccacaactcaagt------------------------aa--acacacacaa--cttcctctt-------gcaaa-gacaatctcccacaca--------------------------------------------acacacagcacacaca-----------------------------------------------------------------------------caca-cacacacaagt---------ctccaacaacagcaccaccacc--atgaacttacaaca
5_TCGGA                                       tgttgacaggcaagtc---------ctgtctg----ct-gagtc--atca-----------ttgacctcccttctt-------------cacgacaccacaaattcacattcacctctcttgtgttctggaatg-ttcacg---tgatttccctccaacctgttgcacgtg-cagtgtttagc-ttg---tgtggttgctcgatgtgacatgctcttgcataacacaccacataac------cacacaactctcaacaaacactgccacgtcaccactttgcgttgtcgacaa-ttcttgttttctgctctgttt----------------ctttctgttggagtgttca--ttcatcctac----atccttgtttgcttcacgactcaagt------------------------aa--acacacacaa--cttcctctt-------gccaa-gacaatctcccacaca--------------------------------------------acacacagcacactct--g------cac---------------------------------------------acaca---------------caca-cacacacaagt---------ctccaacaacagcaccaccacc--atgaacttacaaca
5_TTGGA                                       tgttgacaggcaagtc---------ctgtctg----ct-gagtc--atca-----------ttgacctcccttctt-------------tacgacacca-aaatttacattcacctctcttgtgttctggaatg-ttcacg---tgatttccctccaacctgttgcacgtg-cagtgtttacc-ttg---tgtggttgctcgatgttacatgctcttgcataacacaccacataac------cacacaactctcaacaaacactgccacgtcaccactttgcgttgtcgacaa-ttcttgtcttgtgctctgttt----------------ctttctgttggagtgttca--ttcatcctac----atccttgtttgcttcacaactcaagt------------------------aa--acacacacaa--ctctctctt-------gccaa-gacaatctcccacaca--------------------------------------------acacacagcacactct--g---------------------------------------------------cacacaca---------------caca-cacacacaagt---------ctccaacaacagcaccaccagc--atgaacttacaaca
5_TTTAG                                       tgttgacaggcaagtc---------ctgtctg----ct-gagtc--atca-----------ttgacctcccttctt-------------tacgacaccacaaatttgcattcacctctcttgtgttctggaatg-ttcacg---tgatttccctccaacctgttgcacgtg-cagtgtttagc-ttg---tgtggttgctcgatgttacatgttcttgcataacacaccacataac------cacacaactctcaacaaacactgccacgtcaccactttgcgttgtcgacaa-ttcttgtcttctgctctgttt----------------ctttctgttggagtgttca--ttcatcctac----atccttgtttgcttcacaactcaagt------------------------aa--acacacacaactctctctctt-------gccaa-gacaatctcccacaca--------------------------------------------acacacagcacacaca--g------cacacag--------------------------------------cacacaca---------------caca-cacacacaagt---------ctccaacaacagcaccac---c--atgaacttacaaca
3_AAGAC                                       tgttgacaggcaagtc---------ctgtctg----ct-gagtc--atca-----------ttgacctcccttctt-------------cacgacaccacaaatttacattcacctctcttgtgttctggaatg-ttcacg---tgatttccctccaacctgttgcacgtg-cagtgtttagc-ttg---tgtggttgctcgatgttacatgctcttgcataacacaccacataac------cacacaactctcaacaaacactgc-----caccactttgcgttgtcgacaa-ttcttgtcttctgctctgttt----------------ctttctgttggagtgttca--ttcatcctac----atccttgtttgcttcacaactcaagt------------------------aa--acacacacaa--ctctctctt-------gccaa-gacaatctcccacaca----------------------------------------------acacagcacactct--g------cacacacag----------------------------------------caca---------------caca-cacacacaagt---------ctccaacaacagcaccaccacc--atgaacttgcaaca
3_ACCAC                                       tgttgacaggcaagtc---------ctgtctg----ct-gagtc--atca-----------ttgacctcccttctt-------------tacgacaccacaactttgcattcacctctcttgtgttctggaatg-ttcacg---tgatttccctccaacctgttgcacgtg-cagtgtttagc-ttg---tgtggttgctcgatgttacatgttcttgcataacacaccacataac------cacacaactctcaacaaacactgccacgtcaccactttgcgttgtcgacaa-ttcttgtcttctgctctgttt----------------ctttctgttggagtgttca--ttcatcctac----atccttgtttgcttcacaactcaagt------------------------aa--acacacacaa--ctctctctt-------gccaa-gacaatctcccacaca--------------------------------------------acacacagcacactct--g------ctgccccagcagaacacacatacactcatacccaca-cacaca--cacacaca---------------caca-cacacacaagt---------ctcctacaacagcaccaccacc--atgaacttacaaca
3_ATCAG                                       tgttgacaggcaagtc---------ctgtctg----ct-gagtc--atca-----------ttgacctcccttctt-------------tacgacaccacaaatttacattcacctctcttgtgttctggaatg-ttcacg---tgatttccctccaacctgttgcacgtg-cagtgtttagc-ttg---tgtggttgctcgatgttacatgctcttgcataacacaccatataac------cacacaactctcaacaaacactgccacgtcaccactttgcgttgtcgacaaatttttgtcttgtgctctgttt----------------ctttctgttggagtgttct--ttcatcctac----atccttgtttgcttcacaactcaagt------------------------aa--acacacacaa--ctctctcct-------gccaa-gacaatctcctacacag------------------------------------------cacacacagcacacaca--g------cacaca--------------------------------------------------------------caca-cacacacaagt---------ctccaacaacagcaccaccacc--atgaacttgcaaca
3_CCCAT                                       tgttgacatcactgttccagtgtcaatgcttg----ct-gagtc--agca--------------------------------------------------------------aattctgctgta------aacg-tttctg----------------------tgcacgtg-cgcccagaaac-------gggcgtttctggttgttttg-----------------ccacgtggc-----act------tctct---------------------------------------ctctcctccagttttctgtcta--tgtgtgagagtgtctctcagtt--catgttca--ttcatcctac----atccttgtttgcttcacaactcaagt------------------------aa--acacacacaa--cttcccctt-------gccaa-gacaatctcccacaca--------------------------------------------acacacagcacactct--g------cacacacac-----------------------------------atacacaca---------------caca-cacacacaagt---------ctccaacaacagcaccatcacc--atgaacttacaaca
3_CTTGC                                       tgttgacatcactgttccagtgtcaatgcttg----ct-gagtc--agca--------------------------------------------------------------aattctgctgta------aacg-tttctg----------------------tgcacgtg-cgcccagaaac-------gggcgtttctggttgttttg-----------------ccacgtggc-----act------tctct---------------------------------------ctctcctccagttttctgtcta--tgtgtgagagtgtctctcagtt--catgttca-tttcatcctac----atccttgtttgcttcacaactcaagt------------------------aa--acacacacaa--ctctctctt-------gtcaa-gacaatctcccacaca--------------------------------------------acacacagcacacaca--g-----------------------------------------------------cacaca---------------caca-cacacacaagt---------ctccaacaacagcaccaccagc--atgaacttacaaca
3_GCAAC                                       tgttgacatcactgttccagtgtcaatgcttg----ct-gagtc--agca--------------------------------------------------------------aattctgctgta------aacg-tttctg----------------------tgcacgtg-cgcccagaaac-------gggcgtttctggttgttttg-----------------ccacgtggc-----act------tctct---------------------------------------ctctcctccagttttctgtgta--tgtgtgagagtgtctctcagtt--catgttca--ttcatcctac----atccttgtttgctccacaactcaagt------------------------aa--acacacacaa--ctctctctt-------gccaa-gacaatctcccacaca--------------------------------------------acacacagcacactct--g------cacacaca------------------------------------gcacacacag----------cacacaca-cacacacaagt---------ctccaacaacagcaccaccacc--atgaacttacaaca
3_GCGAG                                       tgttgacaggcaagtc---------ctgtctg----ct-gagtc--atca-----------ttgacctcccttctt-------------cacgacaccacaaatttgcattcacctctcttgtgttctggaatg-ttcacg---tgatttccctccaacctgttgcacgtg-cagtgtttagc-ttg---tgtggttgctcgatgttacatgcttttgcataacacaccacataac------cacacaactctcaacaaacactgccacgtcaccactttgcgtcgtcgacaa-ttcttgtcttctgctctgttt----------------ctttctgttggagtgttca--ttcatcgtac----atccttgtttgcttcacaactcaagt------------------------aa--acacacacaa--ctctctctt-------gtcaa-gacaatctcccacaca--------------------------------------------acacacagcacacaca--g------cacactc--------------------------------------tgcacaca---------------caca-catacacaagt---------ctccaacaacagcaccaccacc--atgaacttacaaca
3_GCAAG                                       tgttgacaggcaagtc---------ctgtctg----ct-gagtc--atca-----------ttgacctcgcttctt-------------tacgacagcacaaatt-acattcacctctc-tgtgttctggaatg-ttcacg---tgatttccctccaacctgttgcacgtg-cagtgtttagc-tcg---tgtggttgctcgatgttacatgctcttgcataacacaccacataac------cacacaactctcaacaaacactgccacgtcaccactttgcgttgtcgacaa-ttcttgtcttctgctctgttt----------------ctttctgttggagtgttca--ttcatcctac----atccttgtttgcttcacaactcaagt------------------------aa--acacacacaa--ctctctctt-------gccaa-gacaatctcccacaca--------------------------------------------acacacagcacactct--g------cacaca--------------------------------------------------------------caca-cacacacaagt---------ctccaacaacagcaccaccacc--atgaacttgcaaca
3_GTAGT                                       tgttgacaggcaagtc---------ctatctg----ct-gagtc--atca-----------ttgacctcccttctt-------------tacgacaccacaaatttacattcacctctcttgtgttctggaatg-ttcacg---tgatttccctccaacctgttgcacgtg-cagtgtttagt-ttg---tgtggttactcgatgttacatgctcttgcataacacaccacataat------cacacaactctcaacaaacactgccacgtcaccactttgcgttgtcgacaa-ttcttgtcttctgctctgttt----------------ctttctgttggagtgttca--ttcatcctac----atccttgtttgcttcacaactcaagt------------------------aa--acacacacaa--ctctctctt-------gccaa-gacaatctcccacaca--------------------------------------------acacacagcacacaca--g------cacaca---------------------------------------cacacaca--------------acaca-cacacacaagt---------ctccactaccagcacaccaccc--atgaacttacaaca
3_GTCAG                                       tgttgacaggcaagtc---------ctatctg----ct-gagtc--atca-----------ttgacctcccgtctt-------------cacgacaccacaaatttgcattcacctctcttgtgttctggaatg-ttcacg---tgatttccctccaacctgttgcacgtg-cagtgtttacc-ttg---tgtggttgctcgatgttacatgctcttgcataacacaccacataac------cacacaactctcaacaaacactgccacgtcaccactttgcgttgtcgacaa-ttcttgtcttctgctctgttt----------------ctttctgttggaatgttct--ttcatcctgc----atccttgtttgctccacaactcaagt------------------------aa--acacacacaa--ctctctctt-------gccaa-gacaatctcccacaca--------------------------------------------acacacagcacacaca--g------cacacacagc----------------------------acaca--ca-gcaca---------------cacg-cacacacaagt---------ctccaacaacagcaccaccacc--atgaacttacaaca
3_GTCAT                                       tgttgacaggcaagtc---------ctgtctg----ct-gagtc--atca-----------ttgacctcccttctt-------------cacgacaccacaaatttgcattcacctctcttgtgttctggaatg-ttcacg---tgatttccctccaacctgttgcacgtg-cagtgtttagc-ttg---tgtggttgctcggtgttacatgctcttgcataacacaccacataac------cacacaactctcaacaaacactgccaagtcaccactttgcgttgtcgacaa-ttcttgtcttctgctctgtttc---------------ttttttgttggagtgttca--ttcatcctac----atccttgtttgcttcacaactcaagt------------------------aa--acacacacaactctctctctt-------gccaa-ggcaatctcccacaca--------------------------------------------acacactgcacacact--g------cacacgcag-----------------------------------------------------------caca-cacacacaagt---------ctccaacaacagcaccaccacc--atgaacttgcaaca
3_GTCGC                                       tgttgacatcactgttccagtgtcaatgcttg----ct-gagtc--agca--------------------------------------------------------------aattctgctgta------aacg-tttctg----------------------tgcacgtg-cgcccagaaac-------gggcgtttctggttgttttg-----------------ccacgtggc-----act------tctct---------------------------------------ctctcctccagttttctgtcta--tgtgtgagagtgtctctcagtt--catgttca--ttcatcctac----atccttgtttgcttcacaactcaagt------------------------aa--acacacacaa--cttcccctc-------gccaa-gacaatcttccacaca--------------------------------------------acacacagcacac----------------------------------------------------------acacaca---------------caca-cacacacaagt---------ctccaacaacagcaccatcacc--atgaacttacaaca
3_GTGGA                                       tgttgacaggcaagtc---------ctgtctg----ct-gagtc--atca-----------ttgacctcccttctt-------------cacgacaccacaaatttgcactcacctctcttgtgttctggaatg-ttcacg---tgatttccctccaacctgttgcacgtg-cagtgtttagc-ttg---tgtggttgctcgatgtcacatgttcttgcataacacaccacataac------cacacaactctcaacaaacactgccacgtcaccactttgcgttgtcgacaa-ttcttgtcttgtgctctgttt----------------ctttctgttggagcgttca--ttcatcctac----atccttgtttgcttcacaactcaagt------------------------aa--acacacacaa--cttcctcgt-------accaa-gacaaactgc--------------------------------------------------acacacagcaca---------------------------------------------------------------------------------caca-cacacacaagt---------ctccaacaacagcaccaccacc--atgaacttacaaca
3_GTTGT                                       tgttgacaggcaagtc---------ctgcctg----ct-gagtc--atca-----------ttgacctcccttctt-------------cacgacaccacaaatttgcattcacctctcttgtgttctggaatg-ttcacg---tgatttccctccaacctgttgcacgtg-cagtgtttagc-ttg---tgtggttgctcgatgttacatgctcttgcataacacaccacataac------cacacaactctcaacaaacactgccacgtcaccactttgcgttgtcgacaa-ttcttgtcttctgctctgttt----------------ctttctgttggagtgttca--ttcatcctac----atccttgtttgcttcacaactcaagt------------------------aaacacacacacaa--ctctctctt-------gccaa-gacaatctcccacaca--------------------------------------------acacgca-------ca--g------cacacaca----------------------------------g--cacacaca---------------caca-cacacacaagt---------ctccaacaacagcaccaccacc--atgaacttacaaca
3_TCCAC                                       tgttgacaggcaagtc---------ctgcctg----ct-gagtc--atca-----------ttgacctcctttctt-------------cacgacaccacaaatttgcattcacctctcttgtgttctggaatg-ttcacg---tgatttccctccaacctgttgcacgtg-cagtgtttagc-ttg---tgtggttgctcgatgttacatgctcttgcatgacacaccacataac--cacacacacaactctcaacaaacactgccacgtcaccactttgcgttgtcgacaa-ttcttgtcttgtgttctgttt----------------ctttctgttggagtgttca--ttcatcctac----atccttgtttgcttcacaactcaagt------------------------aa--acacacacaa--ctctctctt-------gccaa-gacaatctcccacaca--------------------------------------------acacacagcacacaca--g------cacacacag------------------------------------cacacaca---------------caca-cacacacacaccacccacaactccaacaacagcaccaccacc--atgaacttgcaaca
3_TCCAT                                       tgttgacaggcaagtc---------ctgtctg----ct-gagtcatatca-----------ttgacctcccttctt-------------cacgacaccacaaatttgcactcacctctcttgtgttctggaatg-ttcacg---tgatttccctccaatctgttgcacgtg-cagtgtttacc-ttg---tgtggttgctcgatgttacatgctcttgcataacacaccacataac------cacacaactctcaacaaacactgccacgtcaccactttgcgttgtcgacaa-ttcttgtcttctgctctgttt----------------atttctgttggagtgttca--ttcatcctac----atccttgtttgcttcacaactcaagt------------------------aa--acacacacaa--ctccctctt-------gccaa-gacaatcttccacaca--------------------------------------------acacacagcacactct--g------ca-----------------------------------------------------------------------cacacacaagt---------ctccaacaacagcaccaccagc--atgagcatgcaaca
3_TCTGT                                       tgttgacatcactgttccagtgtcaatgcttg----ct-gagtc--agca--------------------------------------------------------------aattctgctgta------aacg-tttctg----------------------tgcacgtg-cgcccagaaac-------gggcgtttctggttgttttg-----------------ccacgtggc-----act------tctct---------------------------------------ctctcctccagttttctgtcta--tgtgtgagagtgtctctcagtt--catgttca--ttcatcctac----atccttgtttgctccacaactcaagt------------------------aa--acacacacaa--ctctctctt-------gccaa-gacaatctcccacaca--------------------------------------------acacacagcacactct--g------cacacaca------------------------------------gcacacacag----------cacacaca-cacacacaagt---------ctccaacaacagcaccaccagc--atgaacttacaaca
Tandem                                        tgttgacaggcaagtc---------ctgtctg----ct-gagtc--atca-----------ttgacctccctcctt-------------cacgacaccacaaatttgcattcacctctcttgtgttctggaatg-ttcacg---tgatttccctccaacctgttgcacgtg-cagtgtttagt-ttg---tgtggttgctcgatgttacatgctcttgcataacacaccacataac------cacgcaactctcaacaaacactgccacgtcaccactttgcgttgtggacaa-ttcttgtcttctgctctgttt----------------ctttctgttggagtgttca--ttcatcctac----atccttgtttgcttcacaactcaagt------------------------aa--acacacacaa--ctctctctt-------gccaa-gacaatctcccacaca--------------------------------------------acacacagcacacaca--g------cacaca---------------------------------------cacacaca---------------caca-cacacacaagt---------ctccaacaacagcaccaccacc--atgaactttcaaca
Tandem                                        tgttgacaggcaagtc---------ctgtctg----ct-gagtc--atca-----------ttgacctcccttctt-------------cacgacaccacaaatttgcattcacctctcttgtgttctggaatg-ttcacg---tgatttccctccaacctgttgcacgtg-cagtgtttagc-ttg---tgtggttgctcggtgttacatgtccttgcataacacaccacataac------cacacaactctcaacaaacactgccacgtcaccactttgcgttgtcgacaa-ttcttgtcttctgctctgttt----------------ctttctgttggagtgttca--ttcatcctac----atccttgtttgcttcacaactcaagt------------------------aa--acacacacaa--ctctctctt-------gccaa-gacaatctcccacaca--------------------------------------------acacacagcacacaca--g---------------------------------------------------------ca---------------caca-cacacacaagt---------ctccaacaacagcaccaccacc--atgaacttacaaca
Tandem                                        tgttgacaggcaagtc---------ctgtctg----ct-gagtc--atca-----------ttgacctcccttctt-------------cacgacaccacaaatttgcattcacctctcttgtgttctggaatg-ttcacg---tgatttctctccaacctgttgcacgtg-cagtgtttagc-ttg---tgtggttgctcgatgttacatgctcttgcataacacaccacataac------cacacaactctcaacaaacactgccacgtcaccactttgcgttgtcgacaa-ttcttgtcttctgctctgttt----------------ctttctgttggagtgttca--ttcatcctac----atcctacgtgcttactccaacccagtgtcttacaccgctatatgcgccagaa--actcatacaa--gatcctacgtgcttactccaa-cccagtgtctcacaccgctatatgcgccggaaactcatacaagatcctactgttgacagcacacacagcacacaca--g------cacaca---------------------------------------cacacaca---------------caca-cacacacaagt---------ctccaacaacagcaccaccacc--atgaacttacaaca
solo_ACAAC                                    tgttgacaggcaagtc---------ctgtctg----ct-gagtc--atca-----------ttgatctcccttctt-------------cacgacaccacaaatttgcactcacctctcttgtgttctggaatg-ttcacg---tgatttccctccaacctgttgcacgtg-cagtgtttagc-ttgtgctgtggttgctcgatgttgcatgctcttgcataacactccacataac------cacacaactctcaacaaacactgccacgtcaccactttgcgttgtcgacaa-ttcttgtcttctgctctgttt----------------ctttctgttggagtgttca--ttcatcctac----atccttgtttgcttcacaactcaagt------------------------aa--acacacacaa--ctctctctt-------gccaa-gacaatctcccacaca--------------------------------------------acacacagcacactct--g------cacacacagca---------------------cacacagcaca--cacacaca---------------caca-cacacacaagt---------ctccaacaacagcaccaccacc--atgaacttgcaaca
SOLO_GCAGG                                    tgttgacaggcaagtc---------ctgtctg----ct-gagtc--atca-----------ttga-ctcccttctt-------------cacgacaccacaaatttgcattcacctttcttgtgttctggaatg-ttcacg---tgatttccctccaacctgttgcacgtg-cagtgtttagc-ttg---tgtgtttgctcgatgttacatgctcttgcataacacaccacataac------cacacaactctcaacaaacactgccacgtcaccactttgcgttgtcgacaa-ttcttgtcttctgctctgttt----------------ctttctgttggagtgttca--ttcatcctac----atccttgtttgcttcacaactcaagt------------------------aa--acacacacaa--ctcactctt-------gccaa-gacaatctcccacaca--------------------------------------------acacacagcacacaca--g------cacacacag------------------------------------cacacaca--------------gcaca-cacacacaagt---------ctccaacaacagcaccaccacc--atgaacttacaaca
SOLO_GCAGA                                    tgttgacaggcaagtc---------ctgtctg----ct-gagtc--atca-----------ttgacctcccttctt-------------cacgacaccacaaatttgcattcacctctcttgtgttctggaatg-ttcacg---tgatttccctccaacctgttgcacgtg-cagtgtttagc-ttg---tgtggttgctcgatgttacatgctcttgcataacacaccacataac------cacacaactctcaacaaacactgccacgtcaccactttgcgttgtcgacaa-ttcttgtcttctgctctgttt----------------ctttctgttggagtgttca--ttcatcctac----atccttgtttgcttcacaactcaagt------------------------aa--acacacacaa--cttcctctt-------gccaa-gacaatctcccacaca--------------------------------------------acacacagcacactct--g------cacacacag----------------------------------------caca---------------caca-cacacacaagt---------ctccaacaacagcaccaccacc--atgaacttgcaaca
SOLO_ACCGC_GTTAT                              tgtcgacatacaagtcatg-----tctgtatg----ct-gagtc--atca-----------ttgacctcccttctt-------------cacgacaccacaaatttacattcacctctcttgtgttctggaatg-ttcacg---tgatttccctccaacctgttgcacgtg-cagtgtttagc-ttg---tgtggttgctcgatgttacatgctcttgcataacacaccacataac------cacacaactctcaacaaacactgccacgtcaccactttgcgttgtcgacaa-ttcttgtcttctgctctgttt----------------ctttctgttggagtgttcattttcatcctac----atccttgtttgcttcacaactcaagt------------------------aa--acacacacaa--ctctctctt-------gccaa-gacaatctcccgcaca--------------------------------------------acacacagcacacacacag------cacacacagc--------------------------------------acaca---------------caca-cacacacaagt---------ctccaacaacagcaccaccgcc--atgagtgttcaaca
SOLO_ATGAC_GCAGG                              tgttgacatcactgttccagtgtcaatgcttg----ct-gagtc--agca--------------------------------------------------------------aattctgctgta------aacg-tttctg----------------------tgcacgtg-cgcccagaaac-------gggcgtttctggttgttttg-----------------ccacgtggc-----actt----ctctct---------------------------------------ctctcctccagttttctgtcta--tgtgtgagagtgtctctcagtt--catgttca--ttcatcctac----atccttgtttgcttcacaactcaagt------------------------aa--acacacacaa--cttcctctt-------gccaa-gacaatctcccacaca--------------------------------------------acacacagcacactct--g---------------------------------------------------cacacacag--------------caca-cacacacaagt---------ctccaacaacagcaccaccacc--atgaactcgcaaca
SOLO_ATTAA_AGGAT                              tgttgacaggcaagtc---------ctgtctg----ct-gagtc--atca-----------ttgacctccctcttt-------------cacgacaccacaaatttgcattcacctctcttgtgttctggaatg-ttcacg---tgatttccctccaacctgttgcacgtg-cagtgtttacc-ttg---tgtggttgctcgatgttacatgctcttgcataacacaccacataac------cacacaactctcaacaaacactgccacgtcaccactttgcgttgtcgacaa-ttcttgtcttctgctctgttt----------------ctttctgttggagtgttca--ttcatcctac----atccttgtttgcttcacaactcaagt------------------------aa--acacacacaa--ccctct-tt-------gccag-gcgaacgttc--------------------------------------------------gcacacagca----------------------------------------------------------------------------------------cacacacaagt---------ctccaacaacagcaccaccacc--atgagtgttcaaca
SOLO_CTCAC_GTCAC                              tgttgacatcactgttccagtgtcaatgcttg----ct-gagtc--agca--------------------------------------------------------------aattctgctgta------aacg-tttctg----------------------tacacgtg-cacccagaaac-------aggcgtttctggttgttttg-----------------ccacgtggc-----acttctctctctct---------------------------------------ctctcctccagttttctgtcta--tgtgtgagagtgtcttccagtt--catgttca--ttcatcctac----atccttatttgcttcacaactcaagt------------------------aa--acacacacaa--ctctctctt-------gccaa-gacaatctcccacaca--------------------------------------------acacatagcacacaca--g------cacacaca------------------------------------gcacacacag----------------ca-cacacacaagt---------ctccaacaacagcaccaccacc--atgaacttacaaca
SOLO_CTGAC_ACAGC                              tgttgacaggcaagtc---------ctgtctg----ct-gagtc--atca-----------ttgacctcccttctt-------------cacgacaccacaaattcacattcacctctcttgtgttctggaatg-ttcacg---tgatttccctccaacctgttgcacgtg-cagtgtttagc-ttg---tgtggttgctcgatgttacatgctcttgcataacacaccacataac------cacacaactctcaacaaacactgccacgtcaccactttgcgttgtcgacaa-ttcttgtcttctgctctgttt----------------ctttctgttggagtgttca--ttcatcctac----atccttgtttgcttcacaactcaagt------------------------aa--acacacacaa--cttcctctt-------gccaa-gacaatctcccacaca--------------------------------------------acacacagcacactct--g------cacacacagc----------------------------acaca--cacacaca---------------cacagtacacacaagt---------ctccaacaactgcaccaccacc--atgaacttacaaca
SOLO_GAGGT_CTTGT                              tgttgacaggcaagtc---------ctgtctg----ct-gagtc--atca-----------ttgacctcccttttt-------------cacgacaccacaaatttgcactcacctctcttgtgttctggaatg-ttcacg---tgatttccctccaacctgttgcacgtg-cagtgtttagc-ttg---tgtggttgctcggtgttacatgctcttgcataacacaccacataac------cacacaactctcaacaaacactgccacgtcaccactttgcgttgtcgacaa-ttcttgtcttctgctctgttt----------------ctttctgttggagtgttca--ttcatcctac----atccttgtttgcttcacaactcaagt------------------------aa--acacgcacaa--cttcctctt-------accaa-gacaatctcccacaca--------------------------------------------gcacacagcacacaca--a------cacacagcac----------------------------acaca-gcacacaca---------------caca-cacacacaagt---------ctccaacaacagtaccaccacc--atgaacttgcaaca
SOLO_GCAGG_ACAAC                              tgttgacagg--aatc---------ctgtctg----ct-gagtcatatca-----------ttgacctcccttctt-------------aacgacaccacaaatttgcattcacctctcttgtgttctggaatg-ttcacg---tgatttccctccaacctgttgcacgtg-cagtgtttagc-ttg---tgtggttgctcgatgttacatgctcttgcataacacaccacataac------cacacaactctcaacaa-cactgccacgtcaccactttgcgttgtcgacaa-ttcttgtcttctgctctgttt----------------ctttctgttggagtgttca--ttcatcctac----atccttgtttgcttcacaactcaagt------------------------aa--acacacacaa--ctctctctt-------gccaa-gacaatctcccacaca--------------------------------------------acacacagcacacaca--a------cacacagcac----------------------------acaca-gcacacacag------------cacaca-cacacacaagt---------ctccaacaacagcaccaccacc--atgaacttgcaaca
SOLO_TCCAA_GTGCT                              tgttgacaggcaagtc---------ctatctg----ct-gagtc--atca-----------ttgacctcccgtctt-------------cacgacaccacaaatttgcattcacctctcttgtgttctggaatg-ttcacg---tgatttccctccaacctgttgcacgtg-cagtgtttacc-ttg---tgtggttgctcgatgttacatgctcttgcataacacaccacataac------cacacaactctcaacaaacactgccacgtcaccactttgcgttgtcgacaa-ttcttgtcttgtgttctgttt----------------ctttctgttggagtgttca--ttcatcctac----atccttgtttgcttcacaactcaagt------------------------aa--acacacacaa--ctctctctt-------gccaa-gacaatctcccacaca--------------------------------------------acacacagcacactct--g---------------------------------------------------------ca---------------caca-cacacacaagt---------ctccaacaacagcaccaccacc--atgagcttgcaaca
SOLO_TCCGC_GCCGT                              tgttgacaggcaagtc---------ctgtctg----ct-gagtc--atca-----------ttgacctcctttctt-------------cacgacaccacaaatttgcattcacctctcttgtgttctggaatg-ttcacg---tgatttccctccaacctgttgcacgtg-cagtgtttagc-ttg---tgtggttgctcgatgttacatgttcttgcataacacaccacataac------cacacaactctcaacaaacactgccacgtcaccactttgcgttgtcgacaa-ttcttgtcttgtgctctgttt----------------ctttctgttggagtgttca--ttcatcctac----atccttgtttgcttcacaactcaagt------------------------aa--acacacacaa--ctctctctt-------gccaa-gacaatctcccacaca--------------------------------------------acacacagcacactct--g------c-----------------------------------------------acaca---------------caca-cacacacaagt---------ctccaacaacagcaccaccacc--atgaacttgcaaca
SOLO_TCGAA_CCTAC                              tgttgacaggcaagtc---------ctgtctg----ct-gagtc--atca-----------ttgacctcccttctt-------------cacgacaccg-aaattcacattcacctctcttgtgttctggaatg-ttcgcg---tgatttccctccaacctgttgcacgtg-cagtgtttagc-ttg---tgtggttgctcgatgttacatgctcttgcataacacaccacataac------cacacaactctcaacaaacactgccacgtcaccactttgcgttgtcgacaa-ttcttgtcttctgctctgttt----------------ctttctgttggagtgttca--ttcatcctac----atccttgtttgcttcacaactcaagt------------------------aa--acacacacaa--cttcctctt-------cccaa-gacaatctcccacaca--------------------------------------------acacacagcacacaca--g------cacacacag------------------------------------cacacagc--------------acaca-cacacacaagt---------ctccaacaacagcaccaccacc--atgaacttgcaaca
SOLO_TCTAC_ATCAC                              tgttgacaggccagtc---------ctgtctg----ct-gagtcgtatca-----------ttgacctcccttctt-------------cacgacaccacaactttgcattcacctctcttgtgttctggaatg-ttcacg---tgatttccctccaacctgttgcacgtg-cagtgtttagc-ttg---tgtggttgctcgatgttacatgctcttgcatgacacaccacataaccacacacacacaactctcaacaaacactgccacgtcaccactttgcgttgtcgacaa-ttcttgtcttctgctctgttt----------------ctttctgttggagtgttca--ttcatcctac----atccttgtttgcttcacaactcaagt------------------------aa--acacacacaa--ctctctctt-------gccaa-gacaatctcccacaca--------------------------------------------acacacagcgcgcaca---------cacaca-------------------------------------------------------------------cacacacaagt---------ttccaacaacagcagcaccacc--atgaacttgcaaca
Truncated                                     tgttgacaggcaagtc---------ctgtctg----ct-gagtc--atca-----------ttgacctcccttctt-------------cacgacaccacaaatttgcactcacctctcttgtgttctggaatg-ttcacg---tgatttccctccaacctgttgcacgtg-cagtgtttagt-ttg---tgtggttgctcgatgttacatgctcttgcataacacaccacataac------cacacaactctcaacaaacactgccacgtcaccactttgcgttgtggacaa-ttcttgtcttctgctctgtttc---------------ttttctgttgg----------------------------------------------------------------------------------------------------------------------------------------------------------------------------------------------------------------------------------------------------------------------------------------------------------------------------------------
Truncated                                     tgttgacaggcaagtc---------ctgtctg----ct-gagtc--atca-----------ttgacctcc-ttctt-------------cacgaca-cacaaatttgcattcacctctcctgtgttctggaatg-ttcacg---tgatttctctccaacctgttgcacgtg-cagtgtttagc-ttg---tgtggttgctcgatgttacatgctcttgcataacacaccacataac------cacacaactctcaacaaacactaccacgtcaccactttgcgttgtcgaca------------------------------------------------------------------------------------------------------------------------------------------------------------------------------------------------------------------------------------------------------------------------------------------------------------------------------------------------------------------------------------------
Truncated                                     tgctgacaggcaggtc---------ctgcctg----ct-gagtcacagca-----------ttgacctcccttctt-------------cacgacaccacaactttgcattcacctcttttgtgttctggaatg-ttcacg---tgatttccctccgacctgttgcacctg-cagtgtttagc-ttg---tgtggttgctcgatgttacatgctcttgcataacacaccacataac------cacacaactctcaacaaacac-----------------------------------------------------------------------------------------------------------------------------------------------------------------------------------------------------------------------------------------------------------------------------------------------------------------------------------------------------------------------------------------------------------------------
Truncated                                     tgttgacatcactgttccagtgtcaatgcttg----ct-gagtc--agca--------------------------------------------------------------aattctgctgta------aacg-tttctg----------------------tgcacgtg-cgcccagaaac-------gggcgtttctggttgttttg-----------------ccacgtggc-----act------tctct---------------------------------------ctctcctccagttttctgtcta--tgtgtgagagtgtctctcagtt--cacgttca--ttcatcctac----atccttgtttgcttcacaactcaagt------------------------aa--acgcacacaa--ctctctctt-------gccaa-gccaatctcccacaca--------------------------------------------acacacagcacacaca--------------------------------------------------------------------------------------------------------------------------------------------
Truncated                                     tgttgacatcactgttccagtgtcaatgcttg----ct-gagtc--agca--------------------------------------------------------------aattctgctgta------aacg-tttctg----------------------tgcacgtg-cgcccagaaac-------gggcgtttctggttgttttg-----------------ccacgtggc-----act------tctct---------------------------------------ctctcctccagttttctgtgta--tgtgtgagagtgtctctaagtt--ca--------------------------------------------------------------------------------------------------------------------------------------------------------------------------------------------------------------------------------------------------------------------------------------------------------------------------------------
Truncated                                     tgttgacatcactgttccagtggcaatgcttg----ct-gagtc--agcacatc-ctgctgtaaacatttctgtgta------------cgtgcgcccagaaaagggcgct---ttttcttgtc--------------------tctttctcctccagttttctatgtgtg---------agg-gtg---t--------------------------------------------------------------------------------------------------------------------------------------------ctctcagctc--atgttca--ttcaccctaa----atccttgtttgcttcacaactcaagt------------------------aa--acacacacag--ctccctctt-------gccaa-gccaatctcccacaca--------------------------------------------acacacagcacac-----------------------------------------------------------------------------------------------------------------------------------------------
Truncated                                     tgttgacaggcaagtc---------ctgtctg----ct-gagtc--atca-----------ttgacctcccttctt-------------cacgacaccacaactttgcactcacctctcttgtgttctggaatg-ttcacg---tgatttccctccaacctgttgcacgtg-cagtgtttacc-ttg---tgtggttgctcgatgttac-----------------------------------------------------------------------------------------------------------------------------------------------------------------------------------------------------------------------------------------------------------------------------------------------------------------------------------------------------------------------------------------------------------------------------------------------------------------------------
Truncated                                     tgttgacagggaagtc---------ctgtctg----ct-gagtcatatca-----------ttgatctcccttctt-------------cacgacaccacaactttgcattcaccactcttgtgttctggaatg-ttcacg---tgatttccctccaacctgttgcacgtg-cagt--------------------------------------------------------------------------------------------------------------------------------------------------------------------------------------------------------------------------------------------------------------------------------------------------------------------------------------------------------------------------------------------------------------------------------------------------------------------------------------------------------------
Truncated                                     tgttgacaggcaagtc---------ctgtctg----ct-gagtc--atca-----------ttgacc-cccttctt-------------cacgacaccacaac-ttgcattcacctctcttgtgttctggaatg-gtcacg---tgatttccctcca---------------------------------------------------------------------------------------------------------------------------------------------------------------------------------------------------------------------------------------------------------------------------------------------------------------------------------------------------------------------------------------------------------------------------------------------------------------------------------------------------------------------------------
Truncated                                     tgttgacaggccagcc---------atgtcag----ct-gagtcatatca-----------ttgacctcccttatt-------------cgcgataccacaat-ttgcattcacctctgttttgttctggaa----------------------------------------------------------------------------------------------------------------------------------------------------------------------------------------------------------------------------------------------------------------------------------------------------------------------------------------------------------------------------------------------------------------------------------------------------------------------------------------------------------------------------------------------------------
Truncated                                     tgttgacaggctagtc---------ctctcag----ct-gagtcatatca-----------ttgacctcccttatt-------------gacgataccacaat-ttacattcacctctgttgtgttctggaa----------------------------------------------------------------------------------------------------------------------------------------------------------------------------------------------------------------------------------------------------------------------------------------------------------------------------------------------------------------------------------------------------------------------------------------------------------------------------------------------------------------------------------------------------------
Truncated                                     tgttgacaagcaaatc---------ccgtcg--------gagtc--atca-----------ttgacctcccttctt-------------cacgataccacaaattcacattcacttctcttctg-----------ttcacg---ccatttctctccaacatgtcgcgttga----------gg-ttg---tgtggttgctc-------------------------------------------------------------------------------------------------------------------------------------------------------------------------------------------------------------------------------------------------------------------------------------------------------------------------------------------------------------------------------------------------------------------------------------------------------------------------------------
Truncated                                     tgttgacaggcaagtc---------ctgtctg----ct-gagtcatatga-----------ttgacctgccttgtt-------------ca-gacaccacaat-------ttacctctctcgtgttctggaacg-atggcg---tgatttccctccaacctgttgcacgagaaagtgtttagg-ttg---tgtgactgcttgatgttacatgctcttgcaaaacacaccacataac------cacacaactctcaacaaacactgccacgtcaccactgtgcgttg------------------------------------------------------------------------------------------------------------------------------------------------------------------------------------------------------------------------------------------------------------------------------------------------------------------------------------------------------------------------------------------------
Truncated                                     tattgacaggtacaca---------ctgccta----ct-gagtcatataaa----------tggacctcccttcttt------------cacgacgccacaat-ttacattcacctctcttgtgttttgcaatg-ttctcg---tcattgccctccaacttgttgcacgtg-cagtgtttagc-ttg---tgtggctgctcaatctgacatgctcttgtagaacacaccacctaac------cacgtcactgt----------------------acttttcgttgttgacaa-ttcttttcttgtgctctgcttc-gtcca-------gtcgttctgttggagtgttc---------------------------------------------------------------------------------------------------------------------------------------------------------------------------------------------------------------------------------------------------------------------------------------------------------------------------------
Truncated                                     tgtcgacattcaagtcatgt-----ctgtctg----ct-gagtc--atca-----------ttgacctccctcct-------------------------------------------------------------------------------------------------------------------------------------------------------------------------------------------------------------------------------------------------------------------------------------------------------------------------------------------------------------------------------------------------------------------------------------------------------------------------------------------------------------------------------------------------------------------------------------------------------------------
Truncated                                     tgttgacaggcaagcc----------tgtgtgttggct-cagtc--atca-----------ttggcatctcctctt-------------caggacaccatact-tcgcattcacttctctcgtt--------ca-gacacg---ttctctcactgcaacgcgttgcacgtg-ca----------------------------------------------------------------------------------------------------------------------------------------------------------------------------------------------------------------------------------------------------------------------------------------------------------------------------------------------------------------------------------------------------------------------------------------------------------------------------------------------------------------
Truncated                                     tgttgacaagcatgcc---------atatctg----ct-tcatcatgtca-----------ttgtcctcccttctccagttgcagcccgaagaatttcatatc-gctcatttgcctgtcctgcgttgtggaatg-ttcacgtca-cattttcctacaacatgttgcacgta-cagtgtgtcgc-att---tgtgtttgctc-------------------------------------------------------------------------------------------------------------------------------------------------------------------------------------------------------------------------------------------------------------------------------------------------------------------------------------------------------------------------------------------------------------------------------------------------------------------------------------
Truncated                                     tgttgacaggcaagcc---------cactctg----ctcaaatcatatcattgaccttcggttgacctccctgctt-------------cacgacaccacaaacatgcattcacctctcttgtgttctggaatg-ttcacg---tgatttccctccaacctgttgcacgtg-cagtgtttagctttg---tgtggttgctcgatgttccatgctcttgcatagcacaccacataac------cacacaactctcaacaaacactgccacgtcaccactttgcgttgtcgacaa-ttcttgtcttctgctctgttt----------------ctttttgttggagtattca--ttcatcgtac----atccttgtttgcttcacaactcaagt------------------------aa--acacacacaa--ctcactctt-------gccaa-gacaatctcccacaca--------------------------------------------acacacagcacacaca-----------------------------------------------------------------------------caca-cacacacaagt---------ctccaacagcaccagca---------------------
Truncated                                     tgttgacaggcaagtc---------cactctg----ctcaaatcatatca-----------ttgacctcccttctt-------------cacgacaccacaaatttg----------ttttgtgttctggaatgattcacg---tgatttccctccaacctgttgcacgtg-cagtgtttacc-ttg---tgtggttgctcgatgttacatgctcttgcataacacaccacataac------cacacaactctcaacaaacactgccacgacaccactttgcgttgtcgacaa-ttcttgtcttgtgctctgttt----------------ctttctgttggagtgttca--ttcatcctac----atccttgtttgcttcacaactcaagt------------------------aa--acacacacaa--cttcctctt-------gccaa-gacaatctcccacaca--------------------------------------------acacacagcacac-----------------------------------------------------------------------------------------------------------------------------------------------
Truncated                                     tgttgacaggcgagtc---------ctgcctg----ct-gagtcatatca-----------ttcacctcccttctt-------------cacgacaccacaaatttgcattcacctctcttgtgttctggaatg-ttcacg---tgatttccctccaacctgttgcacgtg-cagtgtttagc-ttg---tgtggttgctcgatgttacatgctcttgcataacacaccacataac------cacacaactctcaacaaacactgccacgtcaccactttgcgttgtcgacaa-ttcttgtcttctgctctgttt----------------ctttctgttggagtgttca--ttcatcctac----atccttgtttgcttcacaactcaagt------------------------aa--acacacacaa--ctctctcct-------gccaa-ggcaatctcccactca--------------------------------------------acacacagcacacaca--g------cacacac----------------------------------------------------------------------------------------------------------------------------
Truncated                                     tgttgacaggcaagtc---------ctgtctg----ct-gagtcatatca-----------ttgacctccctcctt-------------cacgacaccacaaatttgcactcacctctcttgtgttctggaacg-ttcacg---tgatttccctccaacctgttgcacgtg-cagtgtttagc-ttg---tgtggttgctcgatgttacatgctcttgcataacacaccacataac------cacacaactctcaacaaacactgccacgtcaccactttgcgttgtcgacaa-ttcttgtcttctgctctgttt----------------ctttctgttggagtgttca--ttcatcctac----atccttgtttgcttcacaactcaagt------------------------aa--acacacacaa--ctttctttt-------gccaa-gccaatctcccacaca--------------------------------------------acacacagcacatcct--g------cacatcctg------------------------------------caca----------------------------------------------------------------------------------
Truncated                                     tgttgacaggcagttc---------ctgtctg----ct-gagtcatatca-----------ttgacctcccttctt-------------cacgacaccacaaatttgcactcacctctcttgtgttctggaatg-ttcacg---tgatttccctccaacctgttgcacgtg-cagtgtttagc-ttg---tgtggttactcgatgttacatgctcttgcatagcacaccacataac------cacacaactctcaacaaacactgccacgtcaccactttgcgttgtcgacaa-ttcttgtcttctgctctgttt----------------ctttttgttggagtattca--ttcatcgtac----atccttgtttgcttcacaactcaagt------------------------aa--acacacacaa--ctcactctt-------gccaa-gacaatctcccacaca--------------------------------------------acacacagcacacaca----------------------------------------------------------------------------------cacacaca--------------------------------------------------
Truncated                                     tgttgacagacaagtc---------ctgtctg----ct-gagtcatatca-----------ttgacctcccttctt-------------cacgacaccacaactttgcattcacctctcttgtgttctggaatg-ttcacg---tgatttccatccaacctgttgcacgtg-cagtgtttagc-ttg---tgtggttgctcaatgctac-----------------------------------------------------------------------------------------------------------------------------------------------------------------------------------------------------------------------------------------------------------------------------------------------------------------------------------------------------------------------------------------------------------------------------------------------------------------------------
Truncated                                     tgttgacaggcaagtc---------ctgcctg----ct-gagtc--atca-----------ttgacctcccttctt-------------cacgacaccacaaatttgcattcacctctcttgtgttctggaatg-ttcacg---tgatttccctccaacctgttgcacgtg-cagtgtttagc-ttg---tgtggttgctcgatgttacatgctcttgcataacacaccacataac------cacacaactctcaacaaacactgccacgtcaccactttgcgttgtcgacaa-ttcttgtcttctgctctgttt----------------ctttctgttggagtgttca--ttcatcctac--------------------------------------------------------------------------------------------------------------------------------------------------------------------------------------------------------------------------------------------------------------------------------------------------------------------
Truncated                                     tgttgacaggcaagtc---------ttgtctg----ct-gagtc--atca-----------ttgacctccctcctt-------------cacgacaccacaaatttgcattcacctctcttgtgttctggaatg-ttcacg---tgatttccctccaacctgttgcacgtg-cagtgtttagc-ttg---tgtggttgctcgatgttacatgctcttgcataacacaccacataac------cacacaactctcaacaaacaccgccacgtcaccactttgcgttgtcgacaa-ttcttgtcttctgctctgttt----------------ct-------------------------------------------------------------------------------------------------------------------------------------------------------------------------------------------------------------------------------------------------------------------------------------------------------------------------------------------------
Truncated                                     tgttgacaggcaagtc---------ctgtctg----ct-gagtc--atca-----------ttgacctcccttctt-------------cacgacaccacaaatttgcattcacctctcttgtgttctggaatg-ttcacg---tgatttctctccaacctgttgcacgtg-cagtgtttagc-ttg---tgtggttgctcgatgttacatgctcttgcataacacaccacataac------cacacaactctcaacaaacactaccacgtcaccactttgcgttgtcgaca------------------------------------------------------------------------------------------------------------------------------------------------------------------------------------------------------------------------------------------------------------------------------------------------------------------------------------------------------------------------------------------
Truncated                                     tgttgacaggcaagtc---------ctgtctg----ct-gagtc--atca-----------ttgacctcccttctt-------------cacgacaccacaaattcacattcacctctcttgtgttctggaatg-ttcacg---tgatttccctccaacctgttgcacgtg-cagtgtttagc-ttg---tgtggttgctcgatgttacatgctcttgcataacac------------------------------------------------------------------------------------------------------------------------------------------------------------------------------------------------------------------------------------------------------------------------------------------------------------------------------------------------------------------------------------------------------------------------------------------------------------
Truncated                                     tgttgacaggcaagtc---------ctgtctg----ct-gagtc--atca-----------ttgacctcccttctt-------------cacgacaccacaaattcacattcacctctcttgtgttctggaatg-ttcacg---tgatttccctccaacctgttgcacgtg-cagtgtttagc-ttg---tgtggttgctcgatgttacatgctcttgcataacacaccacataac------cacacaactctcaacaaacactgccacgtcaccactttgcgttgtcgacaa-ttcttgtcttctgctctgtttctttctgt-------tctttctgttggagtgttca--ttcaccctac----atccttgtttgcttcacaactcaagt------------------------aa--acacacacaa--ctctctctt-------gccaa-gacaatctcccacaca--------------------------------------------acacacagcacacaca--g------cacaca--------------------------------------------------------------caca-cacacacaagt---------ctccaacaacagcaccaccacc--atga----------
Truncated                                     ----------caagtc---------ctgtctg----ct-gagtcatatca-----------ttgacctcccttctt-------------cacgacaccacaactttgcattcacctctcttgtgttctggaatg-ttcacg---tgatttccctccaacctgttgcacgtg-cagtgtttagc-ttg---tgtggttgctcgatgttacatgctcttgcataacacaccacacaac------cacacaactctcaacaaacactgccacgtcaccactttgcgttgtggacaa-ttcttgtcttctgctctgttt----------------ctttctgttggagtgttca--ttcatcctac----atccttgtttgcttcacaactcaagt------------------------aa--acacacacaa--ctccctctt-------cccaa-gccaatctcccacagc--------------------------------------------acacacagcacacaca---------caca----------------------------------------------------------------caca-cacacacaagt---------ctccaacaacagcaccaccacc--atgaacttacaaca
Truncated                                     -------------------------ctgtctc----gt-gaatcatatca-----------tttacctcccttctt-------------cacgacaccacaaatttgcattcacctc-------------------------------------------------------------------------------------------------------------------------------------------------------------------------------------------------------------------------------------------------------------------------------------------------------------------------------------------------------------------------------------------------------------------------------------------------------------------------------------------------------------------------------------------------------------------------
Truncated                                     ----------------------------tctg----ct-gcgtc--atca-----------ttgacctcccttctt-------------cacgacaccacaaatttgcattcacctctcttgtgttctggaatg-ttcacg---tgatttccctccaacctgttgcacgtg-cagtgtttagc-ttg---tgtggttgctcgatgttacatgctcttgcataacacaccacataac------cacacaactctcaacaaacactgccacgtcaccactttgcgttgtcgacaa-ttcttgtcttctgctctgttt----------------ctttctattggagtgttca--ttcatcctac----atccttgtttgcttcacaactcaagt------------------------aa--acacacacaa-acttcctctt-------cccaa-gccaatctcccacagc--------------------------------------------acacacagcacacaca-----------------------------------------------------------------------------caca-cacacacgagt---------ctccaacaacagcaccac--------------------
Truncated                                     -------------------------------------------------a-----------ttgacctcccttgtt-------------cacgacatcacca-tttgcactcacctagcttgtcttctgtaact---------------------------------------------------------------------------------------------------------------------------------------------------------------------------------gctt----------------ccttctgttggagtgttca--ttcatactac----atccctccttgcttcacaactcaagt------------------------aa--------------------ctt-------gccaa-ggcaatctcctacaca--------------------------------------------gcacacagcacacaca--g------cacacacagca---------------------------------------------------------caca-cacacacaagt---------ctccaacaacagcaccaccacc--atgaacttgtaaca
Truncated                                     ---------------------------------------------------------------------------------------------acaccacaac-ttgcattcacctctcttgtg-tttggaatg-ttcacg---tcagt-tcctacaacttgttgcac----------------------------------------------------------------------------------------------------------------------------------------------------------------------------------------------------------------------------------------------------------------------------------------------------------------------------------------------------------------------------------------------------------------------------------------------------------------------------------------------------------------------
Truncated                                     --------------------------------------------------------------------------------------------------------------------------------------------------------------------------------------------------------------------------------------------------------------------------------------------------------------------------------------------------------------------------------ccttgtttgcttcacaactcaagt------------------------aa--acacacacaa--ctctctctt-------gccaa-gacaatctcccacaca--------------------------------------------acacacagcacacaca--g------cacacacagca--------------------------cacaca-gcacacacag--------cacacacaca-cacacacaagt---------ctccaacaacagcaccaccact--atgaacttgcaaca
Truncated                                     ---------------------------------------------------------------------------------------------------------------------------------------------------------------------------------------------------------------------------------------------------------------------------------------------------------------------------------------------------------------------------------------------------------------------------------------------------------------------------------------------------------------------------------cacacactgcacataca-----------------------------------------------------------------------------caca-cacacacaagt---------ctccaacaacagcaccacc-------------------
Truncated                                     ----------------------------------------------------------------------------------------------------------------------------------------------------------------------------------------------------------------------------------------------------------------------------------------------------------------------------------------------------------------------------------------------------------------------------------------------------------------------------------------------------------------------------------------------------------------------------------------------------------------------------------------------t---------ctccaacaacagcaccaccacc--atgaacttacaaca
Truncated                                     -----------------------------------------------------------------------------------------------------------------------------------------------------------------------------------------------------------------------------------------------------acaactctcaacaaacactgccacgtcaccactttgcgttgtcgacaa-ttcttgtcttgtgctctgttt----------------ctttctgttggagtgtttt-tttcatcctac----atccttgtttgcttcacaactcaagt------------------------aa--acacacgcaa--ctctctctt-------gccaa-gacaatctcccgcaca--------------------------------------------acacacagcacacaca--g------cacacacaca---------------------------cacacacatacacaca---------------caca-cacacacaagt---------ctccaacaacagcaccaccagc--atgagtattcaaca
Truncated                                     ------------------------------------------------------------------------------------------------------------------------------------------------------------------------------------------------------------gttacatgctcttgcataacacaccacataac------cacacaactctcaacaagcagtgccacgtcaccactttgcgttgtcgacaa-ttcttgtcttctgctctgttt----------------ctttctgttggagtgttca--ttcatcctac----atccttgtttgcttcacaactcaagt------------------------aa--aca-------------------------------------------------------------------------------------------------------------------------------------------------------------------------------------------------------------------------------------------------------
Truncated                                     -----------------------------------------------------------------------------------------------------------------------------------------------------------------------------------------------------------------------------------------------------------------------------------------------------------------tgctctgttt----------------ctttctgttcgagtgttca--ttcatcctac----atccttgtttgcttcacaactcaagt------------------------aa--acacacaca-------------------------------------------------------------------------------------------------------------------------------------------------------------------------------------------------------------------------------------------------
Truncated                                     -----------------------------------------------------------------------------------------------------------------------------------------------------------------------------------------------------------------------------------------------------------------------------------------------------------------tgctctgttt----------------ctttctgttcgagtgttca--ttcatcctac----atgcttgtttgcttcacaactcaagt------------------------aa--acgcacacaa--ctctctctt-------gccaa-gccaatctctcccaca------------------------------------------caacacacagcacacacaca----------------------------------------------------------------------------------cacacacgt---------ctccaacaacagcaccaccaccacatgaatttacaaca
Truncated                                     ---------------------------------------------------------------------------------------------------------------------------------------------------------------------------------------------------------------------------------------------------------------------------------------------------------------------------------------------------------------------cctac----atccttgtttgcttcacaactcaagt------------------------aa--acacacacaa--cttcctctt-------gccaa-gacagtctcccgcaca--------------------------------------------acacacagcacaccgc-ag------cacacaca------------------------------------acacacaca---------------cacg-cacacacaagt---------ctccaacaacagcaccaccacc--atgaacatgcaaca
Truncated                                     ----------------------------------------------------------------------------------------------------------------------------------------------------------------------------------------------------------------------------------------------------------------------------------------------------------------------------------------------------------------------------------------------------------------------------------------------------ctctt-------gccaa-gacaatttcctacaca--------------------------------------------acacacagcacacaca--g------cacacacagca--------------------------cacact-tcacacacag--------------caca-cacacacaagt---------ctccaacaacagcaccaccacc--atgaacttgcaaca
Truncated                                     -------------------------------------------------------------------------------------------------------------------------------------------------------------------------------------------------------------------------------------------------------------------------------------------------------------------------------------------------------------------------------------------------------------------------------------------------------------------------aatctcccacaca--------------------------------------------acacactgcacacact--g------cacacgcag-----------------------------------------------------------caca-cacacacaagt---------ctccaacaacagcaccaccacc--atgaacttgcaaca
Truncated                                     ------------------------------------------------------------------------------------------------------------------------------------------------------------------------------------------------------------------------------------------------------------------------------------------------------------------------------------------------------------------------------------------------------------------------------------------acaa--ctctctctt-------gccaaagacaatctcccacaca--------------------------------------------acacacagcacactct--g------cacacacaca---------------------------cacacacacacacaca---------------caca-cacacacaagt---------ctccaacaacagcaccaccacc--atgaacttacaaca
Truncated                                     ------------------------------------------------------------------------------------------------------------------------------------------------------------------------------------------------------------------------------------------------------------------------------------------------------------------------------------------------------------------------------------------------------------------------------------acacacacac--ctccctctt-------gtcaa-gccaatctcccacaca--------------------------------------------acacgcagcacacaca--g------cacacacag-----------------------------------------------------------caca-cacacacaagt---------ctccaacaacagc--cacgata--atgaacatgcaaca
Truncated                                     -------------------------------------------------------------------------------------------------------------------------------------------------------------------------------------------------------------------------------------------------------------------------------------------------------------------ctctgtgct--------------tctttctgttggagtgttca-tttcatcgtacatacatccttgtttgcttcacgactcgagt-----------------------aaa-c-----cacaa--tttcctctt-------gccaa-gacactctct-gcaca--------------------------------------------acacacagcacacgca--g------cacgcacacaa--------------------------tacaca-gcacgcacag--------cacacacacagcacacacgagt---------cttcaacaacagcaacaccacc--atgaacttacaaca
Truncated                                     ---------------------------------------------------------------------------------------------------------------------------------------------------------------------------------------------------------------------------------------------------------------------------------------------------------------------------------------------------------------------------------------------------------------------------------------cacacaa------------------gcaca-cacac------acaca-------------------------------------------cacaca-agcacacaca---------caca----------------------------------------------------------------caca-cgcgcacaagt---------ctccaacaacagcatcaccatc--atgaatgtacaaca
Truncated                                     -------------------------------------------------------------------------------------------------------------------------------------------------------------------------------------------------------------------------------------------------------------------------------------------------------------------------------------------------------------------------------tccctccttgcttcacaactcaagt------------------------aa--------------------ctt-------gccaa-ggcaatctcctacaca--------------------------------------------gcacacagcacacaca--g------cacacacaca----------------------------------gcacacacag--------------caca-cacaca----------------------------------------------------

Srospv3 Total Diversity Alignment
64 645
5_ACAAC                                       tgttgacaggcaagtc---------ctgtctgct-gagtc--atca-----------ttgacctcccttcttcacgacaccacaaatttgcattcacctctcttgtgttctggaatgttcacg---tgatttccctccaacctgttgcaagtgcagtgtttagc-ttg---tgtggttgctcggtgttacatgctcttgcataacacaccacataac------cacacaactctcaacaaacactgccacgtcaccactttgcgttgtcgacaa-ttcttgtcttctgctctgttt----------------ctttctgttggagtgttca--ttcatcctacatccttgtttgcttcacaactcaagt------------------------aa--acacacacaa--ctctctctt-------gccaa-gacaatctcccacaca--------------------------------------------acacacagcacacaca--g------cacacacagc------------------------------aca--cacacaca---------------caca-cacacacaagt---------ctccaacaacagcaccaccaccatgaacttacaaca
5_ACATA                                       tgttgacaggcaagtc---------ctgtctgct-gagtc--atca-----------ttgacctcccttctttacgacaccacaaatttacattcacctctcttgtgttctggaatgttcacg---tgatttccctccaacctgttgcacgtgcagtgttttcc-ttg---tgtggttgctcgatgttacatgctcttgcataacacaccacataac------cacacaactctcaacaaacactgccacgtcaccactttgcgttgtcgacaa-ttcttgtcttctgctctgttt----------------ctttctgttggag-gttca--ttcatcctacatccttgtttgcttcacaactcaagt------------------------aa--acacacacaa--ctctctctt-------gccaa-gacaatctcccacaca--------------------------------------------acacacagcacacaca--g------cacacacagc----------------------------acaca--cacacaca---------------caca-cacacacaagt---------ctccaacaacagcaccaccaccatgaacttacaaca
5_ACCGG                                       tgttggcaggcaagtc---------ctgtctgct-gagtc--atca-----------ttgacctcccttcttcacgacaccacaaattcacattcacctctcttgtgttctggaatgttcacg---tgatttccctccaacctgttgcacgtgcagtgtttagc-ttg---tgtggttgctcgatgttacatgctcttgcataacacaccacataac------cacacaactctcaacaaacactgccacgtcaccactttgcgttgtcgacaa-ttcttgtcttctgctctgttt----------------ctttctgttggagtgttca--ttcatcctacatccttgtttgcttcacaactcaagt------------------------aa--acacacacaa--cttcctctt-------gccaa-gacaatctcccacaca--------------------------------------------acacacagcacactct--g------cacacacagc------------------------------aca--cacacaca---------------caca-cacacacaagt---------ctccaacaacagcaccaccaccatgaacttacaaca
5_ATCGC                                       tgttgacaggcaagtc---------ctgtctgct-gagtc--atca-----------ttgacctcccttcttcacgacaccacaaattcacattcacctctcttgtgttctggaatgttcacg---tgatttccctccaacctgttgcacgtgcagtgtttacc-ttg---tgtggttgctcgatgttacatgctcttgcataacacaccacataac------cacacaactctcaacaaacactgccacgtcaccactttgcgttgtcgacaa-ttcttgtcttgtgctctgttt----------------ctttctgttggagtgttca--ttcatcctacatccttgtttgcttcacaactcaagt------------------------aa--acacacacaa--ctctctctt-------gccaa-gacaatctcccacaca--------------------------------------------acacacagcacactct--g------cacacacagc-----------------------aca-cacaca--cacacaca---------------caca-cacacacaagt---------ctccaacaacagcaccaccagcatgaacttacaaca
5_ATGGA                                       tgttgacaggcaagtc---------ctgtctgct-gagtc--atca-----------ttgacctcccttcttcacgacaccacaaatttacattcac--------------------ctcacg---tgatttccctccaacctgttgcacgtgcagtgtttagc-ttg---tgtggttgctcgatgttacatgttcttgcataacacaccacataac------cacccaactctcaacaaacactgccacgtcaccactttgcgttgtcgacaa-ttcttgtcttgtgctctgttt----------------ctttctgttggagtgttca--ttcatcctacatccttgtttgcttcacaactcaagt------------------------aa--acacacacaa--ctctctctt-------gccaa-gacaatctcccacaca--------------------------------------------acacacagcacacaca--g------cacacacagcaca------------------------cataca-gcacacacagcacacacacacacacaca-cacacacaagt---------ctccaacaacagcaccaccagcatgaacttgcaaca
5_CACAC                                       tgttgacaggcaagtc---------ctgtctgct-gagtc--atca-----------ttgacctcccttcttcacgacaccacaactttgcattcacctctcttgtgttctggaatgttcacg---tgatttccctccaacctgttgcacgtgcagtgttttcc-ttg---tgtggttgctcgatgttacatgctcttgcataacacaccacataac------cacacaactctcaacaaacactgccacgtcaccactttgcgttgtcgacaa-ttcttgtcttctgctctgttt----------------ctttctgttggag-gttca--ttcatcctacatccttgtttgcttcacaactcaagt------------------------aa--acacacacaa--ctctctctt-------gccaa-gacaatctcccacaca--------------------------------------------acacacagcacacaca--g------cacacacag----------------------------------------caca---------------caca-cacacacaagt---------ctccaacaacagcaccaccaccatgagtgttcaaca
5_CCAGC                                       tgttgacatcactgttccagtgtcaatgctcgct-gagtc--agca-------------------------------------------------aattctgctgta------aacgtttctg----------------------tgcacgtgcgcccagaaac-------gggcgtttctggttgttttg-----------------ccacgtggc-----act------tctct---------------------------------------ctctcctccagttttctgtcta--tgtgtgagagtgtctctcagtt--catgttca--ttcatcctacatccttgtttgcttcacaactcaagt------------------------aa--acacacacaa--cttcctctt-------gccaa-gacaatctcccacaca--------------------------------------------acacacagcacacaca--g-------------------------------------------------------caca---------------caca-cacacacaagt---------ctccaacagcagcagcaccaccatgaacttacaaca
5_CTAAA                                       tgttgacatcactgttccagtgtcaatgcttgct-gagtc--agca-------------------------------------------------aattctgctgta------aacgtttctg----------------------tgcacgtgcgcccagaaac-------gggcgtttctggttgttttg-----------------ccacgtggc-----act------tctct---------------------------------------ctctcctccagttttctgtcta--tgtgtgagagtgtctctcagtt--catgttca--ttcatcctacatccttgtttgcttcacaactcaagt------------------------aa--acacacacaa--cttcccctt-------gccaa-gacaatctcccacaca--------------------------------------------acacacagcacactct--g----------cacac-----------------------------------acacacaca---------------caca-cacacacaagt---------ctccaacaacagcaccatcaccatgaacttacaaca
5_CTGAG                                       tgttgacaggcaagtc---------ctgtctgct-gagtc--atca-----------ttgacctcccttcttcacgacaccacaaatttgcattcacctctcttgtgttctggaatgttcacg---tgatttccctccaacctgttgcacgtgcagtgtttagc-ttg---tgtggttgctcgatgttacatgttcttgcataacacaccacataac------cacacaactctcaacaaacactgccacgtcaccactttgcgttgtggacaa-ttcttgtcttctgccctgttt----------------ctttctgttggagtgttca--ttcatcctacatccttgtttgcttcacaactcaagt------------------------aa--acacacacaa--cttcctctt-------gccaa-gacaatctcccacaca--------------------------------------------acacacagcacactct--g-----------------------------------------------------cacaca---------------caca-cacacacaagt---------ctcccacaacagcaccaccaccatgaacttacaaca
5_CTTAT                                       tgttgacaggcaagtc---------ctgtctgct-gagtcatatca-----------ttgacctcccttcttcacgacaccacaaatttacattcacctctcttgtgttctggaatgttcacg---tgatttccctccaacctgttgcacgtgcagtgtttagc-ttg---tgtggttgctcgatgttacatgctcttgcataacacaccatataac------cacacaactctcaacaaacactgccacgtcaccactttgcgttgtcgacaa-ttcttgtcttctgctctgttt----------------ctttctgttggagtgttca--ttcatcctacatccttgtttgcttcacaactcaagt------------------------aa--acacacacaa--ctctctctt-------gccaa-gccaatctcccacaca--------------------------------------------acacacagcacacaca---------cacactt--------------------------------------cacatacag--------------caca-cacacacaagt---------ctccaacaacagcaccaccaccatgaacttacaaca
5_CTTGT                                       tgttgacatcactgttccagtgtcaatgcttgct-gagtc--agca-------------------------------------------------aattctgctgta------aacgtttctg----------------------tgcacgtgcgcccagaaac-------gggcgtttctggttgttttg-----------------ccacgtggc-----act------tctct---------------------------------------ctctcctccagttttctgtcta--tgtgtgagagtgtctctcagtt--catgttca--ttcatcctacatccttgtttgcttcacaactcaagt------------------------aa--acacacacaa--cttcccctt-------gccaa-gacaatctcccacaca--------------------------------------------acacacagcacactct--gcacacacacacacac-----------------------------------acacacaca---------------caca-cacacacaagt---------ctcc-acaacagcaccatcaccatgaacttacaaca
5_GCCAT                                       tgttgacaggcaagtc---------ctgtctgct-gagtc--atca-----------ttgacctcccttcttcacgacaccacaaatttgcattcacctctcttgtgttctggaatgttcacg---tgatttccctccaacctgttgcacgtgcagtgtttagc-ttg---tgtggttgctcgatgttacatactcttgcataacacaccacataac------cacacaactctcaacaaacactgccacgtcaccactttgcgttgtcgacaa-ttcttgtcttctgctctgttt----------------ctttctgttggagtgttca--ttcatcctacatccttgtttgcttcacaactcaagt------------------------aa--acacacacaa--cttcctctt-------gccaa-gacaatctcccacaca--------------------------------------------acacacagcacactct--g------cacacacac-----------------------------acaca--cacacaga---------------cata-cagagatgggt---------ttccaacaacagctccatcaccatgaacttgcaaca
5_GCTGG                                       tgttgacatcactgttccagtgtcaatgcttgct-gagtc--agca-------------------------------------------------aattctgctgta------aacgtttctg----------------------tgcacgtgcgcccagaaac-------gggcgtttctggttgttttg-----------------ccacgtggc-----act------tctct---------------------------------------ctctcctccagttttctgtcta--tgtgtgagagtgtctctcagtt--catgttca--ttcatcctacatccttgtttgcttcacaactcaagt-----------------------aaa--acacacacaa--cttcccctt-------gccaa-gacaatctcccacaca--------------------------------------------acacacagcacactct--g------cacacacac-----------------------------------acacacaca---------------caaa-cacggccaagt---------ctcccacaacagcaccatcaccaggagcttataaca
5_GTCAC                                       tgttgacaggcaagtc---------ctgcctgct-gagtc--atca-----------ttgacctcccttcttcacgacaccacaaattcacattcacctctcttgtgttctggaatgttcacg---tgatttccctccaacctgttgcacgtgcagtgtttagc-ttg---tgtggttgctcgatgttacatgctcttgcataacacaccacataac------cacacaactctcaacaaacactgccacgtcaccactttgcgttgtcgacaaattcttgtcttctgctctgttt----------------ctttctgttggagtgttca--ttcatcctacatccttgtttgcttcacaactcaagt------------------------aa--acacacacaa--ctctctctt-------gccaa-gacaatctcccacaca--------------------------------------------acacacagcacacaca-ag------aacacacagg----------------------------acaga--cacacaca---------------cact-cacacataagt---------ctgcgacgacagcacc-ccaccatggacctacaaca
5_ACCGC                                       tgttgacaggcaagtc---------ctgtctgct-gagtc--atca-----------ttgacctcccttctttacgacaccacaaatttacattcacgtctcttgtgttctggaatgttcacg---tgacttccctccaacctgttgcacgtgcagtgtttagc-ttt---tgtggttactcgatgttacatgttcttgcataacacaccacataac------cacacaactctcaacaaacactgccacgtcaccactttgcgttgtcgacaa-ttcttgtcttctgctctgttt----------------ctttctgttggagtgttca--ttcatcctacatccttgtttgcttcacaactcaagt------------------------aa--acacacacaa--ctttctctt-------gccaa-gacaatctcccacaca--------------------------------------------acacacagcacacaca--g------cacactc-------------------------------------------------------------tgcg-cacacacaagt---------ctccaacaacagcaccaccaccatgaacttgcaaca
5_AGGAG                                       tgttgacaggcaagtc---------ctgcctgct-gagtc--atca-----------ttgacctcccttcttcacgacaccacaaatttgcattcacctctcttgtgttctggaatgttcacg---tgatttccctccaacctgttgcacgtgcagtgtttagc-ttg---tgtggttgctcgatgttacatgctcttgcataacacaccacataac------cacacaactctcaacaaacactgccacgtcaccactttgcgttgtcgacaa-ttcttgtcttctgctctgttt----------------ctttctgttggagtgttca--ttcatcctacatccttgtttgcttcacaactcaagt------------------------aa--acacacacaa--cttcctctt-------gccaa-gacaatctcccacaca--------------------------------------------acacacagcacactct--g------cacacacac-------------------------------aca--cacacaca---------------caca-cacacacaagt---------ctccaacaacagcaccatcaccatgaactttcaaca
5_ATGAA                                       tgttgacaggcaagtc---------ttgtctgct-gagtcatatca-----------ttgacctcccttcttcacgacaccacaactttgcattcacctctcttgtgttctggaatgttcacg---tgatttccctgcaacctgttgcacgtgcagtgtttagc-ttg---tgtggctgctcgatgttacatgctcttgcataacacaccacatgac------cacacaactctcaacaaacactgccacgtcaccactttgcgttgtcgacaa-ttcttgtcttctgctctgttt----------------ctttctgttggagtgttca--ttcatcctacatccttgtttgcttcacaactcaagt------------------------aa--acacacacaa--ctctctctt-------gccaa-gacaatcccccacaca--------------------------------------------acacacagcacacaca--g------cacacac---------------------------------------acacacag----------cacacaca-cacacacaagt---------ctcccacaacagcaccaccaccatgaacttacaaca
5_ATGAG                                       tgttgacaggcaagcc---------cactctgctcaaatcatatcattgaccttcggttgacctcccttcttcacgacaccacaaattcacattcacctct--tgtgttctggaatgttcacg---tgatttccctccaacctgttgcacgtgcagtgtttagctttg---tgtggttgctcgatgttccatgctcttgcatagcacaccacataac------cacacaactctcaacaaacactgccacgtcaccactttgcgttgtcgacaa-ttcttgtcttgtgctctgttt----------------ctttctgttggagtgttca--ttcatcctacatccttgcttgcttcacaactcaagt------------------------aa--acacacacaa--cttcctctt-------gccaa-gccaatctcccacaca--------------------------------------------acacacagcacacaca-----------------------------------------------------------------------------caca-cacacacaagt---------ctccaacaacagcaccaccaccatgaacttacaaca
5_CTAGC                                       tgttgacaggcaagtc---------ctgtctgct-gagtc--atca-----------ttgacctcccttcttcacgacaccacaaatttgcattcacctctcttgtgttctggaatgttcacg---tgatttccctccaacctgttgcacgtgcagtgtttagc-ttg---tgtggttgctcgatgttacatactcttgcataacacaccacataac------cacacaactctcaacaaacactgccacgtcaccactttgcgttgtcgacaa-ttcttgtcttctgctctgttt----------------ctttctgttggagtgttca--ttcatcctacatccttgtttgcttcacaactcaagt------------------------aa--acacacacaa--cttcctctt-------gccaa-gacaatctcccacaca--------------------------------------------acacacagcacactct--g------cacacacaca------------------------ca-cacaca--cacacaca---------------caca-cacacacaagt---------ctccaacaacagcaccatcaccatgaacttacaaca
5_CTCAA                                       tgttgacaggcaagtc---------ctgtctgct-gagtc--atca-----------ttgacctcccttcttcacgacaccacaaatttgcattcacctctcttgtgttctggaatgttcacgtgatgatttccctccaacctgttgcacgtgcagtgtttagc-ttg---tgtggttgctcgatgttacatgctcttgcataacacaccacataac------cacacaactctcaacaaacactgccacgtcaccactttgcgttgtcgacaa-ctcttgtcttctgctctgttt----------------ctttctgttggagtgttca--ttcatcgtacatccttgtttgcttcacaactcaagt------------------------aa--acacacacaa--cttcctctt-------gtcaa-gacaatctcccacaca--------------------------------------------acacacagcacacaca--g------cacacacagc----------------------------acaca--ca-gcaca---------------caca-cacacacaagt---------ctccaacaacagcaccaccaccatgaacttacaaca
5_GCAGG                                       tgttgacaggcaagtc---------ctgtctgct-gagtc--atca-----------ttgacctcccttcttcacgacaccacaaatttgcattcacctctcttgtgttctggaatgttcacg---tgatttccctccaacctgttgcacgtgcagtgtttagt-ttg---tgtggttgctcggtgttacatgctcttgcataacacaccacataac------cacacaactctcaacaaacactgccacgtcaccactttgcgttgtcgacaa-ttcttgtcttctgctctgttt----------------ctttctgttggagtgttca--ttcatcgtacatccttgtttgcttcacaactcaagt------------------------aa--acacacacaa--ctctctctt-------gccaa-gccaatctcccacacag------------------------------------------cacacacagcacacaca--g------cacgcacag------------------------------------cacacaca---------------caca-cacacacaagt---------ctccaacaacagcaccaccaccatgaacttacaaca
5_GCTGT                                       tgttgacaggcaagtc---------ctgtctgct-gagtc--atca-----------ttgacctcccttcttcacgacaccacaaattcacattcacctctcttgtgttctggaatgttcacg---tgatttccctccaacctgttgcacgtgcagtgtttagc-ttg---tgtggttgctcgatgttacatgctcttgcataacacaccacataac------cacacaactctcaacaaacactgccacgtcaccactttgcgttgtcgacaa-ttcttgtcttctgctctgtttc---------------ctttctgttggagtgttca-tttcatcctacatccttgtttgcttcacaactcaagt------------------------aa--acacacacaa--cttcctctt-------gccaa-gacaatctcccacaca--------------------------------------------acacacagcacactct--g------cacacacagc----------------------------acaca--cacacaca---------------caca-cacacacaagt---------ctccaacaacagcaccaccaccatgaacttacaaca
5_GTGGC                                       tgttgacaggcaagtc---------ctgtctgct-gagtc--atca-----------ttgacctcccttcttcacgacaccacaaatttacattcacctctcttgtgttctggaatgttcacg---tgatttccctccaacctgttgcacgtgcagtgtttagc-ttg---tgtggttgctcgatgttacatgctcttgcataacacaccacataac------cacacaactctcaacaaacactgccacgtcaccactttgcgttgtcgacaa-ttcttgtcttctgctctgttt----------------ctttctgttggagtgttca--ttcatcctacatccttgtttgcttcacaactcaagt------------------------aa--acacacacaa--cttcctctt-------gtcaa-gacaatctcccacaca--------------------------------------------acacacagcacacaca--g------cacacacag----------------------------------------caca---------------caca-cacacacaagt---------ctccaacaacagcaccaccaccatgaacttgcaaca
5_GTGGT                                       tgttgacaggcaagtc---------ctgtctgct-gagtc--atca-----------ttgacctcccttctacacgacaccacaaatttgcatccacctctcttgtgttctggaatgttcacg---tgatttccctccaacctgttgcacgtgcagtgtttagc-ttg---tgtggttgctcgatgttacatgctcttgcataacacaccacataac------cacacaactctcaacaaacactgccacgtcaccactttgcgttgttgacaa-ttcttgtcttctgctctgttt----------------ctttctgttggagtgttca--ttcatcctacatccttgtttgcttcacaactcaagt------------------------aa--acacacacaa--ctctctctt-------gccaa-gacaatctcccacaca--------------------------------------------acacacagcacacaca--g------cacacacagca---------------------caca-cacaca--cacacaca---------------caca-cacacacaagt---------ctccaacaacagcaccaccaccatgaacttacaaca
5_GTAAC                                       tgttgacaggcaagtc---------ttgtctgct-gagtcatatca-----------ttgacctcccttcttcacgacaccacaactttgcattcacctctcttgtgttctggaatgttcacg---tgatttccctgcaacctgttgcacgtgcagtgtttacc-ttg---tgtggttgctcgatgttacatgctcttgcatgacacaccacataac--cacacacacaactctcaacaaacactgccacgtcaccactttgcgttgtcgacaa-ttcttgtcttgtgctctgttt----------------ctttctgttggtgtgttca--ttcatcctacatccttgtttgcttcacaactcaagt------------------------aa--acacacacaa--ctctctctt-------gccaa-gacaatcccccacaca--------------------------------------------acacacagcacacaca--g------cacacac---------------------------------------acacacag----------cacacaca-cacacacaagt---------ctccaacaacagcaccaccaccatgaacttgcaaca
5_TCAAC                                       tgttgacaggcaagtc---------ctgtctgct-gagtc--atca-----------ttgacctcccttcttcacgacaccacaaatttgcattcacctctcttgtgttctggaatgttcacg---tgatttccctccaacctgttgcacgtgcagtgtttacc-ttg---tgtggttgctcgatgttacatgctcttgcataacacaccacataac------cacacaactctcaacaaacactgccacgtcaccactttgcgttgtcgacaa-ttcttgtcttctgctctgttt----------------ctttctgttggagtgttca--ttcatcctacatccttgtttgcttcacaactcaagt------------------------aa--acacacacaa--cttcctctt-------gccaa-gacaatctctcacaca--------------------------------------------acacacagcacacaca--g------cacacacagc--------------------------------------accca---------------caca-cacacacaagt---------ctccaacaacagcaccaccaccatgaacttacaaca
5_TCGGA                                       tgttgacaggcaagtc---------ctgtctgct-gagtc--atca-----------ttgacctcccttcttcacgacaccacaaattcacattcacctctcttgtgttctggaatgttcacg---tgatttccctccaacctgttgcacgtgcagtgtttagc-ttg---tgtggttgctcgatgtgacatgctcttgcataacacaccacataac------cacacaactctcaacaaacactgccacgtcaccactttgcgttgtcgacaa-ttcttgttttctgctctgttt----------------ctttctgttggagtgttca--ttcatcctacatccttgtttgcttcacgactcaagt------------------------aa--acacacacaa--cttcctctt-------gccaa-gacaatctcccacaca--------------------------------------------acacacagcacactct--g------cac---------------------------------------------acaca---------------caca-cacacacaagt---------ctccaacaacagcaccaccaccatgaacttacaaca
5_TTGGA                                       tgttgacaggcaagtc---------ctgtctgct-gagtc--atca-----------ttgacctcccttctttacgacacca-aaatttacattcacctctcttgtgttctggaatgttcacg---tgatttccctccaacctgttgcacgtgcagtgtttacc-ttg---tgtggttgctcgatgttacatgctcttgcataacacaccacataac------cacacaactctcaacaaacactgccacgtcaccactttgcgttgtcgacaa-ttcttgtcttgtgctctgttt----------------ctttctgttggagtgttca--ttcatcctacatccttgtttgcttcacaactcaagt------------------------aa--acacacacaa--ctctctctt-------gccaa-gacaatctcccacaca--------------------------------------------acacacagcacactct--g---------------------------------------------------cacacaca---------------caca-cacacacaagt---------ctccaacaacagcaccaccagcatgaacttacaaca
5_TTTAG                                       tgttgacaggcaagtc---------ctgtctgct-gagtc--atca-----------ttgacctcccttctttacgacaccacaaatttgcattcacctctcttgtgttctggaatgttcacg---tgatttccctccaacctgttgcacgtgcagtgtttagc-ttg---tgtggttgctcgatgttacatgttcttgcataacacaccacataac------cacacaactctcaacaaacactgccacgtcaccactttgcgttgtcgacaa-ttcttgtcttctgctctgttt----------------ctttctgttggagtgttca--ttcatcctacatccttgtttgcttcacaactcaagt------------------------aa--acacacacaactctctctctt-------gccaa-gacaatctcccacaca--------------------------------------------acacacagcacacaca--g------cacacag--------------------------------------cacacaca---------------caca-cacacacaagt---------ctccaacaacagcaccac---catgaacttacaaca
5_TCGAC                                       tgttgacaggcaagtc---------ctgtctgct-gagtc--atcat----------ttgacctcccttcttcacgacaccacaaattcacattcacctctcttgtgttctggaatgttcacg---tgatttccctccaacctgttgcacgtgcagtgtttagc-ttg---tgtggttgctcgatgttacatgctcttgcatgacacaccacataac--cacacacacaactctcaacaaacactgccacgtcaccactttgcgttgtcgacaa-ttcttgtcttctgctctgttt----------------ctttctgttggagtgttca--ttcatcctacatccttgtttgctccacaactcaagt------------------------aa--acacacacaa--cttcctctt-------gcaaa-gacaatctcccacaca--------------------------------------------acacacagcacacaca-----------------------------------------------------------------------------caca-cacacacaagt---------ctccaacaacagcaccaccaccatgaacttacaaca
3_AAGAC                                       tgttgacaggcaagtc---------ctgtctgct-gagtc--atca-----------ttgacctcccttcttcacgacaccacaaatttacattcacctctcttgtgttctggaatgttcacg---tgatttccctccaacctgttgcacgtgcagtgtttagc-ttg---tgtggttgctcgatgttacatgctcttgcataacacaccacataac------cacacaactctcaacaaacactgc-----caccactttgcgttgtcgacaa-ttcttgtcttctgctctgttt----------------ctttctgttggagtgttca--ttcatcctacatccttgtttgcttcacaactcaagt------------------------aa--acacacacaa--ctctctctt-------gccaa-gacaatctcccacaca----------------------------------------------acacagcacactct--g------cacacacag----------------------------------------caca---------------caca-cacacacaagt---------ctccaacaacagcaccaccaccatgaacttgcaaca
3_ACCAC                                       tgttgacaggcaagtc---------ctgtctgct-gagtc--atca-----------ttgacctcccttctttacgacaccacaactttgcattcacctctcttgtgttctggaatgttcacg---tgatttccctccaacctgttgcacgtgcagtgtttagc-ttg---tgtggttgctcgatgttacatgttcttgcataacacaccacataac------cacacaactctcaacaaacactgccacgtcaccactttgcgttgtcgacaa-ttcttgtcttctgctctgttt----------------ctttctgttggagtgttca--ttcatcctacatccttgtttgcttcacaactcaagt------------------------aa--acacacacaa--ctctctctt-------gccaa-gacaatctcccacaca--------------------------------------------acacacagcacactct--g------ctgccccagcagaacacacatacactcatacccaca-cacaca--cacacaca---------------caca-cacacacaagt---------ctcctacaacagcaccaccaccatgaacttacaaca
3_ATCAG                                       tgttgacaggcaagtc---------ctgtctgct-gagtc--atca-----------ttgacctcccttctttacgacaccacaaatttacattcacctctcttgtgttctggaatgttcacg---tgatttccctccaacctgttgcacgtgcagtgtttagc-ttg---tgtggttgctcgatgttacatgctcttgcataacacaccatataac------cacacaactctcaacaaacactgccacgtcaccactttgcgttgtcgacaaatttttgtcttgtgctctgttt----------------ctttctgttggagtgttct--ttcatcctacatccttgtttgcttcacaactcaagt------------------------aa--acacacacaa--ctctctcct-------gccaa-gacaatctcctacacag------------------------------------------cacacacagcacacaca--g------cacaca--------------------------------------------------------------caca-cacacacaagt---------ctccaacaacagcaccaccaccatgaacttgcaaca
3_CCCAT                                       tgttgacatcactgttccagtgtcaatgcttgct-gagtc--agca-------------------------------------------------aattctgctgta------aacgtttctg----------------------tgcacgtgcgcccagaaac-------gggcgtttctggttgttttg-----------------ccacgtggc-----act------tctct---------------------------------------ctctcctccagttttctgtcta--tgtgtgagagtgtctctcagtt--catgttca--ttcatcctacatccttgtttgcttcacaactcaagt------------------------aa--acacacacaa--cttcccctt-------gccaa-gacaatctcccacaca--------------------------------------------acacacagcacactct--g------cacacacac-----------------------------------atacacaca---------------caca-cacacacaagt---------ctccaacaacagcaccatcaccatgaacttacaaca
3_CTTGC                                       tgttgacatcactgttccagtgtcaatgcttgct-gagtc--agca-------------------------------------------------aattctgctgta------aacgtttctg----------------------tgcacgtgcgcccagaaac-------gggcgtttctggttgttttg-----------------ccacgtggc-----act------tctct---------------------------------------ctctcctccagttttctgtcta--tgtgtgagagtgtctctcagtt--catgttca-tttcatcctacatccttgtttgcttcacaactcaagt------------------------aa--acacacacaa--ctctctctt-------gtcaa-gacaatctcccacaca--------------------------------------------acacacagcacacaca--g-----------------------------------------------------cacaca---------------caca-cacacacaagt---------ctccaacaacagcaccaccagcatgaacttacaaca
3_GCAAC                                       tgttgacatcactgttccagtgtcaatgcttgct-gagtc--agca-------------------------------------------------aattctgctgta------aacgtttctg----------------------tgcacgtgcgcccagaaac-------gggcgtttctggttgttttg-----------------ccacgtggc-----act------tctct---------------------------------------ctctcctccagttttctgtgta--tgtgtgagagtgtctctcagtt--catgttca--ttcatcctacatccttgtttgctccacaactcaagt------------------------aa--acacacacaa--ctctctctt-------gccaa-gacaatctcccacaca--------------------------------------------acacacagcacactct--g------cacacaca------------------------------------gcacacacag----------cacacaca-cacacacaagt---------ctccaacaacagcaccaccaccatgaacttacaaca
3_GCGAG                                       tgttgacaggcaagtc---------ctgtctgct-gagtc--atca-----------ttgacctcccttcttcacgacaccacaaatttgcattcacctctcttgtgttctggaatgttcacg---tgatttccctccaacctgttgcacgtgcagtgtttagc-ttg---tgtggttgctcgatgttacatgcttttgcataacacaccacataac------cacacaactctcaacaaacactgccacgtcaccactttgcgtcgtcgacaa-ttcttgtcttctgctctgttt----------------ctttctgttggagtgttca--ttcatcgtacatccttgtttgcttcacaactcaagt------------------------aa--acacacacaa--ctctctctt-------gtcaa-gacaatctcccacaca--------------------------------------------acacacagcacacaca--g------cacactc--------------------------------------tgcacaca---------------caca-catacacaagt---------ctccaacaacagcaccaccaccatgaacttacaaca
3_GCAAG                                       tgttgacaggcaagtc---------ctgtctgct-gagtc--atca-----------ttgacctcgcttctttacgacagcacaaatt-acattcacctctc-tgtgttctggaatgttcacg---tgatttccctccaacctgttgcacgtgcagtgtttagc-tcg---tgtggttgctcgatgttacatgctcttgcataacacaccacataac------cacacaactctcaacaaacactgccacgtcaccactttgcgttgtcgacaa-ttcttgtcttctgctctgttt----------------ctttctgttggagtgttca--ttcatcctacatccttgtttgcttcacaactcaagt------------------------aa--acacacacaa--ctctctctt-------gccaa-gacaatctcccacaca--------------------------------------------acacacagcacactct--g------cacaca--------------------------------------------------------------caca-cacacacaagt---------ctccaacaacagcaccaccaccatgaacttgcaaca
3_GTAGT                                       tgttgacaggcaagtc---------ctatctgct-gagtc--atca-----------ttgacctcccttctttacgacaccacaaatttacattcacctctcttgtgttctggaatgttcacg---tgatttccctccaacctgttgcacgtgcagtgtttagt-ttg---tgtggttactcgatgttacatgctcttgcataacacaccacataat------cacacaactctcaacaaacactgccacgtcaccactttgcgttgtcgacaa-ttcttgtcttctgctctgttt----------------ctttctgttggagtgttca--ttcatcctacatccttgtttgcttcacaactcaagt------------------------aa--acacacacaa--ctctctctt-------gccaa-gacaatctcccacaca--------------------------------------------acacacagcacacaca--g------cacaca---------------------------------------cacacaca--------------acaca-cacacacaagt---------ctccactaccagcacaccacccatgaacttacaaca
3_GTCAG                                       tgttgacaggcaagtc---------ctatctgct-gagtc--atca-----------ttgacctcccgtcttcacgacaccacaaatttgcattcacctctcttgtgttctggaatgttcacg---tgatttccctccaacctgttgcacgtgcagtgtttacc-ttg---tgtggttgctcgatgttacatgctcttgcataacacaccacataac------cacacaactctcaacaaacactgccacgtcaccactttgcgttgtcgacaa-ttcttgtcttctgctctgttt----------------ctttctgttggaatgttct--ttcatcctgcatccttgtttgctccacaactcaagt------------------------aa--acacacacaa--ctctctctt-------gccaa-gacaatctcccacaca--------------------------------------------acacacagcacacaca--g------cacacacagc----------------------------acaca--ca-gcaca---------------cacg-cacacacaagt---------ctccaacaacagcaccaccaccatgaacttacaaca
3_GTCAT                                       tgttgacaggcaagtc---------ctgtctgct-gagtc--atca-----------ttgacctcccttcttcacgacaccacaaatttgcattcacctctcttgtgttctggaatgttcacg---tgatttccctccaacctgttgcacgtgcagtgtttagc-ttg---tgtggttgctcggtgttacatgctcttgcataacacaccacataac------cacacaactctcaacaaacactgccaagtcaccactttgcgttgtcgacaa-ttcttgtcttctgctctgtttc---------------ttttttgttggagtgttca--ttcatcctacatccttgtttgcttcacaactcaagt------------------------aa--acacacacaactctctctctt-------gccaa-ggcaatctcccacaca--------------------------------------------acacactgcacacact--g------cacacgcag-----------------------------------------------------------caca-cacacacaagt---------ctccaacaacagcaccaccaccatgaacttgcaaca
3_GTCGC                                       tgttgacatcactgttccagtgtcaatgcttgct-gagtc--agca-------------------------------------------------aattctgctgta------aacgtttctg----------------------tgcacgtgcgcccagaaac-------gggcgtttctggttgttttg-----------------ccacgtggc-----act------tctct---------------------------------------ctctcctccagttttctgtcta--tgtgtgagagtgtctctcagtt--catgttca--ttcatcctacatccttgtttgcttcacaactcaagt------------------------aa--acacacacaa--cttcccctc-------gccaa-gacaatcttccacaca--------------------------------------------acacacagcacac----------------------------------------------------------acacaca---------------caca-cacacacaagt---------ctccaacaacagcaccatcaccatgaacttacaaca
3_GTGGA                                       tgttgacaggcaagtc---------ctgtctgct-gagtc--atca-----------ttgacctcccttcttcacgacaccacaaatttgcactcacctctcttgtgttctggaatgttcacg---tgatttccctccaacctgttgcacgtgcagtgtttagc-ttg---tgtggttgctcgatgtcacatgttcttgcataacacaccacataac------cacacaactctcaacaaacactgccacgtcaccactttgcgttgtcgacaa-ttcttgtcttgtgctctgttt----------------ctttctgttggagcgttca--ttcatcctacatccttgtttgcttcacaactcaagt------------------------aa--acacacacaa--cttcctcgt-------accaa-gacaaactgc--------------------------------------------------acacacagcaca---------------------------------------------------------------------------------caca-cacacacaagt---------ctccaacaacagcaccaccaccatgaacttacaaca
3_GTTGT                                       tgttgacaggcaagtc---------ctgcctgct-gagtc--atca-----------ttgacctcccttcttcacgacaccacaaatttgcattcacctctcttgtgttctggaatgttcacg---tgatttccctccaacctgttgcacgtgcagtgtttagc-ttg---tgtggttgctcgatgttacatgctcttgcataacacaccacataac------cacacaactctcaacaaacactgccacgtcaccactttgcgttgtcgacaa-ttcttgtcttctgctctgttt----------------ctttctgttggagtgttca--ttcatcctacatccttgtttgcttcacaactcaagt------------------------aaacacacacacaa--ctctctctt-------gccaa-gacaatctcccacaca--------------------------------------------acacgca-------ca--g------cacacaca----------------------------------g--cacacaca---------------caca-cacacacaagt---------ctccaacaacagcaccaccaccatgaacttacaaca
3_TCCAC                                       tgttgacaggcaagtc---------ctgcctgct-gagtc--atca-----------ttgacctcctttcttcacgacaccacaaatttgcattcacctctcttgtgttctggaatgttcacg---tgatttccctccaacctgttgcacgtgcagtgtttagc-ttg---tgtggttgctcgatgttacatgctcttgcatgacacaccacataac--cacacacacaactctcaacaaacactgccacgtcaccactttgcgttgtcgacaa-ttcttgtcttgtgttctgttt----------------ctttctgttggagtgttca--ttcatcctacatccttgtttgcttcacaactcaagt------------------------aa--acacacacaa--ctctctctt-------gccaa-gacaatctcccacaca--------------------------------------------acacacagcacacaca--g------cacacacag------------------------------------cacacaca---------------caca-cacacacacaccacccacaactccaacaacagcaccaccaccatgaacttgcaaca
3_TCCAT                                       tgttgacaggcaagtc---------ctgtctgct-gagtcatatca-----------ttgacctcccttcttcacgacaccacaaatttgcactcacctctcttgtgttctggaatgttcacg---tgatttccctccaatctgttgcacgtgcagtgtttacc-ttg---tgtggttgctcgatgttacatgctcttgcataacacaccacataac------cacacaactctcaacaaacactgccacgtcaccactttgcgttgtcgacaa-ttcttgtcttctgctctgttt----------------atttctgttggagtgttca--ttcatcctacatccttgtttgcttcacaactcaagt------------------------aa--acacacacaa--ctccctctt-------gccaa-gacaatcttccacaca--------------------------------------------acacacagcacactct--g------ca-----------------------------------------------------------------------cacacacaagt---------ctccaacaacagcaccaccagcatgagcatgcaaca
3_TCTGT                                       tgttgacatcactgttccagtgtcaatgcttgct-gagtc--agca-------------------------------------------------aattctgctgta------aacgtttctg----------------------tgcacgtgcgcccagaaac-------gggcgtttctggttgttttg-----------------ccacgtggc-----act------tctct---------------------------------------ctctcctccagttttctgtcta--tgtgtgagagtgtctctcagtt--catgttca--ttcatcctacatccttgtttgctccacaactcaagt------------------------aa--acacacacaa--ctctctctt-------gccaa-gacaatctcccacaca--------------------------------------------acacacagcacactct--g------cacacaca------------------------------------gcacacacag----------cacacaca-cacacacaagt---------ctccaacaacagcaccaccagcatgaacttacaaca
Tandem                                        tgttgacaggcaagtc---------ctgtctgct-gagtc--atca-----------ttgacctccctccttcacgacaccacaaatttgcattcacctctcttgtgttctggaatgttcacg---tgatttccctccaacctgttgcacgtgcagtgtttagt-ttg---tgtggttgctcgatgttacatgctcttgcataacacaccacataac------cacgcaactctcaacaaacactgccacgtcaccactttgcgttgtggacaa-ttcttgtcttctgctctgttt----------------ctttctgttggagtgttca--ttcatcctacatccttgtttgcttcacaactcaagt------------------------aa--acacacacaa--ctctctctt-------gccaa-gacaatctcccacaca--------------------------------------------acacacagcacacaca--g------cacaca---------------------------------------cacacaca---------------caca-cacacacaagt---------ctccaacaacagcaccaccaccatgaactttcaaca
Tandem                                        tgttgacaggcaagtc---------ctgtctgct-gagtc--atca-----------ttgacctcccttcttcacgacaccacaaatttgcattcacctctcttgtgttctggaatgttcacg---tgatttccctccaacctgttgcacgtgcagtgtttagc-ttg---tgtggttgctcggtgttacatgtccttgcataacacaccacataac------cacacaactctcaacaaacactgccacgtcaccactttgcgttgtcgacaa-ttcttgtcttctgctctgttt----------------ctttctgttggagtgttca--ttcatcctacatccttgtttgcttcacaactcaagt------------------------aa--acacacacaa--ctctctctt-------gccaa-gacaatctcccacaca--------------------------------------------acacacagcacacaca--g---------------------------------------------------------ca---------------caca-cacacacaagt---------ctccaacaacagcaccaccaccatgaacttacaaca
Tandem                                        tgttgacaggcaagtc---------ctgtctgct-gagtc--atca-----------ttgacctcccttcttcacgacaccacaaatttgcattcacctctcttgtgttctggaatgttcacg---tgatttctctccaacctgttgcacgtgcagtgtttagc-ttg---tgtggttgctcgatgttacatgctcttgcataacacaccacataac------cacacaactctcaacaaacactgccacgtcaccactttgcgttgtcgacaa-ttcttgtcttctgctctgttt----------------ctttctgttggagtgttca--ttcatcctacatcctacgtgcttactccaacccagtgtcttacaccgctatatgcgccagaa--actcatacaa--gatcctacgtgcttactccaa-cccagtgtctcacaccgctatatgcgccggaaactcatacaagatcctactgttgacagcacacacagcacacaca--g------cacaca---------------------------------------cacacaca---------------caca-cacacacaagt---------ctccaacaacagcaccaccaccatgaacttacaaca
solo_ACAAC                                    tgttgacaggcaagtc---------ctgtctgct-gagtc--atca-----------ttgatctcccttcttcacgacaccacaaatttgcactcacctctcttgtgttctggaatgttcacg---tgatttccctccaacctgttgcacgtgcagtgtttagc-ttgtgctgtggttgctcgatgttgcatgctcttgcataacactccacataac------cacacaactctcaacaaacactgccacgtcaccactttgcgttgtcgacaa-ttcttgtcttctgctctgttt----------------ctttctgttggagtgttca--ttcatcctacatccttgtttgcttcacaactcaagt------------------------aa--acacacacaa--ctctctctt-------gccaa-gacaatctcccacaca--------------------------------------------acacacagcacactct--g------cacacacagca---------------------cacacagcaca--cacacaca---------------caca-cacacacaagt---------ctccaacaacagcaccaccaccatgaacttgcaaca
SOLO_GCAGG                                    tgttgacaggcaagtc---------ctgtctgct-gagtc--atca-----------ttga-ctcccttcttcacgacaccacaaatttgcattcacctttcttgtgttctggaatgttcacg---tgatttccctccaacctgttgcacgtgcagtgtttagc-ttg---tgtgtttgctcgatgttacatgctcttgcataacacaccacataac------cacacaactctcaacaaacactgccacgtcaccactttgcgttgtcgacaa-ttcttgtcttctgctctgttt----------------ctttctgttggagtgttca--ttcatcctacatccttgtttgcttcacaactcaagt------------------------aa--acacacacaa--ctcactctt-------gccaa-gacaatctcccacaca--------------------------------------------acacacagcacacaca--g------cacacacag------------------------------------cacacaca--------------gcaca-cacacacaagt---------ctccaacaacagcaccaccaccatgaacttacaaca
SOLO_GCAGA                                    tgttgacaggcaagtc---------ctgtctgct-gagtc--atca-----------ttgacctcccttcttcacgacaccacaaatttgcattcacctctcttgtgttctggaatgttcacg---tgatttccctccaacctgttgcacgtgcagtgtttagc-ttg---tgtggttgctcgatgttacatgctcttgcataacacaccacataac------cacacaactctcaacaaacactgccacgtcaccactttgcgttgtcgacaa-ttcttgtcttctgctctgttt----------------ctttctgttggagtgttca--ttcatcctacatccttgtttgcttcacaactcaagt------------------------aa--acacacacaa--cttcctctt-------gccaa-gacaatctcccacaca--------------------------------------------acacacagcacactct--g------cacacacag----------------------------------------caca---------------caca-cacacacaagt---------ctccaacaacagcaccaccaccatgaacttgcaaca
SOLO_ACCGC_GTTAT                              tgtcgacatacaagtcatg-----tctgtatgct-gagtc--atca-----------ttgacctcccttcttcacgacaccacaaatttacattcacctctcttgtgttctggaatgttcacg---tgatttccctccaacctgttgcacgtgcagtgtttagc-ttg---tgtggttgctcgatgttacatgctcttgcataacacaccacataac------cacacaactctcaacaaacactgccacgtcaccactttgcgttgtcgacaa-ttcttgtcttctgctctgttt----------------ctttctgttggagtgttcattttcatcctacatccttgtttgcttcacaactcaagt------------------------aa--acacacacaa--ctctctctt-------gccaa-gacaatctcccgcaca--------------------------------------------acacacagcacacacacag------cacacacagc--------------------------------------acaca---------------caca-cacacacaagt---------ctccaacaacagcaccaccgccatgagtgttcaaca
SOLO_ATGAC_GCAGG                              tgttgacatcactgttccagtgtcaatgcttgct-gagtc--agca-------------------------------------------------aattctgctgta------aacgtttctg----------------------tgcacgtgcgcccagaaac-------gggcgtttctggttgttttg-----------------ccacgtggc-----actt----ctctct---------------------------------------ctctcctccagttttctgtcta--tgtgtgagagtgtctctcagtt--catgttca--ttcatcctacatccttgtttgcttcacaactcaagt------------------------aa--acacacacaa--cttcctctt-------gccaa-gacaatctcccacaca--------------------------------------------acacacagcacactct--g---------------------------------------------------cacacacag--------------caca-cacacacaagt---------ctccaacaacagcaccaccaccatgaactcgcaaca
SOLO_ATTAA_AGGAT                              tgttgacaggcaagtc---------ctgtctgct-gagtc--atca-----------ttgacctccctctttcacgacaccacaaatttgcattcacctctcttgtgttctggaatgttcacg---tgatttccctccaacctgttgcacgtgcagtgtttacc-ttg---tgtggttgctcgatgttacatgctcttgcataacacaccacataac------cacacaactctcaacaaacactgccacgtcaccactttgcgttgtcgacaa-ttcttgtcttctgctctgttt----------------ctttctgttggagtgttca--ttcatcctacatccttgtttgcttcacaactcaagt------------------------aa--acacacacaa--ccctct-tt-------gccag-gcgaacgttc--------------------------------------------------gcacacagca----------------------------------------------------------------------------------------cacacacaagt---------ctccaacaacagcaccaccaccatgagtgttcaaca
SOLO_CTCAC_GTCAC                              tgttgacatcactgttccagtgtcaatgcttgct-gagtc--agca-------------------------------------------------aattctgctgta------aacgtttctg----------------------tacacgtgcacccagaaac-------aggcgtttctggttgttttg-----------------ccacgtggc-----acttctctctctct---------------------------------------ctctcctccagttttctgtcta--tgtgtgagagtgtcttccagtt--catgttca--ttcatcctacatccttatttgcttcacaactcaagt------------------------aa--acacacacaa--ctctctctt-------gccaa-gacaatctcccacaca--------------------------------------------acacatagcacacaca--g------cacacaca------------------------------------gcacacacag----------------ca-cacacacaagt---------ctccaacaacagcaccaccaccatgaacttacaaca
SOLO_CTGAC_ACAGC                              tgttgacaggcaagtc---------ctgtctgct-gagtc--atca-----------ttgacctcccttcttcacgacaccacaaattcacattcacctctcttgtgttctggaatgttcacg---tgatttccctccaacctgttgcacgtgcagtgtttagc-ttg---tgtggttgctcgatgttacatgctcttgcataacacaccacataac------cacacaactctcaacaaacactgccacgtcaccactttgcgttgtcgacaa-ttcttgtcttctgctctgttt----------------ctttctgttggagtgttca--ttcatcctacatccttgtttgcttcacaactcaagt------------------------aa--acacacacaa--cttcctctt-------gccaa-gacaatctcccacaca--------------------------------------------acacacagcacactct--g------cacacacagc----------------------------acaca--cacacaca---------------cacagtacacacaagt---------ctccaacaactgcaccaccaccatgaacttacaaca
SOLO_GAGGT_CTTGT                              tgttgacaggcaagtc---------ctgtctgct-gagtc--atca-----------ttgacctccctttttcacgacaccacaaatttgcactcacctctcttgtgttctggaatgttcacg---tgatttccctccaacctgttgcacgtgcagtgtttagc-ttg---tgtggttgctcggtgttacatgctcttgcataacacaccacataac------cacacaactctcaacaaacactgccacgtcaccactttgcgttgtcgacaa-ttcttgtcttctgctctgttt----------------ctttctgttggagtgttca--ttcatcctacatccttgtttgcttcacaactcaagt------------------------aa--acacgcacaa--cttcctctt-------accaa-gacaatctcccacaca--------------------------------------------gcacacagcacacaca--a------cacacagcac----------------------------acaca-gcacacaca---------------caca-cacacacaagt---------ctccaacaacagtaccaccaccatgaacttgcaaca
SOLO_GCAGG_ACAAC                              tgttgacagg--aatc---------ctgtctgct-gagtcatatca-----------ttgacctcccttcttaacgacaccacaaatttgcattcacctctcttgtgttctggaatgttcacg---tgatttccctccaacctgttgcacgtgcagtgtttagc-ttg---tgtggttgctcgatgttacatgctcttgcataacacaccacataac------cacacaactctcaacaa-cactgccacgtcaccactttgcgttgtcgacaa-ttcttgtcttctgctctgttt----------------ctttctgttggagtgttca--ttcatcctacatccttgtttgcttcacaactcaagt------------------------aa--acacacacaa--ctctctctt-------gccaa-gacaatctcccacaca--------------------------------------------acacacagcacacaca--a------cacacagcac----------------------------acaca-gcacacacag------------cacaca-cacacacaagt---------ctccaacaacagcaccaccaccatgaacttgcaaca
SOLO_TCCAA_GTGCT                              tgttgacaggcaagtc---------ctatctgct-gagtc--atca-----------ttgacctcccgtcttcacgacaccacaaatttgcattcacctctcttgtgttctggaatgttcacg---tgatttccctccaacctgttgcacgtgcagtgtttacc-ttg---tgtggttgctcgatgttacatgctcttgcataacacaccacataac------cacacaactctcaacaaacactgccacgtcaccactttgcgttgtcgacaa-ttcttgtcttgtgttctgttt----------------ctttctgttggagtgttca--ttcatcctacatccttgtttgcttcacaactcaagt------------------------aa--acacacacaa--ctctctctt-------gccaa-gacaatctcccacaca--------------------------------------------acacacagcacactct--g---------------------------------------------------------ca---------------caca-cacacacaagt---------ctccaacaacagcaccaccaccatgagcttgcaaca
SOLO_TCCGC_GCCGT                              tgttgacaggcaagtc---------ctgtctgct-gagtc--atca-----------ttgacctcctttcttcacgacaccacaaatttgcattcacctctcttgtgttctggaatgttcacg---tgatttccctccaacctgttgcacgtgcagtgtttagc-ttg---tgtggttgctcgatgttacatgttcttgcataacacaccacataac------cacacaactctcaacaaacactgccacgtcaccactttgcgttgtcgacaa-ttcttgtcttgtgctctgttt----------------ctttctgttggagtgttca--ttcatcctacatccttgtttgcttcacaactcaagt------------------------aa--acacacacaa--ctctctctt-------gccaa-gacaatctcccacaca--------------------------------------------acacacagcacactct--g------c-----------------------------------------------acaca---------------caca-cacacacaagt---------ctccaacaacagcaccaccaccatgaacttgcaaca
SOLO_TCGAA_CCTAC                              tgttgacaggcaagtc---------ctgtctgct-gagtc--atca-----------ttgacctcccttcttcacgacaccg-aaattcacattcacctctcttgtgttctggaatgttcgcg---tgatttccctccaacctgttgcacgtgcagtgtttagc-ttg---tgtggttgctcgatgttacatgctcttgcataacacaccacataac------cacacaactctcaacaaacactgccacgtcaccactttgcgttgtcgacaa-ttcttgtcttctgctctgttt----------------ctttctgttggagtgttca--ttcatcctacatccttgtttgcttcacaactcaagt------------------------aa--acacacacaa--cttcctctt-------cccaa-gacaatctcccacaca--------------------------------------------acacacagcacacaca--g------cacacacag------------------------------------cacacagc--------------acaca-cacacacaagt---------ctccaacaacagcaccaccaccatgaacttgcaaca
SOLO_TCTAC_ATCAC                              tgttgacaggccagtc---------ctgtctgct-gagtcgtatca-----------ttgacctcccttcttcacgacaccacaactttgcattcacctctcttgtgttctggaatgttcacg---tgatttccctccaacctgttgcacgtgcagtgtttagc-ttg---tgtggttgctcgatgttacatgctcttgcatgacacaccacataaccacacacacacaactctcaacaaacactgccacgtcaccactttgcgttgtcgacaa-ttcttgtcttctgctctgttt----------------ctttctgttggagtgttca--ttcatcctacatccttgtttgcttcacaactcaagt------------------------aa--acacacacaa--ctctctctt-------gccaa-gacaatctcccacaca--------------------------------------------acacacagcgcgcaca---------cacaca-------------------------------------------------------------------cacacacaagt---------ttccaacaacagcagcaccaccatgaacttgcaaca

Srospv3 FLE LTR Diversity Alignment
50 631
5_ACAAC                                       tgttgacaggcaagtc---------ctgtctgctgagtc--atca-----------ttgacctcccttcttcacgacaccacaaatttgcattcacctctcttgtgttctggaatgttcacg---tgatttccctccaacctgttgcaagtgcagtgtttagcttgtgtggttgctcggtgttacatgctcttgcataacacaccacataac----cacacaactctcaacaaacactgccacgtcaccactttgcgttgtcgacaa-ttcttgtcttctgctctgttt--------------ctttctgttggagtgttca-ttcatcctacatccttgtttgcttcacaactcaagt------------------------aa--acacacacaa--ctctctctt-------gccaagacaatctcccacaca--------------------------------------------acacacagcacacaca-g------cacacacagc------------------------------aca-cacacaca---------------cacacacacacaagt---------ctccaacaacagcaccaccaccatgaacttacaaca
5_ACATA                                       tgttgacaggcaagtc---------ctgtctgctgagtc--atca-----------ttgacctcccttctttacgacaccacaaatttacattcacctctcttgtgttctggaatgttcacg---tgatttccctccaacctgttgcacgtgcagtgttttccttgtgtggttgctcgatgttacatgctcttgcataacacaccacataac----cacacaactctcaacaaacactgccacgtcaccactttgcgttgtcgacaa-ttcttgtcttctgctctgttt--------------ctttctgttggag-gttca-ttcatcctacatccttgtttgcttcacaactcaagt------------------------aa--acacacacaa--ctctctctt-------gccaagacaatctcccacaca--------------------------------------------acacacagcacacaca-g------cacacacagc----------------------------acaca-cacacaca---------------cacacacacacaagt---------ctccaacaacagcaccaccaccatgaacttacaaca
5_ACCGG                                       tgttggcaggcaagtc---------ctgtctgctgagtc--atca-----------ttgacctcccttcttcacgacaccacaaattcacattcacctctcttgtgttctggaatgttcacg---tgatttccctccaacctgttgcacgtgcagtgtttagcttgtgtggttgctcgatgttacatgctcttgcataacacaccacataac----cacacaactctcaacaaacactgccacgtcaccactttgcgttgtcgacaa-ttcttgtcttctgctctgttt--------------ctttctgttggagtgttca-ttcatcctacatccttgtttgcttcacaactcaagt------------------------aa--acacacacaa--cttcctctt-------gccaagacaatctcccacaca--------------------------------------------acacacagcacactct-g------cacacacagc------------------------------aca-cacacaca---------------cacacacacacaagt---------ctccaacaacagcaccaccaccatgaacttacaaca
5_ATCGC                                       tgttgacaggcaagtc---------ctgtctgctgagtc--atca-----------ttgacctcccttcttcacgacaccacaaattcacattcacctctcttgtgttctggaatgttcacg---tgatttccctccaacctgttgcacgtgcagtgtttaccttgtgtggttgctcgatgttacatgctcttgcataacacaccacataac----cacacaactctcaacaaacactgccacgtcaccactttgcgttgtcgacaa-ttcttgtcttgtgctctgttt--------------ctttctgttggagtgttca-ttcatcctacatccttgtttgcttcacaactcaagt------------------------aa--acacacacaa--ctctctctt-------gccaagacaatctcccacaca--------------------------------------------acacacagcacactct-g------cacacacagc-----------------------aca-cacaca-cacacaca---------------cacacacacacaagt---------ctccaacaacagcaccaccagcatgaacttacaaca
5_ATGGA                                       tgttgacaggcaagtc---------ctgtctgctgagtc--atca-----------ttgacctcccttcttcacgacaccacaaatttacattcac--------------------ctcacg---tgatttccctccaacctgttgcacgtgcagtgtttagcttgtgtggttgctcgatgttacatgttcttgcataacacaccacataac----cacccaactctcaacaaacactgccacgtcaccactttgcgttgtcgacaa-ttcttgtcttgtgctctgttt--------------ctttctgttggagtgttca-ttcatcctacatccttgtttgcttcacaactcaagt------------------------aa--acacacacaa--ctctctctt-------gccaagacaatctcccacaca--------------------------------------------acacacagcacacaca-g------cacacacagcaca------------------------catacagcacacacagcacacacacacacacacacacacacaagt---------ctccaacaacagcaccaccagcatgaacttgcaaca
5_CACAC                                       tgttgacaggcaagtc---------ctgtctgctgagtc--atca-----------ttgacctcccttcttcacgacaccacaactttgcattcacctctcttgtgttctggaatgttcacg---tgatttccctccaacctgttgcacgtgcagtgttttccttgtgtggttgctcgatgttacatgctcttgcataacacaccacataac----cacacaactctcaacaaacactgccacgtcaccactttgcgttgtcgacaa-ttcttgtcttctgctctgttt--------------ctttctgttggag-gttca-ttcatcctacatccttgtttgcttcacaactcaagt------------------------aa--acacacacaa--ctctctctt-------gccaagacaatctcccacaca--------------------------------------------acacacagcacacaca-g------cacacacag---------------------------------------caca---------------cacacacacacaagt---------ctccaacaacagcaccaccaccatgagtgttcaaca
5_CCAGC                                       tgttgacatcactgttccagtgtcaatgctcgctgagtc--agca-------------------------------------------------aattctgctgta------aacgtttctg----------------------tgcacgtgcgcccagaaac---gggcgtttctggttgttttg-----------------ccacgtggc---act------tctct---------------------------------------ctctcctccagttttctgtctatgtgtgagagtgtctctcagtt--catgttca-ttcatcctacatccttgtttgcttcacaactcaagt------------------------aa--acacacacaa--cttcctctt-------gccaagacaatctcccacaca--------------------------------------------acacacagcacacaca-g------------------------------------------------------caca---------------cacacacacacaagt---------ctccaacagcagcagcaccaccatgaacttacaaca
5_CTAAA                                       tgttgacatcactgttccagtgtcaatgcttgctgagtc--agca-------------------------------------------------aattctgctgta------aacgtttctg----------------------tgcacgtgcgcccagaaac---gggcgtttctggttgttttg-----------------ccacgtggc---act------tctct---------------------------------------ctctcctccagttttctgtctatgtgtgagagtgtctctcagtt--catgttca-ttcatcctacatccttgtttgcttcacaactcaagt------------------------aa--acacacacaa--cttcccctt-------gccaagacaatctcccacaca--------------------------------------------acacacagcacactct-g----------cacac----------------------------------acacacaca---------------cacacacacacaagt---------ctccaacaacagcaccatcaccatgaacttacaaca
5_CTGAG                                       tgttgacaggcaagtc---------ctgtctgctgagtc--atca-----------ttgacctcccttcttcacgacaccacaaatttgcattcacctctcttgtgttctggaatgttcacg---tgatttccctccaacctgttgcacgtgcagtgtttagcttgtgtggttgctcgatgttacatgttcttgcataacacaccacataac----cacacaactctcaacaaacactgccacgtcaccactttgcgttgtggacaa-ttcttgtcttctgccctgttt--------------ctttctgttggagtgttca-ttcatcctacatccttgtttgcttcacaactcaagt------------------------aa--acacacacaa--cttcctctt-------gccaagacaatctcccacaca--------------------------------------------acacacagcacactct-g----------------------------------------------------cacaca---------------cacacacacacaagt---------ctcccacaacagcaccaccaccatgaacttacaaca
5_CTTAT                                       tgttgacaggcaagtc---------ctgtctgctgagtcatatca-----------ttgacctcccttcttcacgacaccacaaatttacattcacctctcttgtgttctggaatgttcacg---tgatttccctccaacctgttgcacgtgcagtgtttagcttgtgtggttgctcgatgttacatgctcttgcataacacaccatataac----cacacaactctcaacaaacactgccacgtcaccactttgcgttgtcgacaa-ttcttgtcttctgctctgttt--------------ctttctgttggagtgttca-ttcatcctacatccttgtttgcttcacaactcaagt------------------------aa--acacacacaa--ctctctctt-------gccaagccaatctcccacaca--------------------------------------------acacacagcacacaca--------cacactt-------------------------------------cacatacag--------------cacacacacacaagt---------ctccaacaacagcaccaccaccatgaacttacaaca
5_CTTGT                                       tgttgacatcactgttccagtgtcaatgcttgctgagtc--agca-------------------------------------------------aattctgctgta------aacgtttctg----------------------tgcacgtgcgcccagaaac---gggcgtttctggttgttttg-----------------ccacgtggc---act------tctct---------------------------------------ctctcctccagttttctgtctatgtgtgagagtgtctctcagtt--catgttca-ttcatcctacatccttgtttgcttcacaactcaagt------------------------aa--acacacacaa--cttcccctt-------gccaagacaatctcccacaca--------------------------------------------acacacagcacactct-gcacacacacacacac----------------------------------acacacaca---------------cacacacacacaagt---------ctcc-acaacagcaccatcaccatgaacttacaaca
5_GCCAT                                       tgttgacaggcaagtc---------ctgtctgctgagtc--atca-----------ttgacctcccttcttcacgacaccacaaatttgcattcacctctcttgtgttctggaatgttcacg---tgatttccctccaacctgttgcacgtgcagtgtttagcttgtgtggttgctcgatgttacatactcttgcataacacaccacataac----cacacaactctcaacaaacactgccacgtcaccactttgcgttgtcgacaa-ttcttgtcttctgctctgttt--------------ctttctgttggagtgttca-ttcatcctacatccttgtttgcttcacaactcaagt------------------------aa--acacacacaa--cttcctctt-------gccaagacaatctcccacaca--------------------------------------------acacacagcacactct-g------cacacacac-----------------------------acaca-cacacaga---------------catacagagatgggt---------ttccaacaacagctccatcaccatgaacttgcaaca
5_GCTGG                                       tgttgacatcactgttccagtgtcaatgcttgctgagtc--agca-------------------------------------------------aattctgctgta------aacgtttctg----------------------tgcacgtgcgcccagaaac---gggcgtttctggttgttttg-----------------ccacgtggc---act------tctct---------------------------------------ctctcctccagttttctgtctatgtgtgagagtgtctctcagtt--catgttca-ttcatcctacatccttgtttgcttcacaactcaagt-----------------------aaa--acacacacaa--cttcccctt-------gccaagacaatctcccacaca--------------------------------------------acacacagcacactct-g------cacacacac----------------------------------acacacaca---------------caaacacggccaagt---------ctcccacaacagcaccatcaccaggagcttataaca
5_GTCAC                                       tgttgacaggcaagtc---------ctgcctgctgagtc--atca-----------ttgacctcccttcttcacgacaccacaaattcacattcacctctcttgtgttctggaatgttcacg---tgatttccctccaacctgttgcacgtgcagtgtttagcttgtgtggttgctcgatgttacatgctcttgcataacacaccacataac----cacacaactctcaacaaacactgccacgtcaccactttgcgttgtcgacaaattcttgtcttctgctctgttt--------------ctttctgttggagtgttca-ttcatcctacatccttgtttgcttcacaactcaagt------------------------aa--acacacacaa--ctctctctt-------gccaagacaatctcccacaca--------------------------------------------acacacagcacacacaag------aacacacagg----------------------------acaga-cacacaca---------------cactcacacataagt---------ctgcgacgacagcacc-ccaccatggacctacaaca
5_ACCGC                                       tgttgacaggcaagtc---------ctgtctgctgagtc--atca-----------ttgacctcccttctttacgacaccacaaatttacattcacgtctcttgtgttctggaatgttcacg---tgacttccctccaacctgttgcacgtgcagtgtttagcttttgtggttactcgatgttacatgttcttgcataacacaccacataac----cacacaactctcaacaaacactgccacgtcaccactttgcgttgtcgacaa-ttcttgtcttctgctctgttt--------------ctttctgttggagtgttca-ttcatcctacatccttgtttgcttcacaactcaagt------------------------aa--acacacacaa--ctttctctt-------gccaagacaatctcccacaca--------------------------------------------acacacagcacacaca-g------cacactc------------------------------------------------------------tgcgcacacacaagt---------ctccaacaacagcaccaccaccatgaacttgcaaca
5_AGGAG                                       tgttgacaggcaagtc---------ctgcctgctgagtc--atca-----------ttgacctcccttcttcacgacaccacaaatttgcattcacctctcttgtgttctggaatgttcacg---tgatttccctccaacctgttgcacgtgcagtgtttagcttgtgtggttgctcgatgttacatgctcttgcataacacaccacataac----cacacaactctcaacaaacactgccacgtcaccactttgcgttgtcgacaa-ttcttgtcttctgctctgttt--------------ctttctgttggagtgttca-ttcatcctacatccttgtttgcttcacaactcaagt------------------------aa--acacacacaa--cttcctctt-------gccaagacaatctcccacaca--------------------------------------------acacacagcacactct-g------cacacacac-------------------------------aca-cacacaca---------------cacacacacacaagt---------ctccaacaacagcaccatcaccatgaactttcaaca
5_ATGAA                                       tgttgacaggcaagtc---------ttgtctgctgagtcatatca-----------ttgacctcccttcttcacgacaccacaactttgcattcacctctcttgtgttctggaatgttcacg---tgatttccctgcaacctgttgcacgtgcagtgtttagcttgtgtggctgctcgatgttacatgctcttgcataacacaccacatgac----cacacaactctcaacaaacactgccacgtcaccactttgcgttgtcgacaa-ttcttgtcttctgctctgttt--------------ctttctgttggagtgttca-ttcatcctacatccttgtttgcttcacaactcaagt------------------------aa--acacacacaa--ctctctctt-------gccaagacaatcccccacaca--------------------------------------------acacacagcacacaca-g------cacacac--------------------------------------acacacag----------cacacacacacacacaagt---------ctcccacaacagcaccaccaccatgaacttacaaca
5_ATGAG                                       tgttgacaggcaagcc---------cactctgctaaatcatatcattgaccttcggttgacctcccttcttcacgacaccacaaattcacattcacctct--tgtgttctggaatgttcacg---tgatttccctccaacctgttgcacgtgcagtgtttagcttgtgtggttgctcgatgttccatgctcttgcatagcacaccacataac----cacacaactctcaacaaacactgccacgtcaccactttgcgttgtcgacaa-ttcttgtcttgtgctctgttt--------------ctttctgttggagtgttca-ttcatcctacatccttgcttgcttcacaactcaagt------------------------aa--acacacacaa--cttcctctt-------gccaagccaatctcccacaca--------------------------------------------acacacagcacacaca---------------------------------------------------------------------------cacacacacacaagt---------ctccaacaacagcaccaccaccatgaacttacaaca
5_CTAGC                                       tgttgacaggcaagtc---------ctgtctgctgagtc--atca-----------ttgacctcccttcttcacgacaccacaaatttgcattcacctctcttgtgttctggaatgttcacg---tgatttccctccaacctgttgcacgtgcagtgtttagcttgtgtggttgctcgatgttacatactcttgcataacacaccacataac----cacacaactctcaacaaacactgccacgtcaccactttgcgttgtcgacaa-ttcttgtcttctgctctgttt--------------ctttctgttggagtgttca-ttcatcctacatccttgtttgcttcacaactcaagt------------------------aa--acacacacaa--cttcctctt-------gccaagacaatctcccacaca--------------------------------------------acacacagcacactct-g------cacacacaca------------------------ca-cacaca-cacacaca---------------cacacacacacaagt---------ctccaacaacagcaccatcaccatgaacttacaaca
5_CTCAA                                       tgttgacaggcaagtc---------ctgtctgctgagtc--atca-----------ttgacctcccttcttcacgacaccacaaatttgcattcacctctcttgtgttctggaatgttcacgtgatgatttccctccaacctgttgcacgtgcagtgtttagcttgtgtggttgctcgatgttacatgctcttgcataacacaccacataac----cacacaactctcaacaaacactgccacgtcaccactttgcgttgtcgacaa-ctcttgtcttctgctctgttt--------------ctttctgttggagtgttca-ttcatcgtacatccttgtttgcttcacaactcaagt------------------------aa--acacacacaa--cttcctctt-------gtcaagacaatctcccacaca--------------------------------------------acacacagcacacaca-g------cacacacagc----------------------------acaca-ca-gcaca---------------cacacacacacaagt---------ctccaacaacagcaccaccaccatgaacttacaaca
5_GCAGG                                       tgttgacaggcaagtc---------ctgtctgctgagtc--atca-----------ttgacctcccttcttcacgacaccacaaatttgcattcacctctcttgtgttctggaatgttcacg---tgatttccctccaacctgttgcacgtgcagtgtttagtttgtgtggttgctcggtgttacatgctcttgcataacacaccacataac----cacacaactctcaacaaacactgccacgtcaccactttgcgttgtcgacaa-ttcttgtcttctgctctgttt--------------ctttctgttggagtgttca-ttcatcgtacatccttgtttgcttcacaactcaagt------------------------aa--acacacacaa--ctctctctt-------gccaagccaatctcccacacag------------------------------------------cacacacagcacacaca-g------cacgcacag-----------------------------------cacacaca---------------cacacacacacaagt---------ctccaacaacagcaccaccaccatgaacttacaaca
5_GCTGT                                       tgttgacaggcaagtc---------ctgtctgctgagtc--atca-----------ttgacctcccttcttcacgacaccacaaattcacattcacctctcttgtgttctggaatgttcacg---tgatttccctccaacctgttgcacgtgcagtgtttagcttgtgtggttgctcgatgttacatgctcttgcataacacaccacataac----cacacaactctcaacaaacactgccacgtcaccactttgcgttgtcgacaa-ttcttgtcttctgctctgtttc-------------ctttctgttggagtgttcatttcatcctacatccttgtttgcttcacaactcaagt------------------------aa--acacacacaa--cttcctctt-------gccaagacaatctcccacaca--------------------------------------------acacacagcacactct-g------cacacacagc----------------------------acaca-cacacaca---------------cacacacacacaagt---------ctccaacaacagcaccaccaccatgaacttacaaca
5_GTGGC                                       tgttgacaggcaagtc---------ctgtctgctgagtc--atca-----------ttgacctcccttcttcacgacaccacaaatttacattcacctctcttgtgttctggaatgttcacg---tgatttccctccaacctgttgcacgtgcagtgtttagcttgtgtggttgctcgatgttacatgctcttgcataacacaccacataac----cacacaactctcaacaaacactgccacgtcaccactttgcgttgtcgacaa-ttcttgtcttctgctctgttt--------------ctttctgttggagtgttca-ttcatcctacatccttgtttgcttcacaactcaagt------------------------aa--acacacacaa--cttcctctt-------gtcaagacaatctcccacaca--------------------------------------------acacacagcacacaca-g------cacacacag---------------------------------------caca---------------cacacacacacaagt---------ctccaacaacagcaccaccaccatgaacttgcaaca
5_GTGGT                                       tgttgacaggcaagtc---------ctgtctgctgagtc--atca-----------ttgacctcccttctacacgacaccacaaatttgcatccacctctcttgtgttctggaatgttcacg---tgatttccctccaacctgttgcacgtgcagtgtttagcttgtgtggttgctcgatgttacatgctcttgcataacacaccacataac----cacacaactctcaacaaacactgccacgtcaccactttgcgttgttgacaa-ttcttgtcttctgctctgttt--------------ctttctgttggagtgttca-ttcatcctacatccttgtttgcttcacaactcaagt------------------------aa--acacacacaa--ctctctctt-------gccaagacaatctcccacaca--------------------------------------------acacacagcacacaca-g------cacacacagca---------------------caca-cacaca-cacacaca---------------cacacacacacaagt---------ctccaacaacagcaccaccaccatgaacttacaaca
5_GTAAC                                       tgttgacaggcaagtc---------ttgtctgctgagtcatatca-----------ttgacctcccttcttcacgacaccacaactttgcattcacctctcttgtgttctggaatgttcacg---tgatttccctgcaacctgttgcacgtgcagtgtttaccttgtgtggttgctcgatgttacatgctcttgcatgacacaccacataaccacacacacaactctcaacaaacactgccacgtcaccactttgcgttgtcgacaa-ttcttgtcttgtgctctgttt--------------ctttctgttggtgtgttca-ttcatcctacatccttgtttgcttcacaactcaagt------------------------aa--acacacacaa--ctctctctt-------gccaagacaatcccccacaca--------------------------------------------acacacagcacacaca-g------cacacac--------------------------------------acacacag----------cacacacacacacacaagt---------ctccaacaacagcaccaccaccatgaacttgcaaca
5_TCAAC                                       tgttgacaggcaagtc---------ctgtctgctgagtc--atca-----------ttgacctcccttcttcacgacaccacaaatttgcattcacctctcttgtgttctggaatgttcacg---tgatttccctccaacctgttgcacgtgcagtgtttaccttgtgtggttgctcgatgttacatgctcttgcataacacaccacataac----cacacaactctcaacaaacactgccacgtcaccactttgcgttgtcgacaa-ttcttgtcttctgctctgttt--------------ctttctgttggagtgttca-ttcatcctacatccttgtttgcttcacaactcaagt------------------------aa--acacacacaa--cttcctctt-------gccaagacaatctctcacaca--------------------------------------------acacacagcacacaca-g------cacacacagc-------------------------------------accca---------------cacacacacacaagt---------ctccaacaacagcaccaccaccatgaacttacaaca
5_TCGGA                                       tgttgacaggcaagtc---------ctgtctgctgagtc--atca-----------ttgacctcccttcttcacgacaccacaaattcacattcacctctcttgtgttctggaatgttcacg---tgatttccctccaacctgttgcacgtgcagtgtttagcttgtgtggttgctcgatgtgacatgctcttgcataacacaccacataac----cacacaactctcaacaaacactgccacgtcaccactttgcgttgtcgacaa-ttcttgttttctgctctgttt--------------ctttctgttggagtgttca-ttcatcctacatccttgtttgcttcacgactcaagt------------------------aa--acacacacaa--cttcctctt-------gccaagacaatctcccacaca--------------------------------------------acacacagcacactct-g------cac--------------------------------------------acaca---------------cacacacacacaagt---------ctccaacaacagcaccaccaccatgaacttacaaca
5_TTGGA                                       tgttgacaggcaagtc---------ctgtctgctgagtc--atca-----------ttgacctcccttctttacgacacca-aaatttacattcacctctcttgtgttctggaatgttcacg---tgatttccctccaacctgttgcacgtgcagtgtttaccttgtgtggttgctcgatgttacatgctcttgcataacacaccacataac----cacacaactctcaacaaacactgccacgtcaccactttgcgttgtcgacaa-ttcttgtcttgtgctctgttt--------------ctttctgttggagtgttca-ttcatcctacatccttgtttgcttcacaactcaagt------------------------aa--acacacacaa--ctctctctt-------gccaagacaatctcccacaca--------------------------------------------acacacagcacactct-g--------------------------------------------------cacacaca---------------cacacacacacaagt---------ctccaacaacagcaccaccagcatgaacttacaaca
5_TTTAG                                       tgttgacaggcaagtc---------ctgtctgctgagtc--atca-----------ttgacctcccttctttacgacaccacaaatttgcattcacctctcttgtgttctggaatgttcacg---tgatttccctccaacctgttgcacgtgcagtgtttagcttgtgtggttgctcgatgttacatgttcttgcataacacaccacataac----cacacaactctcaacaaacactgccacgtcaccactttgcgttgtcgacaa-ttcttgtcttctgctctgttt--------------ctttctgttggagtgttca-ttcatcctacatccttgtttgcttcacaactcaagt------------------------aa--acacacacaactctctctctt-------gccaagacaatctcccacaca--------------------------------------------acacacagcacacaca-g------cacacag-------------------------------------cacacaca---------------cacacacacacaagt---------ctccaacaacagcaccac---catgaacttacaaca
5_TCGAC                                       tgttgacaggcaagtc---------ctgtctgctgagtc--atcat----------ttgacctcccttcttcacgacaccacaaattcacattcacctctcttgtgttctggaatgttcacg---tgatttccctccaacctgttgcacgtgcagtgtttagcttgtgtggttgctcgatgttacatgctcttgcatgacacaccacataaccacacacacaactctcaacaaacactgccacgtcaccactttgcgttgtcgacaa-ttcttgtcttctgctctgttt--------------ctttctgttggagtgttca-ttcatcctacatccttgtttgctccacaactcaagt------------------------aa--acacacacaa--cttcctctt-------gcaaagacaatctcccacaca--------------------------------------------acacacagcacacaca---------------------------------------------------------------------------cacacacacacaagt---------ctccaacaacagcaccaccaccatgaacttacaaca
3_AAGAC                                       tgttgacaggcaagtc---------ctgtctgctgagtc--atca-----------ttgacctcccttcttcacgacaccacaaatttacattcacctctcttgtgttctggaatgttcacg---tgatttccctccaacctgttgcacgtgcagtgtttagcttgtgtggttgctcgatgttacatgctcttgcataacacaccacataac----cacacaactctcaacaaacactgc-----caccactttgcgttgtcgacaa-ttcttgtcttctgctctgttt--------------ctttctgttggagtgttca-ttcatcctacatccttgtttgcttcacaactcaagt------------------------aa--acacacacaa--ctctctctt-------gccaagacaatctcccacaca----------------------------------------------acacagcacactct-g------cacacacag---------------------------------------caca---------------cacacacacacaagt---------ctccaacaacagcaccaccaccatgaacttgcaaca
3_ACCAC                                       tgttgacaggcaagtc---------ctgtctgctgagtc--atca-----------ttgacctcccttctttacgacaccacaactttgcattcacctctcttgtgttctggaatgttcacg---tgatttccctccaacctgttgcacgtgcagtgtttagcttgtgtggttgctcgatgttacatgttcttgcataacacaccacataac----cacacaactctcaacaaacactgccacgtcaccactttgcgttgtcgacaa-ttcttgtcttctgctctgttt--------------ctttctgttggagtgttca-ttcatcctacatccttgtttgcttcacaactcaagt------------------------aa--acacacacaa--ctctctctt-------gccaagacaatctcccacaca--------------------------------------------acacacagcacactct-g------ctgccccagcagaacacacatacactcatacccaca-cacaca-cacacaca---------------cacacacacacaagt---------ctcctacaacagcaccaccaccatgaacttacaaca
3_ATCAG                                       tgttgacaggcaagtc---------ctgtctgctgagtc--atca-----------ttgacctcccttctttacgacaccacaaatttacattcacctctcttgtgttctggaatgttcacg---tgatttccctccaacctgttgcacgtgcagtgtttagcttgtgtggttgctcgatgttacatgctcttgcataacacaccatataac----cacacaactctcaacaaacactgccacgtcaccactttgcgttgtcgacaaatttttgtcttgtgctctgttt--------------ctttctgttggagtgttct-ttcatcctacatccttgtttgcttcacaactcaagt------------------------aa--acacacacaa--ctctctcct-------gccaagacaatctcctacacag------------------------------------------cacacacagcacacaca-g------cacaca-------------------------------------------------------------cacacacacacaagt---------ctccaacaacagcaccaccaccatgaacttgcaaca
3_CCCAT                                       tgttgacatcactgttccagtgtcaatgcttgctgagtc--agca-------------------------------------------------aattctgctgta------aacgtttctg----------------------tgcacgtgcgcccagaaac---gggcgtttctggttgttttg-----------------ccacgtggc---act------tctct---------------------------------------ctctcctccagttttctgtctatgtgtgagagtgtctctcagtt--catgttca-ttcatcctacatccttgtttgcttcacaactcaagt------------------------aa--acacacacaa--cttcccctt-------gccaagacaatctcccacaca--------------------------------------------acacacagcacactct-g------cacacacac----------------------------------atacacaca---------------cacacacacacaagt---------ctccaacaacagcaccatcaccatgaacttacaaca
3_CTTGC                                       tgttgacatcactgttccagtgtcaatgcttgctgagtc--agca-------------------------------------------------aattctgctgta------aacgtttctg----------------------tgcacgtgcgcccagaaac---gggcgtttctggttgttttg-----------------ccacgtggc---act------tctct---------------------------------------ctctcctccagttttctgtctatgtgtgagagtgtctctcagtt--catgttcatttcatcctacatccttgtttgcttcacaactcaagt------------------------aa--acacacacaa--ctctctctt-------gtcaagacaatctcccacaca--------------------------------------------acacacagcacacaca-g----------------------------------------------------cacaca---------------cacacacacacaagt---------ctccaacaacagcaccaccagcatgaacttacaaca
3_GCAAC                                       tgttgacatcactgttccagtgtcaatgcttgctgagtc--agca-------------------------------------------------aattctgctgta------aacgtttctg----------------------tgcacgtgcgcccagaaac---gggcgtttctggttgttttg-----------------ccacgtggc---act------tctct---------------------------------------ctctcctccagttttctgtgtatgtgtgagagtgtctctcagtt--catgttca-ttcatcctacatccttgtttgctccacaactcaagt------------------------aa--acacacacaa--ctctctctt-------gccaagacaatctcccacaca--------------------------------------------acacacagcacactct-g------cacacaca-----------------------------------gcacacacag----------cacacacacacacacaagt---------ctccaacaacagcaccaccaccatgaacttacaaca
3_GCGAG                                       tgttgacaggcaagtc---------ctgtctgctgagtc--atca-----------ttgacctcccttcttcacgacaccacaaatttgcattcacctctcttgtgttctggaatgttcacg---tgatttccctccaacctgttgcacgtgcagtgtttagcttgtgtggttgctcgatgttacatgcttttgcataacacaccacataac----cacacaactctcaacaaacactgccacgtcaccactttgcgtcgtcgacaa-ttcttgtcttctgctctgttt--------------ctttctgttggagtgttca-ttcatcgtacatccttgtttgcttcacaactcaagt------------------------aa--acacacacaa--ctctctctt-------gtcaagacaatctcccacaca--------------------------------------------acacacagcacacaca-g------cacactc-------------------------------------tgcacaca---------------cacacatacacaagt---------ctccaacaacagcaccaccaccatgaacttacaaca
3_GCAAG                                       tgttgacaggcaagtc---------ctgtctgctgagtc--atca-----------ttgacctcgcttctttacgacagcacaaatt-acattcacctctc-tgtgttctggaatgttcacg---tgatttccctccaacctgttgcacgtgcagtgtttagctcgtgtggttgctcgatgttacatgctcttgcataacacaccacataac----cacacaactctcaacaaacactgccacgtcaccactttgcgttgtcgacaa-ttcttgtcttctgctctgttt--------------ctttctgttggagtgttca-ttcatcctacatccttgtttgcttcacaactcaagt------------------------aa--acacacacaa--ctctctctt-------gccaagacaatctcccacaca--------------------------------------------acacacagcacactct-g------cacaca-------------------------------------------------------------cacacacacacaagt---------ctccaacaacagcaccaccaccatgaacttgcaaca
3_GTAGT                                       tgttgacaggcaagtc---------ctatctgctgagtc--atca-----------ttgacctcccttctttacgacaccacaaatttacattcacctctcttgtgttctggaatgttcacg---tgatttccctccaacctgttgcacgtgcagtgtttagtttgtgtggttactcgatgttacatgctcttgcataacacaccacataat----cacacaactctcaacaaacactgccacgtcaccactttgcgttgtcgacaa-ttcttgtcttctgctctgttt--------------ctttctgttggagtgttca-ttcatcctacatccttgtttgcttcacaactcaagt------------------------aa--acacacacaa--ctctctctt-------gccaagacaatctcccacaca--------------------------------------------acacacagcacacaca-g------cacaca--------------------------------------cacacaca--------------acacacacacacaagt---------ctccactaccagcacaccacccatgaacttacaaca
3_GTCAG                                       tgttgacaggcaagtc---------ctatctgctgagtc--atca-----------ttgacctcccgtcttcacgacaccacaaatttgcattcacctctcttgtgttctggaatgttcacg---tgatttccctccaacctgttgcacgtgcagtgtttaccttgtgtggttgctcgatgttacatgctcttgcataacacaccacataac----cacacaactctcaacaaacactgccacgtcaccactttgcgttgtcgacaa-ttcttgtcttctgctctgttt--------------ctttctgttggaatgttct-ttcatcctgcatccttgtttgctccacaactcaagt------------------------aa--acacacacaa--ctctctctt-------gccaagacaatctcccacaca--------------------------------------------acacacagcacacaca-g------cacacacagc----------------------------acaca-ca-gcaca---------------cacgcacacacaagt---------ctccaacaacagcaccaccaccatgaacttacaaca
3_GTCAT                                       tgttgacaggcaagtc---------ctgtctgctgagtc--atca-----------ttgacctcccttcttcacgacaccacaaatttgcattcacctctcttgtgttctggaatgttcacg---tgatttccctccaacctgttgcacgtgcagtgtttagcttgtgtggttgctcggtgttacatgctcttgcataacacaccacataac----cacacaactctcaacaaacactgccaagtcaccactttgcgttgtcgacaa-ttcttgtcttctgctctgtttc-------------ttttttgttggagtgttca-ttcatcctacatccttgtttgcttcacaactcaagt------------------------aa--acacacacaactctctctctt-------gccaaggcaatctcccacaca--------------------------------------------acacactgcacacact-g------cacacgcag----------------------------------------------------------cacacacacacaagt---------ctccaacaacagcaccaccaccatgaacttgcaaca
3_GTCGC                                       tgttgacatcactgttccagtgtcaatgcttgctgagtc--agca-------------------------------------------------aattctgctgta------aacgtttctg----------------------tgcacgtgcgcccagaaac---gggcgtttctggttgttttg-----------------ccacgtggc---act------tctct---------------------------------------ctctcctccagttttctgtctatgtgtgagagtgtctctcagtt--catgttca-ttcatcctacatccttgtttgcttcacaactcaagt------------------------aa--acacacacaa--cttcccctc-------gccaagacaatcttccacaca--------------------------------------------acacacagcacac--------------------------------------------------------acacaca---------------cacacacacacaagt---------ctccaacaacagcaccatcaccatgaacttacaaca
3_GTGGA                                       tgttgacaggcaagtc---------ctgtctgctgagtc--atca-----------ttgacctcccttcttcacgacaccacaaatttgcactcacctctcttgtgttctggaatgttcacg---tgatttccctccaacctgttgcacgtgcagtgtttagcttgtgtggttgctcgatgtcacatgttcttgcataacacaccacataac----cacacaactctcaacaaacactgccacgtcaccactttgcgttgtcgacaa-ttcttgtcttgtgctctgttt--------------ctttctgttggagcgttca-ttcatcctacatccttgtttgcttcacaactcaagt------------------------aa--acacacacaa--cttcctcgt-------accaagacaaactgc--------------------------------------------------acacacagcaca-------------------------------------------------------------------------------cacacacacacaagt---------ctccaacaacagcaccaccaccatgaacttacaaca
3_GTTGT                                       tgttgacaggcaagtc---------ctgcctgctgagtc--atca-----------ttgacctcccttcttcacgacaccacaaatttgcattcacctctcttgtgttctggaatgttcacg---tgatttccctccaacctgttgcacgtgcagtgtttagcttgtgtggttgctcgatgttacatgctcttgcataacacaccacataac----cacacaactctcaacaaacactgccacgtcaccactttgcgttgtcgacaa-ttcttgtcttctgctctgttt--------------ctttctgttggagtgttca-ttcatcctacatccttgtttgcttcacaactcaagt------------------------aaacacacacacaa--ctctctctt-------gccaagacaatctcccacaca--------------------------------------------acacgca-------ca-g------cacacaca----------------------------------g-cacacaca---------------cacacacacacaagt---------ctccaacaacagcaccaccaccatgaacttacaaca
3_TCCAC                                       tgttgacaggcaagtc---------ctgcctgctgagtc--atca-----------ttgacctcctttcttcacgacaccacaaatttgcattcacctctcttgtgttctggaatgttcacg---tgatttccctccaacctgttgcacgtgcagtgtttagcttgtgtggttgctcgatgttacatgctcttgcatgacacaccacataaccacacacacaactctcaacaaacactgccacgtcaccactttgcgttgtcgacaa-ttcttgtcttgtgttctgttt--------------ctttctgttggagtgttca-ttcatcctacatccttgtttgcttcacaactcaagt------------------------aa--acacacacaa--ctctctctt-------gccaagacaatctcccacaca--------------------------------------------acacacagcacacaca-g------cacacacag-----------------------------------cacacaca---------------cacacacacacacaccacccacaactccaacaacagcaccaccaccatgaacttgcaaca
3_TCCAT                                       tgttgacaggcaagtc---------ctgtctgctgagtcatatca-----------ttgacctcccttcttcacgacaccacaaatttgcactcacctctcttgtgttctggaatgttcacg---tgatttccctccaatctgttgcacgtgcagtgtttaccttgtgtggttgctcgatgttacatgctcttgcataacacaccacataac----cacacaactctcaacaaacactgccacgtcaccactttgcgttgtcgacaa-ttcttgtcttctgctctgttt--------------atttctgttggagtgttca-ttcatcctacatccttgtttgcttcacaactcaagt------------------------aa--acacacacaa--ctccctctt-------gccaagacaatcttccacaca--------------------------------------------acacacagcacactct-g------ca---------------------------------------------------------------------cacacacaagt---------ctccaacaacagcaccaccagcatgagcatgcaaca
3_TCTGT                                       tgttgacatcactgttccagtgtcaatgcttgctgagtc--agca-------------------------------------------------aattctgctgta------aacgtttctg----------------------tgcacgtgcgcccagaaac---gggcgtttctggttgttttg-----------------ccacgtggc---act------tctct---------------------------------------ctctcctccagttttctgtctatgtgtgagagtgtctctcagtt--catgttca-ttcatcctacatccttgtttgctccacaactcaagt------------------------aa--acacacacaa--ctctctctt-------gccaagacaatctcccacaca--------------------------------------------acacacagcacactct-g------cacacaca-----------------------------------gcacacacag----------cacacacacacacacaagt---------ctccaacaacagcaccaccagcatgaacttacaaca
Tandem1                                       tgttgacaggcaagtc---------ctgtctgctgagtc--atca-----------ttgacctccctccttcacgacaccacaaatttgcattcacctctcttgtgttctggaatgttcacg---tgatttccctccaacctgttgcacgtgcagtgtttagtttgtgtggttgctcgatgttacatgctcttgcataacacaccacataac----cacgcaactctcaacaaacactgccacgtcaccactttgcgttgtggacaa-ttcttgtcttctgctctgttt--------------ctttctgttggagtgttca-ttcatcctacatccttgtttgcttcacaactcaagt------------------------aa--acacacacaa--ctctctctt-------gccaagacaatctcccacaca--------------------------------------------acacacagcacacaca-g------cacaca--------------------------------------cacacaca---------------cacacacacacaagt---------ctccaacaacagcaccaccaccatgaactttcaaca
Tandem2                                       tgttgacaggcaagtc---------ctgtctgctgagtc--atca-----------ttgacctcccttcttcacgacaccacaaatttgcattcacctctcttgtgttctggaatgttcacg---tgatttccctccaacctgttgcacgtgcagtgtttagcttgtgtggttgctcggtgttacatgtccttgcataacacaccacataac----cacacaactctcaacaaacactgccacgtcaccactttgcgttgtcgacaa-ttcttgtcttctgctctgttt--------------ctttctgttggagtgttca-ttcatcctacatccttgtttgcttcacaactcaagt------------------------aa--acacacacaa--ctctctctt-------gccaagacaatctcccacaca--------------------------------------------acacacagcacacaca-g--------------------------------------------------------ca---------------cacacacacacaagt---------ctccaacaacagcaccaccaccatgaacttacaaca
Tandem3                                       tgttgacaggcaagtc---------ctgtctgctgagtc--atca-----------ttgacctcccttcttcacgacaccacaaatttgcattcacctctcttgtgttctggaatgttcacg---tgatttctctccaacctgttgcacgtgcagtgtttagcttgtgtggttgctcgatgttacatgctcttgcataacacaccacataac----cacacaactctcaacaaacactgccacgtcaccactttgcgttgtcgacaa-ttcttgtcttctgctctgttt--------------ctttctgttggagtgttca-ttcatcctacatcctacgtgcttactccaacccagtgtcttacaccgctatatgcgccagaa--actcatacaa--gatcctacgtgcttactccaacccagtgtctcacaccgctatatgcgccggaaactcatacaagatcctactgttgacagcacacacagcacacaca-g------cacaca--------------------------------------cacacaca---------------cacacacacacaagt---------ctccaacaacagcaccaccaccatgaacttacaaca

Srospv3 Solo LTR Diversity Alignment
14 498
SOLO_ACAAC                                    tgttgacaggcaagtc---------ctgtctgctgagtc--atcattgatctcccttcttcacgacaccacaaatttgcactcacctctcttgtgttctggaatgttcacgtgatttccctccaacctgttgcacgtgcagtgtttagcttgtgctgtggttgctcgatgttgcatgctcttgcataacactccacataac------cacacaactctcaacaaacactgccacgtcaccactttgcgttgtcgacaattcttgtcttctgctctgttt--------------ctttctgttggagtgttca--ttcatcctacatccttgtttgcttcacaactcaagtaaacacacacaactctctcttgccaagacaatctcccacacaacacacagcacactct--gcacacacagcacacacagcaca--cacacaca---caca-cacacacaagtctccaacaacagcaccaccaccatgaacttgcaaca
SOLO_GCAGG                                    tgttgacaggcaagtc---------ctgtctgctgagtc--atcattga-ctcccttcttcacgacaccacaaatttgcattcacctttcttgtgttctggaatgttcacgtgatttccctccaacctgttgcacgtgcagtgtttagcttg---tgtgtttgctcgatgttacatgctcttgcataacacaccacataac------cacacaactctcaacaaacactgccacgtcaccactttgcgttgtcgacaattcttgtcttctgctctgttt--------------ctttctgttggagtgttca--ttcatcctacatccttgtttgcttcacaactcaagtaaacacacacaactcactcttgccaagacaatctcccacacaacacacagcacacaca--gcacacacag---------------cacacaca--gcaca-cacacacaagtctccaacaacagcaccaccaccatgaacttacaaca
SOLO_GCAGA                                    tgttgacaggcaagtc---------ctgtctgctgagtc--atcattgacctcccttcttcacgacaccacaaatttgcattcacctctcttgtgttctggaatgttcacgtgatttccctccaacctgttgcacgtgcagtgtttagcttg---tgtggttgctcgatgttacatgctcttgcataacacaccacataac------cacacaactctcaacaaacactgccacgtcaccactttgcgttgtcgacaattcttgtcttctgctctgttt--------------ctttctgttggagtgttca--ttcatcctacatccttgtttgcttcacaactcaagtaaacacacacaacttcctcttgccaagacaatctcccacacaacacacagcacactct--gcacacacag-------------------caca---caca-cacacacaagtctccaacaacagcaccaccaccatgaacttgcaaca
SOLO_ACCGC_GTTAT                              tgtcgacatacaagtcatg-----tctgtatgctgagtc--atcattgacctcccttcttcacgacaccacaaatttacattcacctctcttgtgttctggaatgttcacgtgatttccctccaacctgttgcacgtgcagtgtttagcttg---tgtggttgctcgatgttacatgctcttgcataacacaccacataac------cacacaactctcaacaaacactgccacgtcaccactttgcgttgtcgacaattcttgtcttctgctctgttt--------------ctttctgttggagtgttcattttcatcctacatccttgtttgcttcacaactcaagtaaacacacacaactctctcttgccaagacaatctcccgcacaacacacagcacacacacagcacacacagc-----------------acaca---caca-cacacacaagtctccaacaacagcaccaccgccatgagtgttcaaca
SOLO_ATGAC_GCAGG                              tgttgacatcactgttccagtgtcaatgcttgctgagtc--agca--------------------------------------aattctgctgta------aacgtttctg-------------------tgcacgtgcgcccagaaac------gggcgtttctggttgttttg-----------------ccacgtggc-----actt----ctctct--------------------------------------ctctcctccagttttctgtctatgtgtgagagtgtctctcagtt--catgttca--ttcatcctacatccttgtttgcttcacaactcaagtaaacacacacaacttcctcttgccaagacaatctcccacacaacacacagcacactct--g------------------------cacacacag--caca-cacacacaagtctccaacaacagcaccaccaccatgaactcgcaaca
SOLO_ATTAA_AGGAT                              tgttgacaggcaagtc---------ctgtctgctgagtc--atcattgacctccctctttcacgacaccacaaatttgcattcacctctcttgtgttctggaatgttcacgtgatttccctccaacctgttgcacgtgcagtgtttaccttg---tgtggttgctcgatgttacatgctcttgcataacacaccacataac------cacacaactctcaacaaacactgccacgtcaccactttgcgttgtcgacaattcttgtcttctgctctgttt--------------ctttctgttggagtgttca--ttcatcctacatccttgtttgcttcacaactcaagtaaacacacacaaccctct-ttgccaggcgaacgttc------gcacacagca-------------------------------------------------cacacacaagtctccaacaacagcaccaccaccatgagtgttcaaca
SOLO_CTCAC_GTCAC                              tgttgacatcactgttccagtgtcaatgcttgctgagtc--agca--------------------------------------aattctgctgta------aacgtttctg-------------------tacacgtgcacccagaaac------aggcgtttctggttgttttg-----------------ccacgtggc-----acttctctctctct--------------------------------------ctctcctccagttttctgtctatgtgtgagagtgtcttccagtt--catgttca--ttcatcctacatccttatttgcttcacaactcaagtaaacacacacaactctctcttgccaagacaatctcccacacaacacatagcacacaca--gcacacaca---------------gcacacacag----ca-cacacacaagtctccaacaacagcaccaccaccatgaacttacaaca
SOLO_CTGAC_ACAGC                              tgttgacaggcaagtc---------ctgtctgctgagtc--atcattgacctcccttcttcacgacaccacaaattcacattcacctctcttgtgttctggaatgttcacgtgatttccctccaacctgttgcacgtgcagtgtttagcttg---tgtggttgctcgatgttacatgctcttgcataacacaccacataac------cacacaactctcaacaaacactgccacgtcaccactttgcgttgtcgacaattcttgtcttctgctctgttt--------------ctttctgttggagtgttca--ttcatcctacatccttgtttgcttcacaactcaagtaaacacacacaacttcctcttgccaagacaatctcccacacaacacacagcacactct--gcacacacagc-------acaca--cacacaca---cacagtacacacaagtctccaacaactgcaccaccaccatgaacttacaaca
SOLO_GAGGT_CTTGT                              tgttgacaggcaagtc---------ctgtctgctgagtc--atcattgacctccctttttcacgacaccacaaatttgcactcacctctcttgtgttctggaatgttcacgtgatttccctccaacctgttgcacgtgcagtgtttagcttg---tgtggttgctcggtgttacatgctcttgcataacacaccacataac------cacacaactctcaacaaacactgccacgtcaccactttgcgttgtcgacaattcttgtcttctgctctgttt--------------ctttctgttggagtgttca--ttcatcctacatccttgtttgcttcacaactcaagtaaacacgcacaacttcctcttaccaagacaatctcccacacagcacacagcacacaca--acacacagcac-------acaca-gcacacaca---caca-cacacacaagtctccaacaacagtaccaccaccatgaacttgcaaca
SOLO_GCAGG_ACAAC                              tgttgacagg--aatc---------ctgtctgctgagtcatatcattgacctcccttcttaacgacaccacaaatttgcattcacctctcttgtgttctggaatgttcacgtgatttccctccaacctgttgcacgtgcagtgtttagcttg---tgtggttgctcgatgttacatgctcttgcataacacaccacataac------cacacaactctcaacaa-cactgccacgtcaccactttgcgttgtcgacaattcttgtcttctgctctgttt--------------ctttctgttggagtgttca--ttcatcctacatccttgtttgcttcacaactcaagtaaacacacacaactctctcttgccaagacaatctcccacacaacacacagcacacaca--acacacagcac-------acaca-gcacacacagcacaca-cacacacaagtctccaacaacagcaccaccaccatgaacttgcaaca
SOLO_TCCAA_GTGCT                              tgttgacaggcaagtc---------ctatctgctgagtc--atcattgacctcccgtcttcacgacaccacaaatttgcattcacctctcttgtgttctggaatgttcacgtgatttccctccaacctgttgcacgtgcagtgtttaccttg---tgtggttgctcgatgttacatgctcttgcataacacaccacataac------cacacaactctcaacaaacactgccacgtcaccactttgcgttgtcgacaattcttgtcttgtgttctgttt--------------ctttctgttggagtgttca--ttcatcctacatccttgtttgcttcacaactcaagtaaacacacacaactctctcttgccaagacaatctcccacacaacacacagcacactct--g------------------------------ca---caca-cacacacaagtctccaacaacagcaccaccaccatgagcttgcaaca
SOLO_TCCGC_GCCGT                              tgttgacaggcaagtc---------ctgtctgctgagtc--atcattgacctcctttcttcacgacaccacaaatttgcattcacctctcttgtgttctggaatgttcacgtgatttccctccaacctgttgcacgtgcagtgtttagcttg---tgtggttgctcgatgttacatgttcttgcataacacaccacataac------cacacaactctcaacaaacactgccacgtcaccactttgcgttgtcgacaattcttgtcttgtgctctgttt--------------ctttctgttggagtgttca--ttcatcctacatccttgtttgcttcacaactcaagtaaacacacacaactctctcttgccaagacaatctcccacacaacacacagcacactct--gc--------------------------acaca---caca-cacacacaagtctccaacaacagcaccaccaccatgaacttgcaaca
SOLO_TCGAA_CCTAC                              tgttgacaggcaagtc---------ctgtctgctgagtc--atcattgacctcccttcttcacgacaccg-aaattcacattcacctctcttgtgttctggaatgttcgcgtgatttccctccaacctgttgcacgtgcagtgtttagcttg---tgtggttgctcgatgttacatgctcttgcataacacaccacataac------cacacaactctcaacaaacactgccacgtcaccactttgcgttgtcgacaattcttgtcttctgctctgttt--------------ctttctgttggagtgttca--ttcatcctacatccttgtttgcttcacaactcaagtaaacacacacaacttcctcttcccaagacaatctcccacacaacacacagcacacaca--gcacacacag---------------cacacagc--acaca-cacacacaagtctccaacaacagcaccaccaccatgaacttgcaaca
SOLO_TCTAC_ATCAC                              tgttgacaggccagtc---------ctgtctgctgagtcgtatcattgacctcccttcttcacgacaccacaactttgcattcacctctcttgtgttctggaatgttcacgtgatttccctccaacctgttgcacgtgcagtgtttagcttg---tgtggttgctcgatgttacatgctcttgcatgacacaccacataaccacacacacacaactctcaacaaacactgccacgtcaccactttgcgttgtcgacaattcttgtcttctgctctgttt--------------ctttctgttggagtgttca--ttcatcctacatccttgtttgcttcacaactcaagtaaacacacacaactctctcttgccaagacaatctcccacacaacacacagcgcgcaca---cacaca----------------------------------cacacacaagtttccaacaacagcagcaccaccatgaacttgcaaca

Srospv3 Subfamily Alignment
Srospv3A                                      tgttg--------------------------------------------------------------------------------------------aca------------tcactgtt-------------------------------------aca------------tcactgttccagtgtcaatgcttgctgagtcagcaaattctgctgtaaacgtttctgtgcacgtgcgcccagaaacg--ggcgtttctggttgttttgccacgtggcacttctctctctcctccagttttctgtctatgtgtgagagtgtctctcagttcatgttcattcatcctacatccttgtttgcttcacaactcaagtaaacacacacaacttccccttgccaagacaatctcccacacaacacacagcacactctgcacacac-------acacacacacacacacacaagtctccaacaacagcaccatcaccatgaacttacaaca
Srospv3B                                      tgttggcaggcaagtcctgtctgctgagtcatcattgacctcccttcttcacgacaccacaaattcacattcacctctcttgtgttctggaatgttcacgtgatttccctccaacctgttaaattcacattcacctctcttgtgttctggaatgttcacgtgatttccctccaacctgttgcacgtgcagtgtttagcttgtgtggttgctcgatgttacatgctcttgcataacacaccacataaccacacaactctcaacaaacactgccacgtcaccactttgc-gttgtcgacaattcttgtcttctgctctgtttctttctgttggagtgttcattcatcctacatccttgtttgcttcacaactcaagtaaacacacacaacttcctcttgccaagacaatctcccacacaacacacagcacactctgcacacacagcacacacacacacacacacacacaagtctccaacaacagcaccaccaccatgaacttacaaca
                                              *****                                                                                            **                *****                                     **                ***** **    ** ** **     **  *     **     ** * * *  **   *      * ** ** *       * **         ********  *   * *     *        **  *****     *  *  * * ***       *********************************************************** ************************************************       *************************************** ******************   
              


Srospv4 LTR Phylogeny Alignment
5 358
5_ACTTT                                       tgttagagagttgggagaactcactaagatttatggtgttctgggagaagcccagcaggaacaaaggaattgtctcatcacgagacttacgagcctacacgtcaagtgaccagaatggtttggttcactcatggtcatacacgtcggagaccaagtgaatgtgtgatttaccctgccatgagcgaactgatactgtgttgcgtattcattcttccaaccagtgtattccctaccacaactcgtacggcaatagctttctgccccaaccaatacaaaccatcgactacagcgatcacgatcattgtcacacacacacctacaacgtgaggagggacacactgcatatttcacgttgaca
3_ACTTT                                       tgttagagagttgggagaactcactaagatttatggtgttctgggagaagcccagcaggaacaaaggaattgtctcatcacgagacttacgagcctacacgtcaagtgaccagaatggtttggttcactcatggtcatacacgtcggagaccaagtgaatgtgtgatttaccctgccatgagcgaactgatactgtgttgcgtattcattcttccaaccagtgtattccctaccacaactcgtacggcaatagctttctgccccaaccaatacaaaccatcgactacagcgatcacgatcattgtcacacacacacctacaacgtgaggagggacacactgcatatttcacgttgaca
SOLO_ACAGT                                    tgttagagagttgggagaactcactaagatttatggtgttctgggagaagcccagcaggaacaaaggaattgtctcatcacgagacttacgagcctacacgtcaagtgaccagaatggtttggttcactcatggtcatacacgtcggagaccaagtgaatgtgtgatttaccctgccatgagcgaactgatactgtgttgcgtattcattcttccaaccagtgtattccctaccacaactcgtacggcaatagctttctgccccaaccaatacaaaccatcgactacagcgatcacgatcattgt--cacacacacctacaacgtgaggagggacacactgcatatttcacgttgaca
SOLO_CCACC                                    tgttagagagttgggagaactcactaagatttatggtgttctgggagaagcccagcaggaacaaaggaattgtctcatcacgagacttacgagcctacacgtcaagtgaccagaatggtttggttcactcatggtcatacacgtcggagaccaagtgaatgtgtgatttaccctgccatgagcgaactgatactgtgttgcgtattcattcttccaaccagtgtattccctaccacaactcgtacggcaatagctttctgccccaaccaatacaaaccatcgactacagcgatcacgatcattgt--cacacacacctacaacgtgaggagggacacactgcatatttcacgttgaca
SOLO_GCTGC                                    tgttagagagttgggagaactcactaagatttatggtgttctgggagaagcccagcaggaacaaaggaattgtctcatcacgagacttacgagcctacacgtcaagtgaccagaatggtttggttcactcatggtcatacacgtcggagaccaagtgaatgtgtgacttaccctgccatgagcgaactgatactgtgttgcgtattcattcttccaaccagtgtattccctaccacaactcgtacggcaatagctttctgccccaaccaatacaaaccatcgactacagcgatcacgatcattgt--cacacacacctacaacgtgaggagggacacactgcatatttcacgttgaca

Srospv4 Total LTR diversity Alignment
4 358
5_ACTTT                                       tgttagagagttgggagaactcactaagatttatggtgttctgggagaagcccagcaggaacaaaggaattgtctcatcacgagacttacgagcctacacgtcaagtgaccagaatggtttggttcactcatggtcatacacgtcggagaccaagtgaatgtgtgatttaccctgccatgagcgaactgatactgtgttgcgtattcattcttccaaccagtgtattccctaccacaactcgtacggcaatagctttctgccccaaccaatacaaaccatcgactacagcgatcacgatcattgtcacacacacacctacaacgtgaggagggacacactgcatatttcacgttgaca
SOLO_ACAGT                                    tgttagagagttgggagaactcactaagatttatggtgttctgggagaagcccagcaggaacaaaggaattgtctcatcacgagacttacgagcctacacgtcaagtgaccagaatggtttggttcactcatggtcatacacgtcggagaccaagtgaatgtgtgatttaccctgccatgagcgaactgatactgtgttgcgtattcattcttccaaccagtgtattccctaccacaactcgtacggcaatagctttctgccccaaccaatacaaaccatcgactacagcgatcacgatcattgt--cacacacacctacaacgtgaggagggacacactgcatatttcacgttgaca
SOLO_CCACC                                    tgttagagagttgggagaactcactaagatttatggtgttctgggagaagcccagcaggaacaaaggaattgtctcatcacgagacttacgagcctacacgtcaagtgaccagaatggtttggttcactcatggtcatacacgtcggagaccaagtgaatgtgtgatttaccctgccatgagcgaactgatactgtgttgcgtattcattcttccaaccagtgtattccctaccacaactcgtacggcaatagctttctgccccaaccaatacaaaccatcgactacagcgatcacgatcattgt--cacacacacctacaacgtgaggagggacacactgcatatttcacgttgaca
SOLO_GCTGC                                    tgttagagagttgggagaactcactaagatttatggtgttctgggagaagcccagcaggaacaaaggaattgtctcatcacgagacttacgagcctacacgtcaagtgaccagaatggtttggttcactcatggtcatacacgtcggagaccaagtgaatgtgtgacttaccctgccatgagcgaactgatactgtgttgcgtattcattcttccaaccagtgtattccctaccacaactcgtacggcaatagctttctgccccaaccaatacaaaccatcgactacagcgatcacgatcattgt--cacacacacctacaacgtgaggagggacacactgcatatttcacgttgaca

Srospv4 Solo diversity Alignment
3 356
SOLO_ACAGT                                    tgttagagagttgggagaactcactaagatttatggtgttctgggagaagcccagcaggaacaaaggaattgtctcatcacgagacttacgagcctacacgtcaagtgaccagaatggtttggttcactcatggtcatacacgtcggagaccaagtgaatgtgtgatttaccctgccatgagcgaactgatactgtgttgcgtattcattcttccaaccagtgtattccctaccacaactcgtacggcaatagctttctgccccaaccaatacaaaccatcgactacagcgatcacgatcattgtcacacacacctacaacgtgaggagggacacactgcatatttcacgttgaca
SOLO_CCACC                                    tgttagagagttgggagaactcactaagatttatggtgttctgggagaagcccagcaggaacaaaggaattgtctcatcacgagacttacgagcctacacgtcaagtgaccagaatggtttggttcactcatggtcatacacgtcggagaccaagtgaatgtgtgatttaccctgccatgagcgaactgatactgtgttgcgtattcattcttccaaccagtgtattccctaccacaactcgtacggcaatagctttctgccccaaccaatacaaaccatcgactacagcgatcacgatcattgtcacacacacctacaacgtgaggagggacacactgcatatttcacgttgaca
SOLO_GCTGC                                    tgttagagagttgggagaactcactaagatttatggtgttctgggagaagcccagcaggaacaaaggaattgtctcatcacgagacttacgagcctacacgtcaagtgaccagaatggtttggttcactcatggtcatacacgtcggagaccaagtgaatgtgtgacttaccctgccatgagcgaactgatactgtgttgcgtattcattcttccaaccagtgtattccctaccacaactcgtacggcaatagctttctgccccaaccaatacaaaccatcgactacagcgatcacgatcattgtcacacacacctacaacgtgaggagggacacactgcatatttcacgttgaca


Srospv5 LTR Phylogeny Alignment
5 362
5_AATTC                                       tgtcagcggaaattcccgatgacatgtttgtgtgtatgagtgagtgtgaacgaatgcgttgtcttgacgtgtgggaacaccatgatttcaccatggtctgactttgtgaaagaccctctttgtttgtccctctatcaggtgatctcctgatacacaatgtgtgaatgtacacgtgtcactttaatagtgtatacgtgtaccctcttcctctatcatatgcgtgatatgtactgcatggtgttcattctcttctgtccccgattccaacgacaccactgcgtgggttgtctaccaaggtttacttcagctgtgaaagctctcaatacaagtctcagggaaaacgctgaggaacaatcttgtca
3_AATTC                                       tgtcagcggaaattcccgatgacatgtttgtgtgtatgagtgagtgtgaacgaatgcgttgtcttgacgtgtgggaacaccatgatttcaccatggtctgactttgtgaaagaccctctttgtttgtccctctatcaggtgatctcctgatacacaatgtgtgaatgtacacgtgtcactttaatagtgtatacgtgtaccctcttcctctatcatatgcgtgatatgtactgcatggtgttcattctcttctgtccccgattccaacgacaccactgcgtgggttgtctaccaaggtttacttcagctgtgaaagctctcaatacaagtctcagggaaaacgctgaggaacaatcttgtca
5_AAATC                                       tgtcagcggaaattcccgatgacatgtttgtgtgtatgagtgagtgtgaacgaatgcgttgtcttgacgtgtgggaacaccatgatttcaccatggtctgactttgtgaaagaccctctttgtttgtccctctatcaggtgatctcctgatacacaatgtgtgaatgtacacgtgtcactttaatagtgtatacgtgtaccctcttcctctatcatatgcgtgatatgtactgcatggtgttcattctcttctgtccccgattccaacgacaccactgcgtgggttgtctaccaaggtttacttcagctgtgaaagctctcaatacaagtctcagggaaaacgctgaggaacaatcttgtca
3_AAATC                                       tgtcagcggaaattcccgatgacatgtttgtgtgtatgagtgagtgtgaacgaatgcgttgtcttgacgtgtgggaacaccatgatttcaccatggtctgactttgtgaaagaccctctttgtttgtccctctatcaggtgatctcctgatacacaatgtgtgaatgtacacgtgtcactttaatagtgtatacgtgtaccctcttcctctatcatatgcgtgatatgtactgcatggtgttcattctcttctgtccccgattccaacgacaccactgcgtgggttgtctaccaaggtttacttcagctgtgaaagctctcaatacaagtctcagggaaaacgctgaggaacaatcttgtca
Truncated                                     ------------------------------------------------------------------------------------------------------------------------------------------------------------------------------------------------------------------------------------------------------------------------------------------------------------------------------------------------gaaaacgctgaggaacaatcttgtca

Srospv5 LTR Diversity Alignment
3 362
5_AATTC                                       tgtcagcggaaattcccgatgacatgtttgtgtgtatgagtgagtgtgaacgaatgcgttgtcttgacgtgtgggaacaccatgatttcaccatggtctgactttgtgaaagaccctctttgtttgtccctctatcaggtgatctcctgatacacaatgtgtgaatgtacacgtgtcactttaatagtgtatacgtgtaccctcttcctctatcatatgcgtgatatgtactgcatggtgttcattctcttctgtccccgattccaacgacaccactgcgtgggttgtctaccaaggtttacttcagctgtgaaagctctcaatacaagtctcagggaaaacgctgaggaacaatcttgtca
5_AAATC                                       tgtcagcggaaattcccgatgacatgtttgtgtgtatgagtgagtgtgaacgaatgcgttgtcttgacgtgtgggaacaccatgatttcaccatggtctgactttgtgaaagaccctctttgtttgtccctctatcaggtgatctcctgatacacaatgtgtgaatgtacacgtgtcactttaatagtgtatacgtgtaccctcttcctctatcatatgcgtgatatgtactgcatggtgttcattctcttctgtccccgattccaacgacaccactgcgtgggttgtctaccaaggtttacttcagctgtgaaagctctcaatacaagtctcagggaaaacgctgaggaacaatcttgtca
Truncated                                     ------------------------------------------------------------------------------------------------------------------------------------------------------------------------------------------------------------------------------------------------------------------------------------------------------------------------------------------------gaaaacgctgaggaacaatcttgtca


Stephanoeca diplocostata Stdpv1 Alignment
contig01899                                   ----------------------------------------------------------------------------------------------------------------------------------------------------------------------------------------------------------------------------------------------------------------------------------------------------------------------------------------------------------------------------------------------------------------------------------------------------------------acctcaaatccgaacattggcgacagtcaataattgaacctacaatttttacgaaaatttctaaaaatacatccggacacctaccacagcacgtcgcaagaatcatcatacacaccgacgacatccacatacgagcaacaaaacgggacaccgacctatttgtgcacgcgattaataacaaatttccaggaataaccaccaacacatcaaactggtaccttggccacgaattcacgcggcatcccgatggatcccacagcatctcaagcgaccgaaagatccaagacgccctccaacgtttccagctccaatcggccaacacgaagcaagttcctattacaacc
contig04265                                   aacaaagttctcataccgattttacgcaaagacatttccaacgatgaatacatccaccgcactacggctctatacacccccaaattcaacgaaaaaggacaaccatttaagggaaaacttcggctagtattttccagcaaacaccaagtcaaaggggagcattacctttacaaatcatcgcacacaccaaagtggcctgcaatccttcttcataacgccatacagcctgacgaacctaccaacatcattaccaccatcattgacatcaagaaagcgtacatacaagcgacacgccaagagccgcccaaccgacaacgcaccatcatcaatctgccacgcgacctacgacaatacgatgacaacggacagccatattactacatccttactacacctctatatggacaagtcgacgcaggtcttcaatggcaacagacactgttcacgtacctcaaatccgaacattggcgacagtcaataattgaacctacaatttttacgaaaatttctaaaaatacatccggacacctaccacagcacgtcgcaagaatcatcatacacaccgacgacatccacatacgagcaacaaaacgggacaccgacctatttgtgcacgcgattaataacaaatttccaggaataaccaccaacacatcaaactggtaccttggccacgaattcacgcggcatcccgatggatcccacagcatctcaagcgaccgaaagatccaagacgccctccaacgtttccagctccaatcggccaacacgaagcaagttcctattacaacc
contig06555                                   aacaaagttctcataccgattttacgcaaagacatttccaacgatgaatacatccaccgcactacggctctatacacccccaaattcaacgaaaaaggacaaccatttaagggaaaacttcggctagtattttccagcaaacaccaagtcaaaggggagcattacctttacaaatcatcgcacacaccaaagtggcctgcaatccttcttcataacgccatacagcctgacgaacctaccaacatcattaccaccatcattgacatcaagaaagcgtacatacaagcgacacgccaagagccgcccaaccgacaacgcaccatcatcaatctgccacgcgacctacgacaatacgatgacaacggacagccatattactacatccttactacacctctatatggacaagtcgacgcaggtcttcaatggcaacagacactgttcacgtacctcaaatccgaacattggcgacagtcaataattgaacctacaatttttacgaaaatttctaaaaatacatccggacacctaccacagcacgtcgcaagaatcatcatacacaccgacgacatccacatacgagcaacaaaacgggacaccgacctatttgtgcacgcgattaataacaaatttccaggaataaccaccaacacatcaaactggtaccttggccacgaattcacgcggcatcccgatggatcccacagcatctcaagcgaccgaaagatccaagacgccctccaacgtttccagctccaatcggccaacacgaagcaagttcctattacaacc
contig10925                                   -------------------------------------------------------------------------------------------------------------------------------------------------------------------acctttacaaatcatcgcacacaccaaagtggcctgcaatccttcttcataacgccatacagcctgacgaacctaccaacatcattaccaccatcattgacatcaagaaagcgtacatacaagcgacacgccaagagccgcccaaccgacaacgcaccatcatcaatctgccacgcgacctacgacaatacgatgacaacggacagccatattactacatccttactacacctctatatggacaagtcgacgcaggtcttcaatggcaacagacactgttcacgtacctcaaatccgaacattggcgacagtcaataattgaacctacaatttttacgaaaatttctaaaaatacatccggacacctaccacagcacgtcgcaagaatcatcatacacaccgacgacatccacatacgagcaacaaaacgggacaccgacctatttgtgcacgcgattaataacaaatttccaggaataaccaccaacacatcaaactggtaccttggccacgaattcacgcggcatcccgatggatcccacagcatctcaagcgaccgaaagatccaagacgccctccaacgtttccagctccaatcggccaacacgaagcaagttcctattacaacc
contig14806                                   ----------------------------------------------------------------------------------------------------------------------------------------------------------------------------------------------------------------------------------------aacctaccaacatcattaccaccatcattgacatcaagaaagcgtacatacaagcgacacgccaagagccgcccaaccgacaacgcaccatcatcaatctgccacgcgacctacgacaatacgatgacaacggacagccatattactacatccttactacacctctatatggacaagtcgacgcaggtcttcaatggcaacagacactgttcacgtacctcaaatccgaacattggcgacagtcaataattgaacctacaatttttacgaaaatttctaaaaatacatccggacacctaccacagcacgtcgcaagaatcatcatacacaccgacgacatccacatacgagcaacaaaacgggacaccgacctatttgtgcacgcgattaataacaaatttccaggaataaccaccaacacatcaaactggtaccttggccacgaattcacgcggcatcccgatggatcccacagcatctcaagcgaccgaaagatccaagacgccctccaacgtttccagctccaatcggccaacacgaagcaagttcctattacaacc
contig11209                                   aacaaagttctcataccgattttacgcaaagacatttccaacgatgaatacatccaccgcactacggctctatacacccccaaattcaacgaaaaaggacaaccatttaagggaaaacttcggctagtattttccagcaaacaccaagtcaaaggggagcattacctttacaaatcatcgcacacaccaaagtggcctgcaatccttcttcataacgccatacagcctgacgaacctaccaacatcattaccaccatcattgacatcaagaaagcgtacatacaagcgacacgccaagagccgcccaaccgacaacgcaccatcatcaatctgccacgcgacctacgacaatacgatgacaacggacagccatattactacatccttactacacctctatatggacaagtcgacgcaggtcttcaatggcaacagacactgttcacgtacctcaaatccgaacattggcgacagtcaataattgaacctacaatttttacgaaaatttctaaaaatacatccggacacctaccacagcacgtcgcaagaatcatcatacacaccgacgacatccacatacgagcaacaaaacgggacaccgacctatttgtgcacgcgattaataacaaatttccaggaataaccaccaacacatcaaactggtaccttggccacgaattcacgcggcatcccgatggatcccacagcatctcaagcgaccgaaagatccaagacgccctccaacgtttccagctccaatcggccaacacgaagcaagttcctattacaacc
