# Supplementary material for: A genomic survey of transposable elements in the choanoflagellate Salpingoeca rosetta reveals selection on codon usage
Source: Mob DNA. 2019 Nov 23;10:44. doi: 10.1186/s13100-019-0189-9 (PMC6875170; doi:10.1186/s13100-019-0189-9)
Supplement: Supplementary file 6 — Additional file 6. gypsy-like, copia-like and DNA transposon alignments. All alignments used to create phylogenies and nucleotide diversity values are provided. [file 13100_2019_189_MOESM6_ESM.zip › Additional File 6 gypsy alignments.txt]

Chromoviral Superfamily Alignment
90 406
srcv1										    GFIRPSSSPFAAPVLLVRKKDGSMRFCVDFRRLNHISIKDRYPLPDMLSVLAKCAGHRLYTTLDLCSGYHQLRVHPQDEDTTAFVCDDGQFAWRVMPFGIANGPPVFQRLMDRVTADIP--GVLVYLDDIVVFSNTKHQHLRTLRRVFQRLRDERLALKPKKCEFLKPSLLFLGHVLIIRADASDKGIGAVLEQHGRPVEFMSKKLTSAEANYPIRQRELLAIVVALQKWRHYFGFST--VEVITDHKSLLDLQTQSKSERRILRWMETLAEFSIKWTYTPGVDNHVPDTLSRPPYPWHTVTCDFVSGFP-TRGFDTIAVYVDKLSKTVHLAPCSKTLDAAGAARLLVDTVVRHHGTPCRMISDRDPRFVSKVYKEVAKALGIKLSFSTASHPQTDGQSERSVQSV
srcv2										    GRIQPSKSAFAAPVIFVRKAD---------K-LNSSTIGDQYPLPDIEAILNRVAGNKYFTKLDLHSGYHQLRLKPEAAHRTAFACDAGHFEFRVLPFGLKNGPATFQRLMDRVIRDIP--NTAVYLDDLIVFTRTLDDHVCTLRKLFSALRREKLACKPRKCVFAKPSLPFLGHVVVIRADASDVGIGAVLEQNQRPVAFMSRALTAAERNYPVRQKELLALLVALRKWRHLFGFQP--VRIHTDHRSLLHLATQDKSERRIHRWLDELAEYSLEWEYTPGPNNVIADSLSRPDGPWSSVSMDFITGLPKSDGFDAAFVFVDRFSKMTHIAPCHTTTDATDAARILLSTVVRLHGVPSQLVSDRDPRFTSRMFKELMAILGVRLSMSTAGHAATDGQTERMNQVI
srcv3										    GWIQPSTSSWVSPVLFVVKKDKNLRMCVDYRALNALTIPNRYPLPLLSELITKASGHSLFTSLDLKSAYHQVRLKPKARELTAFFAPMGQFEYTVLPFGLANAPAQYQRIMDHILKNLPSENVSCYLDDILIHSNGIDNHLQIVEDVLKTLKQNHLHLNKAKCDFVTNSVEWLGHTLDLFTDSSDKAVGAVLQHKGRPIEFYSSTLSVHERNWPIRQKELYAVIKALQHWRYLCIGRP--ITVYTDHKSLERVLAQNKQEARIQRWSLFLSDFNVTFKYIPGDKNVVADALSRAPYPWHTVTMDLMVGLPTTQGHDAIYVFVDKYSKMVHLAPTSSTVDAQGCISLFIQHVYKLHGLPEVLISDRDPRFTAALFRKVMHKFSVQMKMSTAAHAQTDGQTERVNRVV
srcv4								            GLIEASTSPYGAPILFVKKKDGTRRMCIDYRQLNAQTVKDSYPLPLIDDIIDSLCDARIFSTLDLRSGYHQVRIRAGDEDKTTFRTRYGTFRFLVLPFGLTNAPPTFQRLVNNVFKQEMDKFMAPYIDDLVIYSKNEKDHEQHLRQVLQKLRDHRLYCKASKCHLFQTEVEFLGFIVEVATDASDRAIGAVLLQDGQPVAYESRKLQAAELNYPVRDKEALALIYALTKWRVYLLDKR--TTILTDHRSLTNITTQKTLNGRWARWIELLNDYDLDIRYIKGKTNVAADAVSRPREPWTDISLDLVTGLPRTTGQDAIVVFVDRLTKRCHLAATTSKCTGRDVAKLFISHVFRHHGLPARVVSDRDPRFTGAFWKETFRLLGSRLQFSTSQHPQTDGQTERTNRTM
srcv5								            GHIRPSSGPYGAPVLLVRKADNSLRLCVDYRALNRETVRDAYPLPRIQDVLDQLASATVFSSLDLRSGYHQVRVAEEDVGKTAFNTPYGSFEWLVLPFGLTSAPGTFQRLMNEVLRDFIGDFVQVYLDDVIIYSRNIDEHKDHVHQVLRQLRRHRLYGKASKCQWAQDQIKFLGHVVVVQTDASETAVGGVLMQKGRPVAFESRRYRGAEQRYDVRDKEALAIVHCLRQWRHYLYGAD--FDINTDHRTLQYLQTQKDIKPRHARWMELLSEFRLDIQYIPGKRNQVADALSRPPHNWHTVSMDFITGLPSTGGLDAILVVVDKLSERTHLLATTKTVTAQDTPRLFFKEIVRLHGVPAHIDSDRDVRFTSTFWTELFRCTGTSLDMSSADHAQTDGQTERQIRVV
CBN81752.1_Dicentrarchus_labrax	 	            GLIRPSSSPVGAGFFFVTKKDQTLRPCIDYRGLNDITIKNKYPLPLIDPAFEPLHKAQVFSKLDLRNAYHLVRIREGDEWKTAFNTPLGHFEYLVMPFGLTNAPAVFQALVNDVLRDMLNRFLFVYLDDILIFSQSQEEHVQHVRQVLQRLLENKLFVKAEKCEFHVTSVSFLGFIIVVEVDASDTGVGAVLSQKLHPCAFLSRRLSPAERNYDVGNRELLAVVVALQEWRHWLEGAALPFIVWTDHKNLAYLRSAKRLNSRQARWALFLDRFVFTLTYRPGSRNAKPDALSRPRRPWSHIAVDFVTGLPTSEGNDTILTIVDRFSKSVHFVPLPKLPSSLETAKLLVTHVFRLHGIPQDIVSDRGPQFASQVWRAFCQALGASVSLSSGYHPQSNGQTERANQQL
AAC33526.2_Takifugu_rubripes		            GIIRPSSSPLAAGFFFVAKEDGGLRPCIDFRKLNNITVKNKYPLPLMSSTFEPLTHARVFTKLDLRNAYHLVQIRKGDEWKTAFNTHLGHFEYLVMPFGLSNAPAVFQELVNDVLRDMINVFVVVYLDDILIFSRTMEEHHQHVRLVLQRLLENRLFIKAEKCIFHSASVGYLGYIVIVEVDASDAGIGAVLSQKIHPCAYFSRRFDPAERNYDVGNRELLAVYGALVEWKHWLEGAKHPFLVWSDHKNLTYVRTAKRLNPRQGRWALF-SRFDFTLTFRPGSKNIRADALSRPSRPWSHVALDFVTGLPVSQGNDTILTIVDRFSKGVHFVALPKLPSAAETAELLVSHVVRLHGIPLDVVSDRGPQFTSRVWQAFCKGIGATVSLSSGYHPQSNGQAERANQAM
KKF19921.1_Larimichthys_crocea		            GIICPSSSPAGAGFFFVEKKDKSLRPCIDYRGLNDITVKNRYPLPLISSAFELLEGATIFTKLDLRNAYQLVRIREGNEWKTAFNTPTGHYEYLVMPFGLTNTPAVFQALVNDVLRDMLNKHVFVYLDDILIFSKAKEDHIHHVQGVLQRLLENSLFVKAEICEFHAPSVSFLGYIVVVEVDASDVGVGAVLSQKLHPCTFFSRRLTPAEMNYDIGNRELLAVKLALDEWRHWLEGAEQPFLVWTDHKNLEYIRSARRLNSRQARWSLFLTRFNFTLSYRPGTRNVKPDALSRPHRPWSHISLDFVTGLPPSLGHTTILTVVDRFSKMAHFIPLPKLPSAKETAELVLQHIFRLHGLPVDVVSDRGPQFSSVFWREFCSLIGATASLSSGFHPQSNGQTEWKNQEM
XP_013763383.1_Pundamilia_nyererei	            GIIRPS------GFFFVDKKDKTLRPCIDYRGLNKITVKNKYPLPLLNSAFELLQGATVFSKLDLRNAYHLVRIREGDEWKTAFNTHIGNFEYLVVPFGLTNAPAVFQALVNDVLRDFINRCAFVYLDDILIFSKSQAEHESHVRQVLQRLLENRLFVKAEKCEFHVDTVAFLGYIIVVEVDASDSGVGAVLSQTRHPCAFFSRRLSPTEQNYGIGDRELLAVKLALEEWRHWLEGTEHPFIVWTDHKNLEYIRSAKCLNSRQARWALFFTRFNFSITYRPGSRNVKPDALSRPGRPWSHIALDFIMGLPSSSGNATILTIVDRFSKAAHFIALPKLPTALETAQLLTTHVFRLHGIPMDIVSDRGPQFTSRAWKEFCTQIGTKVSLSSGFHPQSNGQTERTNQEL
JYOU0102910_Nanorana_parkeri		            GFIRPSTSPAGAGIFFVEKKDHTLRPCIDYRDLNQITIKNRYPLPLIPELFQRLRSATIFTKLDLRGAYNLVRIREGDEWKTAFRTRFGHFEYLVMPFGLCNAPATFQYLVNDIFRDFLDQFLIVYLDDILVFSSSLESHRTHVKQVFERLRQHGLFAKAEKCEFEKQTIQFLGFILVLEVDASESAVGAVVSQLLQPVAFFSRKLTAAERNYDVGDRELLAIKAALEEWRYLLEGANHPVLIFTDHKNLEYLRSAKRLNTRQARWALFFTRFSFHVTYRPGSKNGKPGALSRPDRSWSMISMDFIVELPPSENFTGIFVVVDRFSKMAHFSPIRGALSATDTARVFIRDIVRLHGLPTTITSDRGVQFTSRFWKSLCETLNIQLCFSSAYHPQTNGQTERTNQTL
KIO15013.1_Pisolithustinctorius			        GFIRPTSSPYAAPVLFIKKKDGSLRLCVDFWGLNKLTKKDRYPLPLISDLLDSPSHAKIYTKIDLRHAYHLVRIAPRDEWKTAFRTRYGSYEWLVMPFGLTNAPAAFQRFVNSIFADMLDVCIVVYLDDILIYSGDESSHKQHVREVLRWLRLHGLYAKPEKCEFHSDSVEYLGYHLTVETDASDYAIAGILSIQIRPIAFYSCTLTAPELNYDTHDKELLVIFEAFRTWQHYLEGSAVPVDIVTDHKNLEYFSTSKVLTRHQARWSEFLSQFNMVIRFRPGKLGAKPDALTRPEKPWNSISMDFIEQLPASTGFTAILVVVNRLSKQAIFIPTHDTITAPELAKLFLMHVFSKHGVLAHVTSDWGSEFVSHFFRSLGKALDMRLHFTSRYHPEGDGQTECTNQTL
XP_014181557.1_Trichosporonasahiivar            GFVVPSESPAAAPILFVKKKDGSLRLCVDYRGLNKITIKNRYPLPLISELLDRLRKAKIFTKIDLRGAYNLLRIADGDEWKTAFRTRYGLFEYKVMPFGLTNAPASFQHLMNHNFRDMLDDFVICYLDDILVFSNTVEEHTEHVKRVLQRLRDIGLYAKASKCEFHTDSVEFLGFVIVLETDASDFAIAGVLSHILVPIAFFSRKLSPAELNYEIHDKEMLAIVACFKEWRHYLEGAAHKVTVYTDHRSLEYFTTSKQLNRRQARWSEFLSEFDFVVVYRPGVKGTKPDALTRPPYPWSSVSMDLIEGLPKSNGFDCILVIVDRLTKMAIFIPTTKDLTAEDLAWLYIKHVFSRHGLPQTIVSDRGSEFDSRFFKAFTKLLGIDLTMSTTYHPETDGQTERVNQSL
XP_007880620.1_Anthracocystisflocculosa		    GFIRPSKSPHAAPVLFVPKKDGRLRLCVDYRALNNITIKDRYPIPLISMHLDRLGEAVIFTKLDLKGAYNLLRIALGHEWKTAFRTSKGSFEYLVMPFGLCNAPSTFQRLMNEVFADILDLYVIVYLDDILIFSRDASEHTKHVAEVLRRLRANSLFCALDKCEFAVAECEFLGFKVVVETDASDWVCAAVLSQTLHPVAFWSRKMTDTEHNYAIHDKELLAIVLACKEWRHYLHGLDRPFDVLTDHQGLTYFQTKRTLNRRQGGYAEVLSKFDFKIHYRPGTEGGKPDALTRASRPWGSISMDYIEGLPPSATYDSILVTVDRLTKAAVFTATNATASAKELAYDLHRTVFAYYGLPDNIVSDRGRTFVSAFWTELLRLLDVKPSLSTAYHPQTDGQTERSNQTL
ACZ80693.1_Filobasidielladepauperata		    GFIRPSTSPAGSPILFVKKSDGSLRLCVDYRNLNDITTKNRYPLPLIGESLDRLSEASWFSKIDLRAAYHLIRIKKGDEWKTAFRTRYGLYEYQVMPFGLTNAPASFQNLINDVLREYLDLSVIVYLDDILIFSKTREEHVVHVNQVLEKLKENQLWANAGKCQFFQSEVVFLGFIAVIETDASDYAIAGIISHQLRPIAFYSRKLTDVELNYEIYDKEMLAIVWAFKEWRAYLEGSKE-ITVYTDHKNLEYFTTSKVLNRRQARWAEVLANYDFKIVYRSGAQMGKADALTRPPRPWHSISMDAIVKLPASSGYDSVMVFVDRFSKQAHFVPYKEGFGAIELATMFRQNVMRLHGIPADIVSDRGSIFTSNFWRAFLESLGTKPNFSTAFHPQTDGQTERVNQVL
CEP19816.1_Parasitellaparasitica			    GFIVRSDSPAGAPVLFVKKKDGTLRMCVDYRGLNKMTIPNRCPLPLISETLDRLHTARIFTNLDMRGAYNLVRMSESDAWKTAFRTRYGHFHYRVMPFGLNSAPGTFQAFVNDVMRDFLDTFLVVYLDDYLIYSRNQDEHTKHVRMVLQRLRESKLSLKLEKCEFDVTKVQILGFVIIIETDASDFALGAVCSQIAHPIAFHSRKLLPAEVNYQIYDKELLAIVDAFKHWRQYLEFSIEPTTVITDHKNLEYLTTTRNLTRREVRWSEILGDYNFKILYRPGKQNAAADALSRPQKPWESISVDFINQLPPSDKFTAICVFVDRYSKMAIFVPTYNEIDAEGTCDLFLRYVFCHFGFPASIVSDRGVTFTSKFTKALLKIFNIEQNMSTAFHPQTDGQTERVNSVL
GAN03854.1_Mucorambiguus					    GFISRSTSPAAAPILFVKKKSGELRLCIDNRGLNAVTVRDPPVLPLVSEMIDRLGNAFYYTKLDVRNAYYRIRIKQGQEWLTGFRCKYGHFQYNVLNFGLVNAPSTWMAYLNDVLREHIDQTAVFFYDDILVFTGNLDQHTKDVKAILQKLLDAKLYIKAEKCEFDKTEVDFLGIRIIMETDASDFAIGSVLSQVLHPIAYFSRKLKAAEINYEIYDKEMLAITDSFVHWRHYLQDTPHKTLVLTDHRNLEYFLDAKKLNRRQARYAIKLIDYNFVIQYRSATQNQRADALSRPDQPWESISMDFIVKLPKSKGFDSIFVVVDRLTKMAHFIPCNESMSAKELATLFINNIFRLHGFPTSIVSDRGALFTSKFWQHLLKSLDVKANMSTAYRPETDGQTERTNSTL
XP_002488568.1_Talaromyces_stipitatus		    GYIRPSTSPAGYPVLFVKKKGTTLRMCVDFRQLNNITVKDSYPLPLITEIQDKVRNKKWFTKLDITDAYNRLRIKEGEEWKTAFKTKFGHFEYLVMPFGLTNAPATFQRYINNVISPYLHDFTIAYLDDILIFSNSMEEHVKHVRLVLEQLKMAKLQVKLKKCEFHVQETDFLGHRITLETDASDFAIGATMTQRPRPVAYYSRKLIDAELNYEIHDKELLAIVSALRHWRVYLEGATFPIRIITDHKNLTYFTTTKVLTRRQARWSELLGNYWFTIEHCKGKENERADALSRPDYPWQWITMDHIVKLPESRGCDAILVIVDRMTKYAHFIPTTEGTNAEELAEELIDGVFQHHGIPEIIISDRGPTFASKLWKSMMDLMGGEQRLSTAFHPQTNGQTERTNQTL
AAR29046.2_Aspergillusflavus				    KQFDHRKSPAGHGVLFVPKKGGELRLCIDYRPLNDITVKDRHPLPLITEIQDKIRGAKWFTKLDITDAYHRRRIAEGEEWKTAFRTKYGHYEYLVMPFGLTNAPASFQRFINEALGEILDVFVIAYLDDILIFSHNLEEHVQHVQTVLEKLRKAEVRLKLKKCEFHVQETEFLGHWIIIETDASDYAIGARMVQKPRPIAFESRKLVQAELNYDIHDKELLAIVSAFKKWRVYLEGAQHQIIVKSDHKNLTYFTTTKELTRRQARWAETLSQYDFRIEHCKGSENGQADALSRPSKPWEWITIDFVGPLPESEGWDMITVITDRLTKYIHLVPSKSTLDAVHLAHLLVNHVFVHHGMPEKITSDRDKLFTSKFWQSLTDLMGIDQKLTTAYHPQGNGQTERTNQTI
BAE56502.1_Aspergillus_oryzae				    KQIRPSKSPAGHGVLFVPKKGGELRLCIDYRPLNDITVKDRHPLPLITEIQDKIRGAKWFTKLDITDAYHRLRIAEGEEWKTAFRTKYGHYEYLVMPFGLTNAPASFQRFINEALGEILDVFVIAYLDDILIFSHSLEEHVQHVQTVLEKLQRAEVRLKLKKCEFHVQETEFLGHWIIIETDASDYAIGARMVQKLRPIAFESRKLVQAELNYDIHDKELLAIVSAFKKWRVYLEGAQHQIIVKSDHKNLTYFTTTKELTRRQARWAETLSQYDFRIEHCKGSENGQADALSRPSRPWEWITIDFVGPLPESEGWDMITVITDRLTKYIHLVPSKSTLDAVHLAHLLVNHVFVHHGMPKKITSDRDKLFTSKFWQSLTDLMGIDQKLTTAYHPQGNGQTERTNQTI
XP_003170595.1_Microsporum_gypseum			    GYIRESTSPAGYPIIFVPKKDGSLRLCVDYRQLNDITIKNRYPLPLIDEIQDRLKGTTWFTALDIREAYYRIRIKEGEEWKTAFRTRFGLYEYQVMPFGLTNAPATFQAFINNVLREYLDIFVIVYLDDILIFTEDRRDHTEKVRLVLQRLQEYNLHLKASKCEFYRQAVKFLGHIIYVDTDASDCAIGARLQQKLRLIACYARTMTPAEQNYDIHDKELLAIVVAFKRWKQELQGTKHRVTVISDHQNLTYFTTTKELTRRQSRWTETLAYYNFRIQHCKGTENAFADALSRKDAPWKSIAMDFITKLPKSKQYDTIMTITDRLTKYTYFIPFVEKTTAPDTAYILLRQVFANHGLPDEIISDRDTRFMSKFWMTLTERMGIEQKASTAYHPQTDGQSERMNQTV
KID81532.1_Metarhizium_guizhouense			    GYIRASTSEAGYPVMFVPKKNGKLRLVVDYRRLNAITMKDRTPLPLISELRDRLHGMNWFTALDLKGAYNLIRIKRGHEWKTAFRTKFGLFEYLVMPFGLTNAPATFQRMINSVLREYLDNFVVVYLDDILIFSKTLEDHKKHVHKVLQALQDAKLLVEPAKSKFHTQEVDFLGHTIELETDSSDFALGAQVGQKLHPIAFYSKKLHGAELNYPIYDKEFLAIINAFKEFRHYLMGSKHKVKVYTDHKNISHFATTQQLNGRQIRWAEYLSEFDYEIIHRKGSENGRADALSRPTRPWESIAFDHITKLPMSKEYDSIFVVTDRLTKYGYFLPYREASNAEELAYVFLRTIASNHGLPENIISDRGSTFISKFWQALMAQLGTNHKLSTAYHPQTDGQTERLNQTL
EXV00126.1_Metarhizium_robertsii			    GYIRASTSEAGYPVMFVPKKNGKLRLVVDYRRLNDITMKDRTPLPLISELRDRLHGMNWFTAVDLKGAYNLIRIKEGHEWMTAFRTKLGLFEYLVMPMGLTNAPATFQRMINSVLREYLDNFVVVYLDDILIFSKTLEDHKEHVHTILKTLQDAKLLVEPAKCKFHTQEVDFLGHTIELETDASDFALGAQVGQKLHPIAFYSKKLHGAELNYPIYDKEFLAIINAFKEFRHYLMGSKHKVKVYTDHKNISHFATTQQLNGRQIRWAEYLSEFDYEIIHRKGSENGRADALSRPTRPWESIAFDHITKLPMSKEYDSIFVVTDRLTKYGYFLPYREASNAEELAYVFLRTIASNHGLPEEIISDRGSTFTSKFWQALMAQLGTNHKLSTAYHPQTDGQTERLNQTL
KJZ68898.1_Hirsutella_minnesotensis			    GFIRASTSPAASPVLFAKKPGGGLRFCVDYRGLNAITIKNRYPLPLIQETLSQLSQARYFTKLDVVAAFNRIRIKEGQEWMTAFNTRYGLFESLVMPFGLSNAPATFQARINEVLRPFLDRFCTAYIDDILIYSNDLASHRLHVKSVLQALEAAGLQLDVRKCEFETTEVKYLGMIIFVECDASDFVSSGILSQVLHPVAFMSKKYDPAECNYEIYDKELLAIVRCFECWRPELQGAHHQITVVTDHANLRYFMTTKQLSRRQVRWSEFLSQFQFAIKSIPGKENGKPDALTRPLQRWKDLSVDFIGPIQPTRGFNAIMVVVDRLSKDRHFSPCRTDMKAHDLAMLFVRDVWKLHGLPDSIVSDRGPLFVSEFWKAVCHCLQISIALSTAYHPETDGQTENANAFL
CUA77271.1_Rhizoctoniasolani				    GLIVPSKSKYSSPVHFVNKKNGKRRMVVDYRQLNANTVKNAYPLPLIQTLVEKLRGSTVFSTLDLKSGYNLVRIRKGDEWKTAFKTKYGLFEYRVMPFGLCNAPAAFQHFMNDIFRDILDVYVVVYLDDILIFSKSQEEHVKHVQEVLKRLRDNACYCNLEKCFFFKSEVEYLGVIAFLECDTSDFATGAILNQKLHPVAYLSKTLAPAERNYDIYDKELLAVIRALKEWRHLLEGTEILVKILTDHKNLEYWTTKRDLSQRQMRWMGFLADYNYRIVYRPGVQNRKADILSRPNKPWEEITYDLIVGLPESEGYDAILTVVDRLSKMVHFIPTHSDATAMDVANLFVNFIWKLHGLPRKTISDRGPQFNAKFLRQVYKRLNIEPHFSTVYRPQVDGQSEQLNQFV
CEL57210.1_Schizosaccharomyces_pombe		    GLIRSSKSPMASPILFVKKKNGKLRMCVDYRRLNSMTKKNVYPLPLPQNLIERLMGAKIFTKFDLKAGYNLVRIKEGDEWKTAFKTKYGLFKYLVMPFGLTNAPASFQDMMNSIFINLLDICVIIYLDDILIFSKDKSSHEGHVREVLKRLMENDLFCNIEKCSFHVKKIDYLGFIIFLECDASDYATGAILSQKMRPVAYLSKSLAPAERNYDILDKELLAVIRALKEWRHLLEGSELPIQVLTDHKNLEYFSMSQLLNKRQIRWANFLVDYNFQIIYRPGAQNKKADILSRPERPWEDIAYDMVVGLPSSEGFDAILTVIDRFSKMVHLIPTHSTASAIDIANLFVTYVWKLHGLPRSTVSDRGPTFNAKFLRHLYHRLDIKPTFSTAYHPQTDGQTERIQREV
KIL57987.1_Amanitamuscaria					    GRIRPSKSPIASPFFFVKKKDGTLRPVQDYRKLNAITVKNRYPLPLISEVVHKLRGAKYFTKLDIRWGYNNIRIREGDEWKAAFTTNRGLFEPLVMFFGLTNSPATFQTMMNDLFRDLVHQTVIVYMDDILIFTKTLEEHRSVTRAVLAILKNNKLCLKPEKCEFERTKIEYLGLVIRLETDSSGYATGAVLSQSWHPIAFFSKTLSSAERNYDIYDREMLAIMRALEEWRPYLMGTPHVFEIWTDHKNLQYFSNALHLNRRQARWSQTLAEYNFTLIHRPGKQHGQPDTLSRPERNWQIVSVDLISQLPTSHGYDAIVVVVDRFSKMIRLTPVNEQVTSEGMARLYRDRVWRDFGLPERILSDRGPQFASNFMKDLNHLLGIKGNLSTAYHPQTDGQTERINHEV
CDO72200.1_Trametescinnabarina				    GRIRPSKSPMASPFFFVKKKDGKLRPVQDYCKLNDITVKNRYPLPLVQDLINKLKRARYFTKLDIRWGYNNVRIRPGDEWKAAFRTNRGLFEPLVMFFGLTNSPATFQSMMNDLFRNLINRVVIIYLDDILIFTRTLEEHRRVVREVLQILRENKLYLKDEKCEFERTKIEYLGMIIRLECDASNYAVGAVLSQVWHPIAFLSKAMSSTERNYEIYDKELLAIMTALDEFRHYLMGAAQPFEIWTDHKNLEYYRKPQKLNRRQARWVSELANYQFTLHHKPGKTNIKSDLLSRPTENWEVISIDMVGALPESEGYDAILNVVDLRSKQLIAIPCNVELSAEGWAQLFFQHVYRRKGLPRKVISDRGPQFVSRFLKALYELLGIKGNPSTPYHPQTDGQTERVNQEI
KIO17706.1_Tulasnella_calospora				    GYVRQSTSPVASSCFFVGKKDGKKRLVIDYRPINEITIPDQGPIPMQGELIDFFRGKDCLTSLDLKEAYHNIRIAEGHEWKTAFKTRYGLYEWTVMPFGLRNAPAQFQRYMNSVIHDMLNETVVNYLDDTTVATKGRDKNIQTLKTLFQRFRQNHLYCNAKKCKFFQDEAEYLGLWVLLETDASGYAYGAILSQKIHPNAFMSKSMTPAERRYDIYDKEMLAIVRALKYWRHYLEGAKFPIRILTDHKNLEYFKKAQVLNHRQHRWLQELARFDFTIEYRPGVKSGKPDALSRPTGPWQDLSYDFITKLPVTQGNDTIMVVVDRLLKEGHFIATKEGLDAKKTADLFIANVWRLHGTPARIVSDRGPQFNAPFIKAFYKGLGINPIYSTAYHPQTDGQTERTNQNV
BR000983_Cocv5_Capsaspora_owczarzaki		    GFIRESKSPISSPVLFTLKADGSRRMVVDGRQVNAVTIPNSYPLPLISELIDQLSCSKIFTKVDLRSAYHLLRVKEGDEYKTAFRCQLGLFEFLVAPFGHINSGACFQRFIASLLQGII--GVVFYLDDILIHSDTLENHVPLVRRVFTILRDNQLYVKLEKSVFHSDSVLFLGYIVILETDASDFALGAILSQVAHPVAFHSRKFTGSELAWNIYDKELCPIVESFKVFRHYLLGAKVPVKVITDHKNIEFWSTARLLNPRQTRWAQVLADFFFLVYHRAGTLHTLPDALSRAEHPWKSISMDFITQLPPSNSFDAICVVVDRLTKMAHFMPCTTRINALGTADLLIRRVFLYHGLPDDIVSDRGSVFVSHLWNHLFTSLNTKINLSTAYHPQSDGQTEAINRIL
JPMF01018143_Crotalus_mitchellii			    GFIEPARSRMAAPVLFQGKKDGGLRLCVDFRGLNAVCIEQVYPLPLMKDLLTHLATGTIFTKLDLREAYYRVRIREGDEWKTTFNCPLGSYQFKVMPFGLQGAPAVFMQLINEVLHDHLYKGVLVYLDDILIYSQSLEEHVELVRTVLRKLLDAQLYCKLSKCEFHKERIDYLGFRVVIQADASDVAVGAILLQLLQPCAYTSKKFTETERRWAVWEKEAFAVKWALSTWRHLLEGAQHPFEVWTDHQNLTVLQTPRRLAPKHVRWAQYFQRFRFHLKVVPGGRNFLADALSRPNRPWQDIGMDFIVDLPNVRGYTVIWTVVDLFSKQAHFIPCKGLPSARKLAKMFVQHIYRLHGAPRRVISDRGVQFTARFWRSFLASIGTTQGLSSAYHPCTNGAAERANAAI
JTGP01174947_Vipera_berus_berus				    GFIQPARSRMAAPVLFREKKDGGLRLCVDYRGVNAVCVEHLYPLPLMKDLLAHLAKGRVFTKLDLREAYYRVRIKAGDEWKTAFNCPLGSFQFTVMPFGLQGAPAVFMQLINQVLHEFLYRGVLVYLDDILVYTETMEEHVALVRRVLTKLRDARLFVKLSKCEFHRQRIDYLGYRIVVQADASDVALGAVLLQVLQPCAYASKKLSPAERAWAIWEKEAFAVRWALELWRHHLEGAVHPFEVWTDHKNLIALQTPRRLSPKHVRWALYFRRFRFTLKYVPGGKNFLADALSRPTRPWQDIAMDFIVELPDSKGHNVIWTVVDLFSKQAHFIPCKGLPSARRLAXLFVTHVYRLHGVPRRIISDRGVQFTARFWKEFVKFIGSTQGLSTAYHPSTNGAAERANAAV
CAN71787.1_Vitis_vinifera					    GLIQPSRAPYGAPVIFQKKHDGSLRMCVDYRALNKVTIKNKYPIPLAAELFDRLSKASYFTKLDLRSGYWQVRVXAGDEGKTTCVTRYGSYEFLVMPFGLTNAPATFCNLMNDVLFDYLDAFVVVYLDDIVVYSKTLTEHEKHLRLVFQRLRENRLYVKPEKCEFAQEEITFLGHKIEXQTDASDRALGGVLVQEGHPVAFESRKLNNAEQRYSTHEKEMTAVVHCLRQWRHYLLGSI--FTVVTDNVXNTFFKTQKKLSXRQAXWQEFLADFNFEWLHRPGRHNTVADVLSRPEKPWESISMDFISGFPKVRDFKSVFVVVDRFSKYAVFIPAPDTCPAEEATKLFFSNVVKHFGLPRDIISDRDARFTGKFWVELFKLLGSELKFSTANHPQTDGQTERINALL
AAD13304.1_Solanum_lycopersicum				    GLIQPSKAPYGAPVLFQKKQDGTMRMCVDYRALNKATIKNKYSVPLVQDLMDRLSKACWFTKLDLRAGYWQVRIAEGDEPKTTCVTRYGSYEFLVMPFGLTNAPATFCNLMNNVLFDYLDDFVVVYLDDIVIYSRTLEEHVNHLSLVLSQLRKYTLYVKMEKCEFAQQEIKFLGHLVEVHTDASDKAIGGVLVQEGHPVAFESRKLNDAEQRYSTHEKEMVAVVHCLQVWRVYLLGTR--FVVRTDNVANTFFKTQKKLSPKQARWQEFLAEYDFMWEHKPGKHNQVADALSRPERPWLSVSMDFISGFPKVDGKASIMVVVDRFSKYSVFIAAPELCSSEVAAELFYKHVIKYFGVPADIVSDRDTRFTGRFWTALFNMMGTELKFSTANHPQTDGQTERINHLL
XP_008460615.1_Cucumis_melo				        GYIQPSKAPYGAPVLFQKKKDGSLRLCIDYRALNKITIKNRYPIPLIADLFDQLGKARWFSKIDLRSGYYQVRIKQGDEAKTACVTRYGAYEFLVMPFGLTNAPATFCTLMNKLFQPFLDRFVIVYLDDIVVYSQTLEEHVQHLRQVFQVLRDNELYIKLEKCSFAKQEVEFLGHWIEVHTDASDFAIGGVLMQDGHPIAFESRKLNDTERRYTVQEKEMTAIVHCLRTWRHYLLGSK--FTVMTDNVATSYFQTQKKLTPKQARWQDFLAEFDFKLEYKPGRANVVADALSRAEKPWDSLTMDFIVALPKSHGFGTIMVVVDRFSKYATFIPCSPDVKVDEAARLFFKNVVKLWGIPKSIISDRDPRFTGKFWRELFKLMGTDLNFSTSFHPQSDGQTERINALL
CAN63950.1_Vitis_vinifera2					    GFIQPSKAPYGAPVLFQKKHDGSLRMCIDYRALNKVTVKNKYPIPLIADLFDQLGRARYFTKLDLRSGYYQVRIAEGDEPKTTCVTRYGSYEFLVMPFGLTNAPATFCTLMNKIFHPYLDKFVVXYLDDIVIYSNTLKEHEEHLRKVFKILRQNKLYVKKEKCSFAKEEVNFLGHRIEVHTDASDFAIGGVLMQERHPIAFESRKLNNAERRYTVQEKEMTAIVHCLRTWRHYLLGSH--FIVKTDNVATSYFQTQKKLSPKQARWQDFLAEFDYTLEYKPGSANHVADALSRAERPWDSVTMDFIIGLPKSEDSGSIIVVVDRFSKYATFIAAPTDCTAEETARLFLKHVVKYWGLPKFIISDRDPRFTGKFWTELFKLMGSELHFSTSFHPQTDGQTERXNALL
XP_009586987.1Nicotianatomentosiformis	        VHIRPSKAPYGAPVLFQKKKEGTMRLCIDYRALNKVTVKNKYHIPLIADLFDRLGQAKVFTKMDLRKGYYQVWIADGDEPKTTCVTRYGAFEWLVMPFGLTNAPATFCTLMNKLFHPFLDQFVVIYLDDIVVYSNNMEDHAEHLRKVFKVLRENDLCVKREKCSFAQPIVQFLGHTIEVQTDASDFAIGGVLMQEGHPIAFESRKLNDAERRYTVQEKEMTVVVHCLRTWRHYLLGAH--FVVKTDNVATSYFQTQKKLSAKQAR-----------------KANVVADALSRAAKPWDSITMDFITCLPNSEGFGTIMVVVDRFTKYATFSTTTAGCKAKEAARIFLRDIVKYWGVPKHIVSDRDPRFTGAFWKKLFSLLGTQLHFSTSFHPQTDGQTERINALL
BAG72147.1_Lotus_japonicus					    GIIRHSTSPFSSPAILVKKKDGGWRFCVDYRAINKATIPDKFPIPIIDELLDEIGAAVVFSKLDLKSGYHQIRMKEEDIPKTAFRTHEGHYEYLVLPFGLTNAPSTFQALMNQVLRPYLRKFVLVFFYDILIYSKNEELHKDHLRIVLQVLKENNLVANQKKCSFGQPEIIYLGHVIILETDASGKGLGAVLMQEGRPVAYMSKTLSDRAQAKSVYERELMAVVLAVQKWRHYLLGSQ--FVIHTDQRSLRFLADQRIMGEEQQKWMSKLMGYDFEIKYKPGIENKAADALSRPSQGWTDISMDFIGGLPKAMGKDTILVVVDRFTKYAHFIALSHPYNAKEIAEVFIKEVVKLHGFPTSIVSDRDRVFLSTFWSEMFKLAGTKLKFSSAYHPQTDGQTEVVNRCV
XP_006365576.1_Solanum_tuberosum			    GIIQPSTSPFSSPVLLVRKKDGSWRFCVDYRALNKITVPDKFPIPAIDELLDELGGATVFSKLDLRSGYHQIRVCKEDVAKTAFRTHEGHYEFLVMPFGLSNAPSTFQALMNEIFRLHLRKFVLVFFDDILVYSADFSTHLGHLREVLQILKHHNLVVNRKKCHFGQPQLEYLGHIIVVETDASGLGIGAVLMQEGHPIAFLSQGFSIRAQSKSVYERELMAIVFAVQKWRHYLMGKH--IIIRTDQRSLQFLMGQHVMAEEQQKWVTKLMGFDFEIQYRPGCENKAADALSRPTQVWNDIAMDFISGLPKAMGHDTILVVVDHFTKYCHFLLLCHPYTAKSVAELFVREIVRLHGFPKTIVSDRDRIFVSQFWQELFKLSGTSLKLSSGYHPQTDGQTEVVNRSL
ACB28472.1_Ananas_comosus					    GVITPSNSPYSSPVVLVKKKDGSWRLCIDYRSLNDSTIKDKFPIPLVDELLDELSGAKLFSELDLRSGYHQIRMHADDISKTAFRTHEGHYEFLVMPFGLTNAPSTFQGLMNHIFKPYLRRFILVFFDDILVYSKGVEEHLCHLRTTFQVLRQHSLFVRRKKCIFAAVQLEYLGHVITIETDASGIGVGAVLLQKGRPIAFMSKPLSPRNRQLSTYEREMLAIVIAVQKWRPYLIGRH--FKIKTDHQSLKYLMEQRVSTPSQQKWVAKLMGYDYELIYKKGQENVVADALSRPEGIWTEISMDFIEGLPNSQGKEVIMVVVDRLSKYAHFIALSHPYTASSVAQLFLDNIYKLHGMPRSIVSDRDTIFVSQFWQELFKRLQVKVNLSTAYHPQSDGQTEVVNRCL
XP_013745228.1_Brassica_napus2				    GIIRDSSSPFSSPVLLVKKKDGSWRFCVDYRALNKVTIADSYPIPMIDQLLDELQGAKVFSKLDLKSGYHQILVKAEDVQKTAFRTHDGHYEFLVMPFGLSNAPATFQSLMNEIFRSYLRKFVLVFFDDILVYSQTQSEHEEHLRLVLEVLKEQGLYANRKKCEFGSSRIEYLGHVIVIESDASGVGLGAVLMQRQRPIAYFSQALTERQQMKSVYERELMAIVFAIQKWRHYLLGRK--FVVRTDQKSLKFLLEQREINMEYQRWLTKILGFDFDIHYKPGLENKAADALSRPTNVWEDISLDFIEGLPKSEGVNVILVVIDRLTKYAHFIGLRHPFTAIDVARSFVQEVIRLHGYPKTIVSDRDRIFTGQFWKELFRLSGTTLCFSTAYHPQTDGQTEVTNRGL
KFK23991.1_Arabis_alpina					    GITKESNSPFSSPVLLVKKKDGSWRFCVDYRALNKVTVGDSYPIPMIDQLLDELHGSVIFSKLDLRAGYHQIRVKAEDVPKTAFRTHDGHYEFLVMPFGLTNAPGTFQSLMNEVFRKFLRRFVLVFFDDILIYSKTEVEHQEHLRLVLKALAENQLVANRKKCEFGRVEIEYLGHVIVVESDASGIGLGAVLMQQQQPIAYFSQALTERQRLKSVYERELMAIVFAIRKWRHYLLGRK--FLVRTDQKSLKFLLEQREVNMEYHKWLTKILGFDFDIQYKPGMENKAADALSRPKQVWE----DFVEGLPKSEGFNVVMVVVERLTKYAHFIKMSHPFGGADVAGTFIKEVVRLHGYPRTIVSDRDTVFTGRFWKDLFRLVGTNLCFSTAYHPQSDGQTEVTNRGM
XP_010541181.1_Tarenaya_hassleriana			    GIVRPSQSPFSSPVLLVKKKDGSWRFCIDYRALNKVTVLDKFPIPMIDQLLDELHGARVFSKLDLRSGYHQIRMKTEDIPKTAFRTHDGHYEFLVMPFGLTNAPATFQALMNEIFRPYLRKFVLVFFDDILVYSCSLQDHATHLQTVLAVLQKHKLYANKKKCEFGRQQIDYLGHIIVVETDASGFGIGAVLMQKHRPIAFFSQALSERERLKPVYERELMAVVLSIQRWRHYLLGRS--FLVCTDQKALKFLLEQREVSMEYQRWLTKLLGYDFQIVYRPGVENKAADGLSRPEHIWEDISMDFIEGLPRSAGYNVVLVVVDRLSKYAHFIALKHPFTAMVVAKVFVQEVVRLHGFPKSIVSDRDKVFLSNFWSELFRIAGTKLKFSTAYHPQTDGQTEVLNRCL
KOM57691.1_Vigna_angularis					    GIIRPSNSPYSSPVILVKKEGWKLRFCVDYRALNRVTVADKYPIPVIEELLDELQGASYFSKIDLKAGYHQIRMKREDIPKTAFRTHQGHYEFLVMPFGLTNAPATFQDMMNSILRPLLRRFVLVFFDDILIYSKTWEEHSQHLTQALKVLAEHEFFANKKKCEFGRRQVRYLGHKIVVECDASGTGVGAVLSQKNRPIAFFSKALSDSSLTKSIYEKELMALVLAIQHWRPYLLGQK--FVVFTDQKSLRYLLEQRITTQSQQNWLAKLLGYEFEIKYRTGASNHVADGLSRPKAIWEEISMDFIVKLPKSQGFDTILVVVDRLSKYGHFILVKHPYTARSIAALLVKEVIRLHGIPMTIVSDRDSTFMSVFWQEIFRLQGTQLNMSTAYHPESDGQTEVLNRVL
ABN06064.1_Medicago_truncatula				    GIIRHSTSSFSSPVILVKEKDNSWRMCIDYRALNKATVPDKFPIPVIEELLDELHGARFYSKLDLKSGYHQVRVKEEDIHKTAFRTHEDHYEYLVMPFGLMNAPSTFQSLMNDVFRLLLRKFVLVFFDDILVYSQDWKTHMEHVEEVLRIMQTHGLVANKKKCYFGQETVEYLGHLIVIECDASGGGIGAILMQDRKPVAYYSKALGVRNLTKSAYEKELMAVVLAIQHWRPYLLGRR--FVVSTDQKSLKQLLQQRVVTAEQQNWAAKLLGYDFEIIYKPGKLNKGADALSRPDRIWEDLSMDFIMGLPKSKGYEAVLVVVDRLSKYSHFILLKHPYTAKVIADVFIREVVRLHGIPLSIVSDRDPIFMSNFWKELFKLQGTKLKMSIAYHPETDGQTEVVNRCL
XP_010680400.1_Beta_vulgaris				    GIIQPSTSPFSSPVLLVKKKDGSWRFCVDYRALNKETVPDKYPIPVIDELLDELYGSVVFSKLDLKSGYHQIRVRKEDIHKTAFRTHEGHYEFLVMPFGLTNAPATFQSLMNEVFRPFLRKFVLVFFDDILVYSPDEETHFHHLEQVLHILAENSLYANLEKCEFGRQQVAYLGHVIVIEADASGFGLGAVLMQNNRPIAFYSHILGPRGRLKSIYEKELMAIVMAVQKWRHYLLGRR--FVIRTDQKSLKFIMEQREVGAEYQRWVSKLMGFEFEIHYKPGIANRVADALSRPNQVWEDITMDFVEGLPPSRGVDTILVVVDRFTKFAHFLGLKHPFTAATVAGTFIKEIVRLHGFPASIISDRDRVFMSLFWKELFRLQGTKLKRSTAYHPQTDGQSENVNKAL
ABD78322.1_Primula_vulgaris					    GFIRPSQSPFSSPVILVKKSDGSWRMCVDYRALNKVTIKDKFPIPVVDELLDELNGAKLFSKLDLRSGYHQIKMHANDVSKTAFRTHEGQYEFLVMPLVLTNAPATFQSAMNSVFKPFLENLCLFFFDDILVYSKTNDEHICHLEAVLKKMSEHKFFAKSSKCKFFQKEIDYLGHLITIECDASGQGVGAVLQQEKRPIAFFSKALKGRLLTLSTYEKELYALVQAIQKWRPYICCQE--FIVNTDHQSLKYLLEQKISTPSQQKWLSKLLGYNFKIYYKQGALNKAADALSRPEQTWSEISMDFINGLPTSKNYNCIWVVVDRLTKYAHFIPLKHPFGAKELANEFLQNIFKLHGLPKKIISDRDTIFTSDFWKELFHLLGTKLLLSTAFHPQTDGQTEIVNKSL
AC011621.1_Arabidopsis_thaliana2			    QIIRPSVSPYSSPVLLVKKKDGGWRFCVDYRALNEATIPDKYPIPVIEELLDELKGATVFSKLDLKSGYFQIRMKLSDVEKTAFKTHEGHYEFLVMPFGLTNAPSTFQSVMNDLFRPYLRKFVLVFFDDILVYSPDMKTHLKHLETVLQLLHLHQFYANFKKCTFGSTRISYLGHIITVETDASGMGIGAVLSQNKRLIAFLSQAFSSQGRIRSVYERELLAIVKAVTKWKHYLSSKE--FIIKTDQRSLRHLLEQKSVSTIQQRWASKLSGLKYRIEYKPGVDNKVADALSRPQQIWSDVSLDFVEGLPSSNRFNCILVVVDRLSKYSHFIPLKHPFTAKTVVEAFIRDVVKLHGFPNTLVSDRDRIFLSGFWSELFKLQGTGLQKSTAYHPQTDGQTEVVNRCL
XP_008779305.1_Phoenix_dactylifera		 	    --------------------DGTWRFCIDYRALNNITIKDKYPIPVIDELLDELHGAKFYSKLDLRSGYHQIRVQEDDIPKTAFRTHEGHYEFVVMPFGLTNAPATFQSLMNDLFRPYLRQFILVFFDDILVYSKSWEDHLTHLHLVLTILSSHQLFAKESKCHFGVQQVKYLGHIIVVECDASGAGIGAVLTQHNKPIAYFSEALKGTALTLSTYEKEMLAIVNAIRKWQPYLLGKP--FTVRTDHKSLKYLLEQRITTPAQTRWLPKLLGYDYTIEYKKGPENQAADSLSRPTRIWTDVSMDFIEGLPTANGHSVIMVVVDRLSKYAHFVPLKHLFIAAMVTKAFVANVVRLHGIPTSIVSDRDKVFTSSFWQNLFRLQETNLCMSSSYHPQTDGQTEVVNRIL
ADB85398.1_Phyllostachys_edulis				    SIIRPSTSPYASPAILVKKKDGSWRLCIDYRELNAQTIKNKYPIPVIEDLLDELFGAKVFSKLDLRSGYHQIRMNREDICKTAFNTYLGHYEYLVMPFGLTNAPATFQCLMNSIFAQYLRRFILVFFDDILIYSKNDEEHQEHLTIVLGLLRQHQLFAKLNKCVFAVSQVTYLGHVITLETDASGTGIGGVLMQRGRPLAYFSRTLGVRAAAMSTYDREALAIIESLKRWRHYFLGTQ--LIIRTDQQSLKFMTDQKVAEGIQHKLMLRLLEFDYTIEYKKGKENKVADALSRPDMAWTHISMDFIEGLPSSKGKEVIFVVVDRFTKYAHSVPLSHPYSVQLVAQAFIDNIFKLHGFPIAIVSDRDRIFTSKLWQELFKSMKVQLRFSTAYHPQTDGQTERVNQCV
XP_012700684.1_Setariaitalica			        GVVRRSTSAFSSPVLLVKKADGTWRFCVDYRALNALTIKDAFPIPVVDELLDELHGARFFSKLDLRSGYHQVRMRAEDIHKTAFHTHDGLYEFLVMPFGLCNAPATFQALMNDVLRPYLRRFVLVFFDDILIYSRTWADHLRHLRTVLALLRLHRLFIKRSKCAFGVTAVAYLGHIIVVECDASTHGFGAVLIQEGHPLAYFSRPVTPRHRSLAAYERELIGLVHAVRHWRPYLWGRR--FVVKTDHYSLKYLLDQRLSTIPQHHWVGKLLGFDFTVEYKPGAANTVVDALSRPQGVWTDIGLDFVEALPRVRGKSVILTVVDRFSKYCHFIPMAHPYTTESIAQAFFTDIVRLHGVPQSMVSDRDPIFTSTFWKELMRLMGTKLHMTTAFHPQADGQTEAANRVI
XP_008671115.1_Zeamays						    GLITPSVSPFASPVLLVQKKDGTWRFCVDYRKLNDMTIKNRFPMPVVEEILDELAGTEIFSSLDMTSGYHQIRMGVSEEFKTAFKTHQGHYQFRVMPFGLTNAPATFQCAMNLVLAPFLRKFVMVFIDDILVYSPNWQSHLEHLRLVFTALRHHKFYLKERKCVFGQKELSYLGHIIVVETDACDDGVGAVLMQRGRPIAFLSKALGIKSQKLSIYEKEFIALIMAVDHWRHYLQRSE--FEIRTDHKALSFLGSQDLHSELQRKAMAKLMGLQFKVVYKQGKDNKVADALSRPQGAWQDITMDFIEKLPQSGGCDTILVVVDRFTKYAHFIALKHPFTASQVAQVILDQVVRLHGLPKSIVSDRDKIFTSAFWTQLFKILGTKLNLSTAYHPQTDGQSERVNQCV
XP_010468466.1_Camelina_sativa			        GTIRPSRSPFSSPVLLVKKKDASWRFCVDYRALNQATIPDKFPIPMIDQLLDELDGAIIFSKLDLRAGYHQIRMKESDVEKTAFRTHDGHYEFLVMPFGLTNAPATFQALMNELFRPYLRKFILVFFDDILIYSASLEEHVEHLSVVLKIFVEHQLFANRKKCSFAQSRVDYLGHLIVVEADASGYGLGAVLMQDRRPIAFFSVGLTPREQLKPVYERELMAIVLAVQKWKHYLMGRR--FTVHTDQKSLKFLLEQREVTMDYQRWLTKLLPYDFEIVYKAGVDNKAADGLSRPQAVWSDVNMDFVEGLPASQGFNAILVVVDRLSKYGHFIALKHPFSASDVAQKFVAEIVRLHGFPASIVSDRDRIFLSHFWKESFKLAGTKLKYSTAFHPQTDGQTEVLNRCM
XP_007032400.1_Theobroma_cacao2			        GFIRPSVSPWGAPVLFVKKKDGSLRLCIDYRQLNKVTVKNKYPLPRIDDLFDQLQGAQCFSKIDLRSGYHQLRIRNEDIPKTAFRTRYGHYEFLVMSFGLTNAPAAFMDLMNRVFKPYLDKFVVVFIDDILIYSKSREEHEQHLKIVLQILREHRLYAKFSKCEFWLESVAFLGHVVTMFCDASGVGLGCVLMQHGKVIAYASRQLKRHEQNYPIHDLEMAAIVFALKIWRHYLYGET--CEIYTDHKSLKYIFQQRDLNLRQCRWMELLKDYDCTILYHPGKANVVADALSRPEWKWEHIAMDFVTGLPRTGGYDSIWIVVDRLTKSAHFLPVKTTYGAAQYARVYVDEIVRLHGIPISIVSDRGAQFTSRFWGKLQEALGTKLDFSTAFHPQTDGQSERTIQTL
AF061282_6_Sorghum_bicolor					    GFIRPSSSPWGAPVIFVDKKDGSQRMCVDYRSLNEVTIKNKYPLPRIDDLFDQLRGACVFSKIDLRSGYHQLKIRNSDIPKTAFTTRYGLYEYTVMSFGLTNAPAYFMYMMNKVFMEYLDKFVVVFIDDILVFSKTKEEHAEHLRLVLQKLREHKLYAKRSKCEFWLEEVSFLGHVVSIYCDASRLGLGCVLMQEGRVVAYASRQLRKHELNYPTHDLELAAVVHALKIWRHYLIGHK--SDIYTDHKSLKYIFTQTDLNLRQRRWLELIKDYDLEVHYHPGKANVVADALSRPEWKWEEVGMDFIVGLPRTRGYDSIWVIVDRLTKVAHFIPVKTSYSGDRLAELYMERIVCLHGVPKKIVSDRGTQFTSHFWKAVHDSLGTKLNFSTAYHPQTDGQTERINQIL
ABC94893.1_Oryzaaustraliensis				    GFVRPSSSPWGAPVLFVKKKDGSMRMCVDYRSLNEVTIKNKYPLPRIDDLFDQLKGAQVFSKIDLRSGYHQLKIRAGDIPKTAFSTRYGLYEFTVMSFGLTNAPAYFMNLMNKVFMEYLDKFVVVFIDDILIYSKNDEEHAEHLRLVLEKLREHRLYAKFSKCEFWLKEVAFLGHVVVMYCDASRQGLGGVLMQDGKVVAYASRQLRPHEENYPTHDLELAAVVHALKIWRHYLIGNH--CDVYTDHKSLKYFFTQPDLNLRQRRWLELIKDYDLGIHYHPGKANVVADALSRPEWKWDEIGMDFIVGLPKTTGYDSIWVIVDRLTKTARFITVKTNYNSAKLAELYMSRIVCLHGVPKRIISDRGTQFTSHFWSKVHEALGSHLAFSTAYHPQTDGQTERTNQVL
ADB85337.1_Phyllostachys_edulis2			    GYIRPSSSPWGAPVLFVKKKDNSMRMCVDYRSLNEVTIKNKYPLPRIDDLFDQLKGASVFSKIDLRSGYHQLKIRPEDIPKTAFTTRYGLYEFTVMSFGLTNAPAYFMNMMNKVFMEFLDKFVVVFIDDILIYSKNEDEHEDHLRIILGKLRENQLYAKFNKCEFWLSQVAFLGHIVEIFCDASRQGLGCVLMQEGKVVAYASRQLRPHEGNYPTHDLELAAIVHALKIWRHYLIGNR--CEIFTDHKSLKYIFTQSELNLRQRRWLELIKDYDLGIHYHPGKANVVADALSRPEWKWEEIGMDFITGLPRTTGCDSIWVIIDRLTKVAHFIPVKTTYQSSKLAELYVAKIVCLHGVPKKIVSDRGSQFTSRFWKSLHEALGTRLNFSTAYHPQTDGQTERVNQVL
AF061282.11_Sorghumbicolor2					    GYIRPSASPWGSPVLFVKKKDGSMRMCIDYRNLNAVTVKNKYPLPRIDDLLDQLKDAKFFSKIDLRSGYHQMKIRSEDVPKTAFVTRYGQYEFTVVSFGLTNAPAYFMNMMNKVFMEELDKFVVVFIDDILVYSASAEEHEQHLRVVLEKLRQNQLYAKFSKCEFWLEEVAFLGHVLVVYCDASKQGLGCVLMQSGKVIAYASLQLKDHEQRYPTHDLELAAVVHALKIWRHYLIGNK--CDIYTDHKSLKYFFTQEDLNMRQRRWLELIKDYNLEIHYHPGKANVVADALSRPEWKWEGISMDFIVGLPRSKGHDSIWVIVDRLTKVAHFIPVKTVYRTEQLADLYVDHILRLHGAPTSIISDRGPQWVSRFWQSLHKAIGTRLDYSTAYHPQTDGQTERVNQVL
AAT38724.1_Solanumdemissum					    GFIRPSVSPWGAPVLFVRKKDGSLRICIDYRQLNKVTIKNKYPLPRIDDLFDQLQGATCFSKIDLRSGYHQLRVRERDIPKTAFRTRYGHYEFLVMSFGLTNAPAAFMDLMNRVFRPYLDMFVIIFIDDILIYSRNEEDHASHLRTVLQTLKDKELYAKFSKCEFWLKSVAFLGHIVVVYCDASRIGLGCVLMQNGKVIAYASRQLKVHEKNYPTHDLELAVVVFALKLWRHYLYGVH--VDIFTDHKSLQYVLTQKALNLRQRRWLELLKDYDLSILYHPGKANVVADSLSRPEWKWEMINMDFITGLPRSRQHDSIWVIVDRMTKSAHFLPVKTTHSAEDYAKLYIQEIVRLHGVPISIISDRGAQFTAQFWKSFQKGLGSKVSLSTAFHPQTDGQAERTIQTL
XP_010026793.1_Eucalyptus_grandis			    GFIRPSASPWGAPVLFVKKKDGSLRLCIDYRQLNQVTIKNKYPLPRIDDLFDQLQGASIFSKIDLRTGYHQLRIKKEDIPKSAFRTRYGHYEFTVMPFGLTNAPAAFMDLMNRVFKEYLDQFVIVFIDDILVYSRSSEDHEKHLRIVLQTLRDHELYAKFSKCEFWLTRVAFLGHVIEIYSDASFKGLGCVLMQHGRVVAYASRQLRLHELNYPTHDLELAAIIFALKIWRHYLCGER--FQIFTDHQSLKYLFSQKELNMRQRRWMELLKDYDCEILYHPGKANKVADALSRPEWKWEHITMDFVTGLPRSRGNDSIWVVVDRLTKSAHFIAVRRDLSLDRLADLYVRQVVRMHGVPVTITSDRDPRFTAAFWKSLQSALGTKLQYSTAYHPQTDGQSERTIQTL
XP_010523613.1_Tarenaya_hassleriana2		    GFIQPSVSPWGAPVLFVKKKDGSMRLCIDYRGLNQVTIKNRYPLPRIDELLDQLQGAQWFSKIDLRSGYHQIGVKAGDVQKTAFRTRYGHFEFVVMPFGLTNAPAVFMQLMNRVFMDYLDEFVIIFIDDILIYSPDRRSHEQHLRLVLQRLREQKLYAKFSKCAFWLQEVGFLGHVIEVYTDASKQGLGCVLMQEGHVIAYASRQLRKHEENYPTHDLELAAVVHALKIWRSYLYGEK--VKLNTDHKSLTYVISQKDLNLRQRRWIELIADYDLEIAYHPGKANVVAD----PEWKWDSIAMDFVVGLPTTAKKNAIWVVVDRLTKSAHFIPIRQEYTVEKLAHIYIDEIVRLHGVPSEIVSDRDPRFTARLWGALQSAMGTQLRMSTAYHPQTDGQSERTIQTL
XP_007051412.1_Theobroma_cacao				    GLVRESKSPCACPALLAPKKDGSWRMCVDSRAINKITIKYRFPIPRLDEMLDQLVGSRVFSKIDLKSGYHQIRMRDGDEWKTAFKTPDGLFEWLVMPFGLSNAPSTFMRVMAEVLKPFLNSFVVVYFDDILIYSHTKEKHLKHLRQVLEVLQKEQLYINLKKCSFMQPEVVFLGFIVVVECDASYVGIGAVLSQDGRPIEFFSEKLTDSRRRYSTYDLEFYALVRAIRHWQHYLAYRE--FAVYSDHQALRYLHSQKKLSNQHAKWSSFLNEFNFSLKYKSGQSNTVADALSRPDAPWIHLSMDFVLGLPKTKGFDSIFVVVDRFSKMAHFIPCFRTSDATHIAELFFREIVILHGIPTSIVSDRHVKFMGYFWRTLWRKFGTELKYSSTCHPQTDGQTEVVNRSL
XP_013689613.1_Brassica_napus				    GHIRESLSPCAVPVLLVPKKDGSWRMCVDCRAINNITVKYRHPIPRLDDMLDELHGSCIFSKIDLKSGYHQIRMKEGDEWKTAFKTKHGLYEWLVMPFGLTNAPSTFMRLMNHILRSFIGIFVVVYFDDILVYSKCLEDHIEHLRAVLDVLRKEKLYANLKKCTFCTDNLVFLGFVVEIEWDASGIGIGAVLMQDKRPIAYFSEKLSGATLNYATYDKELYALVRALQTWQHYLWPKE--FVIHTDHESLKYLKGQSKLSKRHARWVEFIETFPYVIKYKQGKENIVADALSRPTHPWNDISMDFVMGLPRTTGKDSIFVVVDRFSKMAHFIACNKTDDALHVANLFFKEVVRLHGMPRTIVSDRDTKFLSYFWKTLWSKLGTKLLFSTTCHPQTDGQTEVVNRTL
AAF79348.1_Arabidopsis_thaliana				    GHIRESMSPCAVPVLLVPKKDGSWRMCVDCRAINNITVKYRHPIPRLDDMLDELHGSSIFSKVDLKSGYHQIRMKEGDEWKTAFKTIQGLYEWLVMPFGLTNAPSTFMRLMNHVLRAFIGRFVIVYFDDILVYSKSLEEHVEHLKMVLEVLRKEKLYANLKKCTFGTDNLVFLGFVVEIECDASGVGIGVVLMQDKKPIAYFSEKLGGATLNYPTYDKELYALVRALQTGQHYLWPKE--FVIHTDHESLKHLKGQQKLNKRHARWVEFIETFPYVIKYKKGKDNVVADALSRPSHPWNDISMDFVVGLPRTTGKDSIFVVVDRFSKMAHFIPCHKTDDAIHIANLFFREVVRLHGMPKTIVSDRDTKFLSYFWKTLWSKLGTKLLFSTTCHPQTDGQTEVVNRTL
AAK94516.1_Hordeum_vulgare					    GYIRESLSPCAVPIILVPKKDGTSRMCVDCRGINNITIRXRHPIPRLDDMLDELSGSIIFSKVDLRSGYHQIRMKLGDEWKTAFKTKFGLYEWLVMPFGLTNAPSTFMRLMNEVLRAFIGRFVVVYFDDILIYSRSLEDHLDHLRAVFTALRDARLFGNLGKCTFCTDRVSFLGYVVELECDASGIGLGGVLLQDGKPVAYFSEKLSGPSLNYSTYDKELYALVRTLETWQHYLWPKE--FVIHSDHESLKHIKSQAKLNRRHAKWVEFIETFPYVIKHKKGKDNVIADALSRPSVPWEDISMDFVLGLPRTKGRDSIFVVVDRFSKMAHFIPCHKSDDAANVADLFFREIIRLHGVPNTIVSDRDAKFLSHFWRCLWAKLGTKLLFSTTCHPQTDGQTEVVNRSL
ABI96971.1_Triticum_monococcum				    GYIRESLSPCAVPIILVPKKDGTSRMCVDCRGINNITIRYRHPIPRLDDMLDELSGSTIFSKVDLRSGYHQIRMKLGDEWKTTFKTKFGLYEWLVMPFGLTNAPSTFMRLMNEVLRAFIGRFVVVYFDDILIYSKSLEEHLEHLRAVFIALRDARLFGNLGKCTFCTDRVSFLGYVVELECDASGIGLGGVLLQDGKPVAYFSEKFSGPSLNYSTYDKELYALVRTLETWQHYLWPKE--FVIHSDHESLKHIKSQAKLNRRHAKWVEFIETFPYVIKHKKGKENVIADALSRPSVPWEDISMDFVLGLPRTKGRDSIFVVVDRFSKMAHFIPCHKSDDAVNVADLFFREIIRLHGVPNTIVSDRDTKFLSHFWRCLWAKLGNKLLFSTTCHPQTDGQTEVVNRTL
BAA89466.1_Oryza_sativa_I					    GYVRESLSPCSVPVLLVPKKDGSWRMCVDCRAINNITIRYRHPIPRLDDMLDELSGSLVFSKIDLRSGYHQIRMKLGDEWKTAFKTKFGLYEWLVMPFGLTNAPSTFMRLMNEVLRAFIGRFVVVYFDDILIYSRSIEDHHGHLRAVFDALRDARLFGNLEKCTFCTDRVSFLGYVVELECDASGIGLGGVLLQEGKPVAYFSEKLSGPSLNYSTYDKELFALVRTLETWQHYLWPKE--FVIHSDHESLKHIRSQAKHNRRHAKWVEFIESFPYVIKHKKGKENVIADALSRPSVPWEDISMDFVLGLPRTKGRDSIFVVVDRFSKMAHFIPCHKSDDATHVADLFFREIVRLHGVPNTIVSDRDTKFLSHFWRTLWAKLGTKLLFSTTCHPQTDGQTEVVNRTL
ADP20179.1_Silene_latifolia					    GFVRESLSPCSVPALLVPKKDGSWRMCTDSRAINNITIKYRFPIPRLDDILDELSGAQLFSKIDLRQGYHQVRIKEGDEWKTAFKTKHGLYEWLVMPFGLSNAPSTFMRLMTEVLRPYLGRFVVVYFDDILVYSPSKEEHLKHLQVLFETLREHKLYGKLEKCSFMQNEVQFLGFIIEVECDASGIGIGAVLVQEHKPIAYFSEKLSGAKLNYSTYDKEFYAIVRALNHWSHYLKPRP--FVLHSDHEALKYINGQHKLNHRHAKWVEFLQSFNFSSKYIEGKDNIVADALSRPNQPWEDISMDFIVALPRTRGKDSIMVVVDRFSKMAHFIACKKTEDATSVAELYFKEVVKLHGIPKSIVSDRDSKFMSHFWRTLWKLLKTRLLFSTSHHPQTDGQTEVTNKTL
XP_007207232.1_Prunus_persica			        GFIRESLSPCAVPVLLVPKKDKTWRMCVDSRAVNKIKVKYRFSIPRLEDILDVLSGSKVFSKIDLRSGYHQIRIRPGDEWKTAFKSKDGLFEWLVMPFGLSNAPSTFMRLMNQVLRPFIGSFVVVYFDDILIYSTTKEEHLVHLRQVLDVLRENKLYVNLKKCTFCTNKLLFLGFVVEVECDASGVGVGAVLLQDKRPVAFFSEKLSDARQKWSTYDQEFYAVVRALKQWEHYLIQKE--FVLFTDHQALKYINSQKNIDKMHARWVTFLQKFSFVIKHTSGKTNRVADALSRPNDIWQDLAMDFVLGFPRTRRVDSVFVVADRFSKMAHFIACKKTADASNIAKLFFREVVRLHGVPTSITSDRDTKFLSHFWITLWRLFGTTLNRSSTAHPQTDGQTEVTNRTL
CAG34127.1_Yarrowia_lipolytica				    GIIRPSKSPYSAPLVIVKKKGGELRICTDYRALNELTTKDRFPLPRIDDILDCLDGADTFSKFDLLSGYWQVLVKESDVHKTAFSTRSGHYEYLVMPFGLCNAPATFQRLMNDALRPFLNKTVCVYLDDIIVFSRNREDHKRHVREVLDALRAQKFYAKKSKCELFRKKMGFLGHVVKVSTDACDIAMGGVLQQEFRPVAYESTKFKKHEMNYPTREKEFYAIIHALRKWRHYLLGRP--FLIETDHQSLSYFTSQTHPSGRLSRWLDFLAEYDFEIKYVPGKDNDAADGLSRPTGNWQEITMDFIGGIPTTRGHNNIWVTVDRMSKMVHLIPCKTSTDGEELADMYIDRIVRYHGVPRSIVSDRDKLFTAKLWQTLQTRLGTELKFSTVNHPQTDGQSERVNTEL
CEP21447.1_Cyberlindnerajadinii				    GFIRESESPFNAPVLFVRKKSGEMRLCIDYRALNTQTVKDRFPIPLIDDILAAFGECKYFSKLDLRSGYHQVRVADQDRWKTAFSTARNHYEWNVMPFGLTNAPATFQRMMNRVLKDYIGDFVEVYLDDIIIYSKTKEQHIHHLDKVLSKLKDEQLICKKKKCEFFKEEIKFLGFTIQITTDACGTALGYVLEQVIGVIAYGSRKLQGPELRYPVRELEFMAIIVAIKTWKYYLGSRK--FIIKTDHHSLIYLNRQEQNSNRMARWIDFLAQFDFDIVYIKGKNNTLADALSRPGKKMSWITMDFLTGIPTTKGFDMIFIIVDRLSKRCKFIPCTKNLTGEGAAELFISHYFCNFGIPQKIVSDKDIRFMGGFWQTITRNLGISLLNTTTSHPQTDGQSERQVKTV
XP_002615229.1_Clavispora_lusitaniae		    GRVIPYGSPYGAPVIFVHKKDGTKRLCVDYRALNLITIKERFPLPLIDDIFDTIQGAKVFSSLDLHSGYHQVAIAEEDYDKTAFVTPYGQYAWRVMPFGLTNAPATFQRLMNEIFHKILNKTVVVYLDDILVFSKTQKDHKRDLEEVFKILRANNLIAKRRKCYFFQTRLNFLGHVIVVYTDASDRCIGAVLQQLLGVVAYESKKLSGAQLNYPVREKECLAIHYALKKWQHYLSGTN--FIVYSDHQSLNYIRTTPHQNPRILRWLEFFARFDFEIKYIPGPKNVVADALSRPQQRWTEISMDYITGMEKLNGNEKVLVVVDRLTKMVHLIPTPLELNTKALFNIFMKEVVRLHGIPEAITSDRDPTFTSHMWSVFSHFLGIDRRMSTVNHPQTDGQTERMNRVV
XP_002548066.1_CandidatropicalisMYA-3404	    GFIVPQASPYGAPVIFVKKKDGSKRLCVDYRALNDITVKERFPIPLIDELFDSLSGATIFSTLDLHSGYHQVAIAKEDQEKTAFVTRFGQYAWKVMPFGLCNAPATFQRLMNDIFMDTFDKYLNIYLDDLIIYSRDRESHEKHVREVLTRLRKNGLIAKKKKCHFFQSSVKYLGHIIVVFTDASNSCSGAVLHQFKGVVAYDSYKFGVHELKYTVREKECLAVVKALRKWKHYLAGRR--FILYTDHESLRSLHYNKDAFGRINRWIGFLAEYDMEIRHIKGSRNSVADAISRPKARWSSISIDFLTGIPTTAGYNMLMVVVDRLTKRAHFIPTVKTATAVDVAQLLLLHVVKYHGMPHSIVSDRDVRFNNSIWRTLTERLGISLKMSTSHNPQTDGQTERLNRVV
XP_003678008.1_Naumovozyma_castellii		    GRIEVGNSPFAAPVLFVIKKDGSKRLCCDFRGLNEVTVKSKFPLPRIDDLFDMLSGASVFSQLDLVSGYHQVEVEPKDQYKTAFVTHEGQYIWKVMPFGLTNAPSTFQRLMNETLKGYIGKFVIVYLDDILIFSKDQKEHTMHLGLVLNRLQKAQLYAKKSKCHFYLDKVHFLGHTIVVTTDASDYAVGATLELVEGVVAYMSAKLHGAQLNWPVREKEGYAIRLALEHWSHYLKGKH--FVLHTDHESLKFLHSKKDTSPKIARWLDTFAEYDFEIVYIPGEHNR-ADGLSRSDDRWRDINIDFLSGMEDISGNDSIMVVIDRLSKMSHMIGLKKTTTTEELCNIFMREIFRLHGAPRSIVSDRDKLFTSAVWDRFAQRLGIHLNFTTSNNPQGDGQVERLNRTI
XP_003670625.1_Naumovozyma_dairenensis		    NKTSPSDSPFAAPVIYVKKKDGSRRLCVDYRRLNEITVKAKYPIPLIDDLFDQLRGATIFSKLDLVSGYHQVPIAEEDRYKTAFITQRGQYQWNVMPFGLTNAPATFQRLMNHVLRDYIGEFCIVYLDDILNYSKTNEEHIKHIRKIMEALRAHHLFAKKSKCSFFLHQVGFLGHVIVVTTDASDTAIGGTLELFYGVVAYMSKALHGHELNWPIREKEFFAIVCCLEKWRHYLLGKK--FKLYTDHQSLKYVLTERSFKLRLARWWDDLADYNFKIIHIKGKNNH-VDALSRPYRPWSSIGIDFVSGMKEVK-FNSVLVVIDRLTKMARFIPTKKTLDASDCADLLINHIICHHGVPDEIVSDRDKLFTGKIWDRLRQRLRIHLKFTTSYNPASNGQTERTNDTM
EPS59216.1_Genlisea_aurea					    GIIEPSTSPYGAPVLLVKKPDNTWRFCIDYRGLNQVTVKNGHPLPRIDDLLDKIQSAKYFTSMDLLQGFYQLPLRESDRPKTAFKTTFGHYQFRVCSMGLSNSPSVFQRVMNQVFSRLINKSVLIYIDDILIFSKTKEEHLRHIREVFETIRREHLSVKRSKCYFFKQELKFLGHIITLITDASQVGLGGVLLQDDQPCAYESKKFSPAETHYTTTERELLGTVHCYQKWSVYLRHNPE-NVIETDHMPNIYFLSKPQLSSREIRWMELLSTFPGKWRYKPGKGN-IADPLSRAMEPWRNISVDLITGLPMTSGHDSILTVVDRCTKMVILAKTTEKLDAQGFTQLMQDHVFSKHGVPVDVIHDRDPRFTGKFFKLVSSCLGLHQSNTSAYHPQSDGQTERMNRTV
Mbcv1										    KVIQPSTSPWSSPVLLVKKSNGSWRFCVDYRALNKVTVKDAYPLPRIEDCLSRLRDATCFTSLDLRSGYHQIPMAADSVPMTAFTTRYGSYEFRVMPFGLCNAPATFQRTMNQLLGDFLDDFVIVYLDDILIYSPTWADHERHVRRVLDRLRDAQFKCNIAKCSFFQDQVDFVGHTVSLQTDASDECIGAVLSQQGRIVDCFSQKLHDAELNYPVRDKELLAIVRALKRYAHLIGNQT--VDVYTDHRSLQYLETTKLQRRRLDRWMDTLQHVNMRVIYLPGQHNVAADALSRPSTPFTHVTMDFITGLPKCEGCDAILVVVDRLTRMVMTRATKKAINALDTARLILEMMLPMGGMPLSIVSDRDTRFVANVFQKMCKAFGTNLDFSTAHHPQTDGLTERYNRVL
XP_009524309.1_Phytophthora_sojae			    KLIRPSISPHAAPTFCVRKPVG-WRIVHDYRYLNSNTVRQSIPMTRKEDILDTMSGAYWFSTMDLMSAYYQVRMREEDIKFTAFQAPNGLWEYLVLPMGICNAPATMHRLTSKLFRDLKNT--KSFYDDIYVFTPKIEDHLDALRKTLDILRDNKLYVKLSKCGFCSDEIPCLGDFVHLRTDASKFAVGGVLFQVERPIAYTNRKMESVELNYPTQQQ---AIVHALAAFRIYCLDKP--PIVETDHKSLEGLFTQKMANRRLSRWYDILAEYQPTFSYLPGAKNGIADALSRPDERWRSISMDFITDLPRTRGVDSIWVVVDRLTKRCHFVPTTKKVNAEGVARLFIDNIWKLHGMPTNIVSDRDRKFVSAFWQHVFKSIGTRLSMTVAHRAQGDGQMERMNRTL
AAV92918.1_Phytophthora_infestans			    GMVRESKSPHSTPTFCVRKPNGKWRLVHAYNKLNNATVPAQTPIPRKDVLLNNMAGSVLYSALDLVDGYYQILMRESDIPLTAVSTPSGMWEWLVMPQGLSNAPATFNRLVTQLFRP-LRTFVQTYFDDIFVHSTAMEVHLGHLRRVLDVMRANKLYANIDKCVFTSPEIKVLGCFVSVVCDASDYAIGCALLQQERVISFQSRQLKAAERNYPVHDKELLAMKYALVKFRVHLLGST-PFVIYTDHASLRTATNSPHLSQRMARWLSFFAEYNFRVEYKPGKLNVLADALSRPADCWKSMSLDFIFGLPADHGNTGILVFVCRLSKMVHLAPVPVTVTGEQTARLFVDGVFRYHGLPETIVSDRDPRFTAAFWKTLFPLLGTRLQMSTADHPQTDGQTERVNRVL
XP_003680748.1_Torulasporadelbrueckii	        GFIEPSKSPYSSPVVLVKKKDGSFRLCVDYRVLNEATIKDPFPLPRIEVLLAKIGKASIFSTLDLHSGYHQIPVKPEDVPKTAFTTHNGKYQYRVMPFGLVNAPSTFSRYMADIFRDLP--FVLVYLDDILVISTSEKQHIEHLNTVLGRLQEHQLIAKEKKCQFLQTEVEFLGYHIRLTTDASKSGLGAVLEQVVGVVGYFSKSLQGAQNNYPAGELELLGIIESLRHFKYLLHGKR--FTLRTDHISLLALKNKTEPSIRLARWLDELAEYEIDLEYLKGPDNVVADTLSRPKGRWLDISMDFATDLPTTSGHDIILIVVCRFSKRAHLIPCAKTLDARGVIDLLYRFIFAYHGFPKTITSDRDTRLTAKLFREFTDRLGIKLTMSSSNHPQTDGQSERSIQTL
XP_004351493.1_Dictyostelium_fasciculatum	    GLMEKSLATHPMPSLVVDNGD---RVVHDYRTLNAITETDNHPIQFIPVLLTKMAGAKIFSKLDAKKGFYQIRIREEDKEKTAVQTPMGVYHYRVMPMGVRNAPATFCRLMDKIIQEIYEEFVICYIDDILVFSKNEEDHKRHLEIVLKKMEEHLVYLNGSKCDLFKVEVAFVGYKIVIHTDASNYGVGSVVSQEYHPVIFESRKMTPAERNYSTTDRELLAAIHVLQKYRHHFLGRK--VTIYTDHNNLTYWDSKHQLSARERNWLEILGEFDIKFEYIPGETNTVADALSRPQRNWMDISMDFMS-LPTSNGMDNLLVVVDRLSKMVHLMACTKEIDAVGTAKLLFNNVFRLHGLPSSIVSDRDPRFTSDLWSELMTAIGTKLKMSTPNRPQGDGQTEIYNKTI
KFD69273.1_Trichuris_suis					    DIIEPSESPWSFPVVLVKKKDGQWRFCVDYRRLNAITIRDAYPCPRVDDVLERLSSCSYFSKLDMKSAYWQVNVAPQDRPKTAFVTPDGLYQFKRMPFGLTNAPATFARLIDCVLSQQKWAYCMAYLDDVIVFSQSFQQHLERLDSVLKAVKRSGLRLNPPKCVLATHEVECLGHLVEIHTDASQHGLGAVLVQ-EQVVAYISRTLSKTEVRYHSNELECLAVVWALHRFRHYVHGRK--FSVVTDNAAVMWLFNSKKSSGKMARWLAAMEFLDCTFIHRPGKTNEMADALSRPSRPFEMIGLDHLGPFPKSKGNRHVIVCVDHLSKWVEAKAVPD-TSTENVANFLLNEIVLRHGTPAKVITDRGTAFTSTKMAEVMEALGIQHGMTTAYHPQTNGLVERANRTL
Strongylocentrotus_purpuratus				    GLIEPTDSPWASNIVLVKKKDGTQRFCVDYRQLNAATIKDAYPLPRIDETLDALSGAQWFSTLDLASGYWQVGLSKDAKEKSAFVADGGLYSWNVMPFGLCNAPATFERLMDKVLTGLHWETLLVYLDDLIIFGKSIPEELSRLRQVFYRLRQANLKLKPKKCFLFRKKVSYLGHEVILDTDASKDGIGGVLSQKERVIAYGSKVLSKAERNYCVTRRELLAVVVYLKHFRQYLYGRH--VTVRTDHGALRWLTNFKNPEGQLARWLEVIAAYDIEIIHRAGRSHGNADALSRGS-PMERIALDILGPLPETDGNKYIMVVADYYTKFVEAYPIPN-EKASTVAPKLVEEFICRYGVPTEIHTDQGRNFESQLFKEVCQILGIKKTRTTAYNPKSDGMIERFNRTL
DAA04499_1_Schistosoma_mansoni				    NIIVPSSSPWASPIVLVKKKDSSLRLCIDYRRLNAITKRDSFPLPRIDAILDALSGACWFSTLDLASGYWQVEVRPQDRKKTAFVVPNGLYEFQVMPFGLTNAPATFQRLMQTVLQDTVPHKCLIYLDDIIVYGSTPEQHNANLKAVLHRLQQHNLKVKPSKCRLLQKEVVFLGHRIILDTDASSSAIGAVLSQQERVIAYASRRLDKSETRYSTTRREMLALVKFLQHFRHYLLGKP--FRVRTDHRALQWLRSFREPEGQVARWQERLQEFDFTCEYRPGSRHTNADALSRTTGPHQRVGIDIMGPLTTTKGNRYILVMVDYFTKWCEAVPLPQ-QDALTVARAFIDHWVSRYGAPFSLHSDQGPAFESRLIAEICQLLGVRKTRTTAYHPEGNGLVERTNRSI
Srosgyp1									    GIVRPSFSPWASPVILIKKKTGEYRLVVDYRRLNAVSVPDAYPLPRLDDTLEAMAGAKFFSSLDLASAYHQVPLHPDDCSKTAFVTKNGVFEYTVVPFGLRNAPGHFQRCINTVLADVA--GVSMYLDDIVIFSPTFDAHLATLRTVLERLRAVNLQLRRDKCSFIQDELEYLGHLVTLATDASGVGLGAVLQQKLRPVAFISRVLNKAERKYSVTEQECLALVWAVKKFRPYLHGQR--FTVVTDHRALQWLRNLKDPTGRLGRWALALQDMDFDVVHKPGTENVVADALSRATHPLDVVAMDVLGPLPVTAGNKYVIVACDLFTRFMVTAAVPD-QKTPRVVDFVVNRVVATLGTPRKFLTDQGPNFRSNDAKAFYHALGAKKVWTTPYHPQTNGTVERFNRTL
Srosgyp2									    GVIKPSFSPWASPVVLVKKKSGEWRFCVDYRKLNAVTVPDAFPMPRLDDTLDNMGGASFFTTLDLASAYHQCPLAEDARQKTAFITHTGLYEFQVVPFGLRNAPAFFQRSMQAALADVR--NACIYLDDILLFSSSFDEHIALLDKVLQRLQEVGLRLKREKCHFLQRRTEYLGHIVRITTDASGTGLGAVLSQVHHPVAFISRALNAAEKNYSVSEQECLGVVWAIRKFRPYVFATT--FEVVTDHAALRWLRSIRDPRGRLGRWSLELQDCDFEVIHRPGSSNVVADALSRASRPMELVAMDFLGPLPASRGNKHLLVISDVFTKFVMAVPLRD-QKAATVVDALTTHFFATHGIPEKLLSDQGPSFRAKDTADLFRLLRVRKIWTSPYHPQTDGMVERWNRTV
S68306_Tribolium_castaneum_Woot				    GVIKREASPYASPMTVGKKKDGTVRICLDARMINSKMIADCESPPAADELLRRFHEIRYMSTIDLRSSYWQIPLSPESRQYTAFLY-NGRYTYQVLPFGLKTAVGSFSRAMDVVLGTEVREFVVNYIDDLLVASETLNEHLEHLRQVFEKLKQARMTINLEKSNFIQKEVKFLGHILYVQTDSSGYGLGAELYQSRGVIAFASRSLRGPELNYTTTEKELLGVIFALHKFRIYIQVTK--IIIRTDHQALKFLSRCRLLSERLTRWTLILGQYDYEIELVKGKGNVVADILSRYDHIGDLVCVDFYGPLPTGLGASYVFVVIDVFSKFLKLYPLRK-ATAKIAAKRLIED-FSGYIKPKCVLSDHGTQFISNTWQNSLRAADIQPTLSSIRHPESN-PSERVMREL
ABL86690_Vesta_Philodina_roseola			    GLMTESHSPYAAPAFLVKKHDGTYRFVVDYKKLNHITIKDSSPLPNMEDTIRKLEGYKYFSKLDLKSGFYQIPIRHADKAKTAFTTPFGHFQFNVLPMGLKNSPPTFQKVMTNTLAPCR-QFSIVYLDDIVVFSKTYDDHLEHLRQVFAALQTRNFVLNPPKCELLVSQINYLGHTIILTTDASGIGIGGVLQQQLHNLYYHSQVLTPCEKRYSTIEKEALAIYKCFVRMRPFLLGRE--ITIMTDHCPLCHIMTKTVNNSRVDRIATLIQEYINKVVHIDGRQNCLPDYLSRPEGPFQVIGIDYCGPLKRTRENRYVLIITDYFTRHIVAVPLPN-CSTETTAEALFNEYFCKFGVPGLIISDQGSHFRNELMSSMRTLIGYNHIFSTPYHPQTNGIVGRFNSTF
ABL86696_Juno_Adineta_vaga         			    GVIEESTSPWSSPIVLVRKKDGSVRFCIDYRKLNAITTKDAFPIPRIDDIFDHLSQAGYYTTIDFKSGYFQVGLDARDRPKTAFSTRDQHYQFTVLPQGVTNGPPAFQRIVSQILGPTRWKYALAYLDDVIIYSPTFDQHLVHLDDILNRLHEANFRLNVGKCHIAQTSIDYLGHHIKIQTDASKIGIGAVLMQDL-PVAYLSKKFTTTQMNWPATEQECYAIIHAIEKWHKYLDGRE--FIIETDHKPLLPFNLKQQLNSKCERWRLKLQQYKFTIRYIKGKHNTVADYLSRPEGIWQLLTMDFHGPITTTNGNRYIISLTDVLSKFIITKAVRD-CTASTAAKFVTEEVILKYGTPKCILTDNGTHFTASMMTELFKKIGVTHLYSTPYHPMTNGQIERYNATM
CAA81643_D_melanogaster_blastopia               SIVRKSTSNVASRIVVVRKKDGTLRVCVDYRKLNTMVLMDCFPVPIMEEVLEKLQSAKWFTTMDLQNGFFHVAVEEASKPYTAFVTREGLFEFNKAPFGFKNSPAAFIRFVQFIFQELINSIMQLYMDDIIVYAATPEECMEKTEMVLKRAAEFGLKIKWKKCNFMQRRIHFLGHIIELHTDASKDGLGAVLLQSFHPVCFWSRKTTKAESNRHSYYLEVKAAYLALKKFRHYLLGVP--FKLVTDCVAFKQTTKKADVPREVGPWILYMQDFNFQPEHRAGERMRHVDFLSRGDAPLHTLHIDHLGPMDSSKQYKYILATVDAFSKFVWLFPTKSTGQEEVVKRL--TDWSNIFGFPKRIVSDKGTAFTSGAFEQFMSSHNVEHVCTTTGVARGNGQIERVNRLI
CAA65152_1_D_melanogaster_mdg3				    GFIRPSDSEYASPIVLVKKKTGDLRMCVDFRKLNKMTMKDNYPLPLIDDLLDRMNEKTVFTKLDLKNGFFHVHVKKESIKYTSFVTPLGQYEWLRMPFGLKNAPSVFQRFVNKIFADMIREKVVVYMDDILLATENINEHLETLKEIFKRLVENKLELRIDKCEFMQSSIKYLGFIIELHCDASSSGFGAVLMQKWHPVSFFSKRTTDIESKYHSFELETLAIVYSLRRFRVYLHWRT--FKIVTDCNSLILTLSKKELNPRIARWALEFQGYDFEIVHRAGSRMQHVDALSRGNKPFEIIHIDHYGPVDARK--KHILVIVDAFTKFVRLYATKTTNTKEVIQSL--NDYFRAYSRPKCIISDRGACFTSGDFDSFLKECNVKHIKIATGSPQANGQVERINRSL


Sroscv1 Phylogeny Alignment
21 251
5_ACCGG				                            tgttgtgtgaaatgctaactcagctttcacacaacatacccaaccacttgcatgcatgcaatcttacatcaacttgcacgcatgcaagatggctgccacgtgtacttgttgttcacctgtctcacttgttgttcacctgtctcacttgttgtttgttcacttgatgtttgtttga---ttcattcacctctcgtcttgtctactttcacattacactacttacactac-----cgacatctcggtacaaca
3_ACCGG				                            tgttgtgtgaaatgctaactcagctttcacacaacatacccaaccacttgcatgcatgcaatcttacatcaacttgcacgcatgcaagatggctgccacgtgtacttgttgttcacctgtctcacttgttgttcacctgtctcacttgttgtttgttcacttgatgtttgtttga---ttcattcacctctcgtcttgtctactttcacattacactacttacactac-----cgacatctcggtacaaca
5_CATGC				                            tgttgtgtgaaatgctgactcagctttcacacaacatacccaaccacttgcatgcatgcaatcttacatcaacctgcacgcatgcaagatggctgccacgtgtacttgttgttcacctgtctcacttgttgttcacctgtctcacttgttgtttgttcacttgatgtttgtttga---ttcattcacctctcgtcttgtctactttcacattacactacttacactac-----cgacatctcggtacaaca
3_CATGC				                            tgttgtgtgatatgctgactcagctttcacacaacatacccaaccacttgcatgcatgcaatcttacatcaacctgcacgcatgcaagatggctgccacgtgtacttgttgttcacctgtctcacttgttgttcacctgtctcacttgttgtttgttcacttgatgtttgtttga---ttcattcacctctcgtcttgtctactttcacattacactacttacactac-----cgacatctcggtacaaca
5_CCGTG				                            tgttgtgtgaaatgctgactcagctttcacacaacatacccaaccacttgcatgcatgcaatcttacatcaacttgcacgcatgcaagatggctgccacgtgtacttgttgttcacctgtctcacttgttgttcacctgtctcacttgttgtttgttcacttgatgtttgtttga---ttcattcacctctcgtcttgtctactttcacattacactacttacactac-----cgacatctcggtacaaca
3_CCGTG				                            tgttgtgtgaaatgctgactcagctttcacacaacatacccaaccacttgcatgcatgcaatcttacatcaacttgcacgcatgcaagatggctgccacgtgtacttgttgttcacctgtctcacttgttgttcacctgtctcacttgttgtttgttcacttgatgtttgtttga---ttcattcacctctcgtcttgtctactttcacattacactacttacactac-----cgacatctcggtacaaca
5_GGAAG				                            tgttgtgtgaaatgctgactcagctttcacacaacatacccaaccacttgcatgcatgcaatcttacatcaacttgcacgcatgcaagatggctgccacgtgtacttgttgttcacctgtctcacttgttgttcacctgtctcacttgttgtttgttcacttgatgtttgtttga---ttcattcacctctcgtcttgtctactttcacattacactacttacactac-----cgacatctcggtacaaca
3_GGAAG				                            tgttgtgtgaaatgctgactcagctttcacacaacatacccaaccacttgcatgcatgcaatcttacatcaacttgcacgcatgcaagatggctgccacgtgtacttgttgttcacctgtctcacttgttgttcacctgtctcacttgttgtttgttcacttgatgtttgtttga---ttcattcacctctcgtcttgtctactttcacattacactacttacactac-----cgacatctcggtacaaca
5_TCCAG				                            tgttgtgtgaaatgctgactcagctttcacacaacatacccaaccacttgcatgcatgcaatcttacatcaacttgcacgcatgcaagatggctgccacgtgtacttgttgttcacctgtctcacttgttgttcacctgtctcacttgttgtttgttcacttgatgtttgtttga---ttcattcacctctcgtcttgtctactttcacattacactacttacactac-----cgacatctcggtacaaca
3_TCCAG				                            tgttgtgtgaaatgctgactcagctttcacacaacatacccaaccacttgcatgcatgcaatcttacatcaacttgcacgcatgcaagatggctgccacgtgtacttgttgttcacctgtctcacttgttgttcacctgtctcacttgttgtttgttcacttgatgtttgtttga---ttcattcacctctcgtcttgtctactttcacattacactacttacactac-----cgacatctcggtacaaca
5_CCACC				                            tgttgtgtgaaatgctgactcagctttcacacaacatacccaaccacttgcatgcatgcaatcttacatcaacctgcacgcatgcaagatggctgccacgtgtacttgttgttcacctgtctcacttgttgttcacctgtctcacttgttgtttgttcacttgatgtttgtttga---ttcattcacctctcgtcttgtctactttcacattacactacttacactac-----cgacatctcggtacaaca
3_CAGAT				                            tgttgtgtgaaatgctgactcagctttcacacaacatacccaaccacttgcatgcatgcaatcttacatcaacttgcacgcatgcaagatggctgccacgtgtacttgttgttcacctgtctcacttgttgttcacctgtctcacttgttgtttgttcacttgatgtttgtttga---ttcattcacctctcgtcttgtctactttcacattacactacttacactac-----cgacatctcggtacacat
3_GTTGC				                            tgttgtgtgaaatgctgactcagctttcacacaacatacccaaccacttgcatgcatgcaatcttacatcaacttgcacgcatgcaagatggctgccacgtgtacttgttgttcacctgtctcacttgttgttcacctgtctcacttgttgtttgttcacttgatgtttgtttga---ttcattcacctctcgtcttgtctactttcacattacactacttacactac-----cgacatctcggtacaaca
SOLO_AACAG_GCCTG		                        tgttgtgtgaaatgctgactcagctttcacacaacatacccaaccacttgtatgcatgcaatcttgcatcaacctgcacgcacgcaagatggctgctgcgtgtacttgttgcttccacgtgt-acttgttgttcacctctctcacttgttgtttgttcacttgatgtttgttcgattgttcattcacttctcgac-agtctacattcgcattacactacttacactacactaccgacatctcggcacaaca
SOLO_ACAAC_ACAGC		                        tgttgtgtgaaatgctgactcagctttcacacaacatacccaaccacttgcatgcatgcaatcttacatcaacttgcacgcatgcaagatggctgccacgtgtacttgttgttcacctgtctcacttgttgttcacctgtctcacttgttgtttgttcacttgatgtttgtttga---ttcattcacctctcgtcttgtctactttcacattacactacttacactac-----cgacatctcggtacaaca
SOLO_GGAAG_CTTGT		                        tgttgtgtgaaatgctgactcagctttcacacaacatacccaaccacttgcatgcatgcaatcttacatcaacttgcacgcatgcaagatggctgccacgtgtacttgttgttcacctgtctcacttgttgttcacctgtctcacttgttgtttgttcacttgatgtttgtttga---ttcattcacctctcgtcttgtctactttcacattacactacttacactac-----cgacatctcggtacaaca
SOLO_GGAGG_ACCCC		                        tgttgtgtgaaatgttgactcagatatcacacaacatacccaaccacttgcatgcatgcaatcttacatcaacttgcacgcatgcaagatggctgccacgtgtacttgttgttcacctgtctcacttgttgttcacctgtctcacttgttgtttgttcacttgatgtttgtttga---ttcattcacctctcgtcttgtctactttcacattacactacttacactac-----cgacatctcggtgtggga
SOLO_TGGAT_GTTGC		                        tcttgtgtga-atgctgactcagctttcacacaacatacccaaccacttgcatgcatgcaatcttacatcaacttgcacgcatgcaagatggctgccacgtgtacttgttgttcacctgtctcacttgttgttcacctgtctcacttgttgtttgttcacttgatgtttgtttga---ttcattcacctctcgtcttgtctactttcacattacactacttacactac-----cgacatctcggtacaaca
Truncated			                            tgttgtgtgaaatgctgactcagctttcacacaacatacccaaccacttgcatgcatgcaatcttacatcaacttgcacgcatgcaagatggctgccacgtgtacttgttgttcacctgtctcacttgttgttcacctgtctcacttgttgtttgttcacttgatgtttgtttga---ttcattcacctctcgtcttgtctactttcacattacactac--------------------------------
Truncated		                                tgttgtgtgaaatgctgactcagctttcacacaacatacccaaccacttgcatgcatgcaatcttacatcaacttgcacgcatgcaagatggctgccacgtgtacttgttgttcacctgtctcacttgttgttcacctgtctcacttgttgtttgttcacttgatgtttgtttga---ttcattcacctctcgtcttgtctactttcacattacacaacttacacta------------------------
Truncated		                                tgttgtgtgaaatgctgactcagctttcacacaacatacccaaccacttgcatgcatgcaatcttacatcaacttgcacgcatgcaagatggctgccacgtgt--------------------acttgttgttcacctgtctcacttgttgtttgttcacttgatgtttgtttga---ttcattcacctctcgtcttgtctactttcacattac-------------------------------------

Sroscv1 Total LTR diversity Alignment
13 252
5_ACCGG				                            tgttgtgtgaaatgctaactcagctttcacacaacatacccaaccacttgcatgcatgcaatcttacatcaacttgcacgcatgcaagatggctgccacgtgtacttgttgttcacctgtctcacttgttgttcacctgtctcacttgttgtttgttcacttgatgtttgtttga---ttcattcacctctcgtcttgtctactttcacattacactacttacactac-----cgacatctcggtacaaca
5_CATGC				                            tgttgtgtgaaatgctgactcagctttcacacaacatacccaaccacttgcatgcatgcaatcttacatcaacctgcacgcatgcaagatggctgccacgtgtacttgttgttcacctgtctcacttgttgttcacctgtctcacttgttgtttgttcacttgatgtttgtttga---ttcattcacctctcgtcttgtctactttcacattacactacttacactac-----cgacatctcggtacaaca
5_CCGTG				                            tgttgtgtgaaatgctgactcagctttcacacaacatacccaaccacttgcatgcatgcaatcttacatcaacttgcacgcatgcaagatggctgccacgtgtacttgttgttcacctgtctcacttgttgttcacctgtctcacttgttgtttgttcacttgatgtttgtttga---ttcattcacctctcgtcttgtctactttcacattacactacttacactac-----cgacatctcggtacaaca
5_GGAAG				                            tgttgtgtgaaatgctgactcagctttcacacaacatacccaaccacttgcatgcatgcaatcttacatcaacttgcacgcatgcaagatggctgccacgtgtacttgttgttcacctgtctcacttgttgttcacctgtctcacttgttgtttgttcacttgatgtttgtttga---ttcattcacctctcgtcttgtctactttcacattacactacttacactac-----cgacatctcggtacaaca
5_TCCAG				                            tgttgtgtgaaatgctgactcagctttcacacaacatacccaaccacttgcatgcatgcaatcttacatcaacttgcacgcatgcaagatggctgccacgtgtacttgttgttcacctgtctcacttgttgttcacctgtctcacttgttgtttgttcacttgatgtttgtttga---ttcattcacctctcgtcttgtctactttcacattacactacttacactac-----cgacatctcggtacaaca
5_CCACC				                            tgttgtgtgaaatgctgactcagctttcacacaacatacccaaccacttgcatgcatgcaatcttacatcaacctgcacgcatgcaagatggctgccacgtgtacttgttgttcacctgtctcacttgttgttcacctgtctcacttgttgtttgttcacttgatgtttgtttga---ttcattcacctctcgtcttgtctactttcacattacactacttacactac-----cgacatctcggtacaaca
3_CAGAT				                            tgttgtgtgaaatgctgactcagctttcacacaacatacccaaccacttgcatgcatgcaatcttacatcaacttgcacgcatgcaagatggctgccacgtgtacttgttgttcacctgtctcacttgttgttcacctgtctcacttgttgtttgttcacttgatgtttgtttga---ttcattcacctctcgtcttgtctactttcacattacactacttacactac-----cgacatctcggtacacat
3_GTTGC				                            tgttgtgtgaaatgctgactcagctttcacacaacatacccaaccacttgcatgcatgcaatcttacatcaacttgcacgcatgcaagatggctgccacgtgtacttgttgttcacctgtctcacttgttgttcacctgtctcacttgttgtttgttcacttgatgtttgtttga---ttcattcacctctcgtcttgtctactttcacattacactacttacactac-----cgacatctcggtacaaca
SOLO_AACAG_GCCTG		                        tgttgtgtgaaatgctgactcagctttcacacaacatacccaaccacttgtatgcatgcaatcttgcatcaacctgcacgcacgcaagatggctgctgcgtgtacttgttgcttccacgtgt-acttgttgttcacctctctcacttgttgtttgttcacttgatgtttgttcgattgttcattcacttctcgac-agtctacattcgcattacactacttacactacactaccgacatctcggcacaaca
SOLO_ACAAC_ACAGC		                        tgttgtgtgaaatgctgactcagctttcacacaacatacccaaccacttgcatgcatgcaatcttacatcaacttgcacgcatgcaagatggctgccacgtgtacttgttgttcacctgtctcacttgttgttcacctgtctcacttgttgtttgttcacttgatgtttgtttga---ttcattcacctctcgtcttgtctactttcacattacactacttacactac-----cgacatctcggtacaaca
SOLO_GGAAG_CTTGT		                        tgttgtgtgaaatgctgactcagctttcacacaacatacccaaccacttgcatgcatgcaatcttacatcaacttgcacgcatgcaagatggctgccacgtgtacttgttgttcacctgtctcacttgttgttcacctgtctcacttgttgtttgttcacttgatgtttgtttga---ttcattcacctctcgtcttgtctactttcacattacactacttacactac-----cgacatctcggtacaaca
SOLO_GGAGG_ACCCC		                        tgttgtgtgaaatgttgactcagatatcacacaacatacccaaccacttgcatgcatgcaatcttacatcaacttgcacgcatgcaagatggctgccacgtgtacttgttgttcacctgtctcacttgttgttcacctgtctcacttgttgtttgttcacttgatgtttgtttga---ttcattcacctctcgtcttgtctactttcacattacactacttacactac-----cgacatctcggtgtggga
SOLO_TGGAT_GTTGC		                        tcttgtgtga-atgctgactcagctttcacacaacatacccaaccacttgcatgcatgcaatcttacatcaacttgcacgcatgcaagatggctgccacgtgtacttgttgttcacctgtctcacttgttgttcacctgtctcacttgttgtttgttcacttgatgtttgtttga---ttcattcacctctcgtcttgtctactttcacattacactacttacactac-----cgacatctcggtacaaca

Sroscv1 FLE LTR diversity Alignment 
8 243
5_ACCGG				                            tgttgtgtgaaatgctaactcagctttcacacaacatacccaaccacttgcatgcatgcaatcttacatcaacttgcacgcatgcaagatggctgccacgtgtacttgttgttcacctgtctcacttgttgttcacctgtctcacttgttgtttgttcacttgatgtttgtttgattcattcacctctcgtcttgtctactttcacattacactacttacactaccgacatctcggtacaaca
5_CATGC				                            tgttgtgtgaaatgctgactcagctttcacacaacatacccaaccacttgcatgcatgcaatcttacatcaacctgcacgcatgcaagatggctgccacgtgtacttgttgttcacctgtctcacttgttgttcacctgtctcacttgttgtttgttcacttgatgtttgtttgattcattcacctctcgtcttgtctactttcacattacactacttacactaccgacatctcggtacaaca
5_CCGTG				                            tgttgtgtgaaatgctgactcagctttcacacaacatacccaaccacttgcatgcatgcaatcttacatcaacttgcacgcatgcaagatggctgccacgtgtacttgttgttcacctgtctcacttgttgttcacctgtctcacttgttgtttgttcacttgatgtttgtttgattcattcacctctcgtcttgtctactttcacattacactacttacactaccgacatctcggtacaaca
5_GGAAG				                            tgttgtgtgaaatgctgactcagctttcacacaacatacccaaccacttgcatgcatgcaatcttacatcaacttgcacgcatgcaagatggctgccacgtgtacttgttgttcacctgtctcacttgttgttcacctgtctcacttgttgtttgttcacttgatgtttgtttgattcattcacctctcgtcttgtctactttcacattacactacttacactaccgacatctcggtacaaca
5_TCCAG				                            tgttgtgtgaaatgctgactcagctttcacacaacatacccaaccacttgcatgcatgcaatcttacatcaacttgcacgcatgcaagatggctgccacgtgtacttgttgttcacctgtctcacttgttgttcacctgtctcacttgttgtttgttcacttgatgtttgtttgattcattcacctctcgtcttgtctactttcacattacactacttacactaccgacatctcggtacaaca
5_CCACC				                            tgttgtgtgaaatgctgactcagctttcacacaacatacccaaccacttgcatgcatgcaatcttacatcaacctgcacgcatgcaagatggctgccacgtgtacttgttgttcacctgtctcacttgttgttcacctgtctcacttgttgtttgttcacttgatgtttgtttgattcattcacctctcgtcttgtctactttcacattacactacttacactaccgacatctcggtacaaca
3_CAGAT				                            tgttgtgtgaaatgctgactcagctttcacacaacatacccaaccacttgcatgcatgcaatcttacatcaacttgcacgcatgcaagatggctgccacgtgtacttgttgttcacctgtctcacttgttgttcacctgtctcacttgttgtttgttcacttgatgtttgtttgattcattcacctctcgtcttgtctactttcacattacactacttacactaccgacatctcggtacacat
3_GTTGC				                            tgttgtgtgaaatgctgactcagctttcacacaacatacccaaccacttgcatgcatgcaatcttacatcaacttgcacgcatgcaagatggctgccacgtgtacttgttgttcacctgtctcacttgttgttcacctgtctcacttgttgtttgttcacttgatgtttgtttgattcattcacctctcgtcttgtctactttcacattacactacttacactaccgacatctcggtacaaca

Sroscv1 Solo LTR diversity Alignment 
5 251
SOLO_AACAG_GCCTG		                        tgttgtgtgaaatgctgactcagctttcacacaacatacccaaccacttgtatgcatgcaatcttgcatcaacctgcacgcacgcaagatggctgctgcgtgtacttgttgcttccacgtgt-acttgttgttcacctctctcacttgttgtttgttcacttgatgtttgttcgattgttcattcacttctcgac-agtctacattcgcattacactacttacactacactaccgacatctcggcacaaca
SOLO_ACAAC_ACAGC		                        tgttgtgtgaaatgctgactcagctttcacacaacatacccaaccacttgcatgcatgcaatcttacatcaacttgcacgcatgcaagatggctgccacgtgtacttgttgttcacctgtctcacttgttgttcacctgtctcacttgttgtttgttcacttgatgtttgtttga---ttcattcacctctcgtcttgtctactttcacattacactacttacactac-----cgacatctcggtacaaca
SOLO_GGAAG_CTTGT		                        tgttgtgtgaaatgctgactcagctttcacacaacatacccaaccacttgcatgcatgcaatcttacatcaacttgcacgcatgcaagatggctgccacgtgtacttgttgttcacctgtctcacttgttgttcacctgtctcacttgttgtttgttcacttgatgtttgtttga---ttcattcacctctcgtcttgtctactttcacattacactacttacactac-----cgacatctcggtacaaca
SOLO_GGAGG_ACCCC		                        tgttgtgtgaaatgttgactcagatatcacacaacatacccaaccacttgcatgcatgcaatcttacatcaacttgcacgcatgcaagatggctgccacgtgtacttgttgttcacctgtctcacttgttgttcacctgtctcacttgttgtttgttcacttgatgtttgtttga---ttcattcacctctcgtcttgtctactttcacattacactacttacactac-----cgacatctcggtgtggga
SOLO_TGGAT_GTTGC		                        tcttgtgtga-atgctgactcagctttcacacaacatacccaaccacttgcatgcatgcaatcttacatcaacttgcacgcatgcaagatggctgccacgtgtacttgttgttcacctgtctcacttgttgttcacctgtctcacttgttgtttgttcacttgatgtttgtttga---ttcattcacctctcgtcttgtctactttcacattacactacttacactac-----cgacatctcggtacaaca


Sroscv2 Phylogeny Alignment
8 200
5_GGTGC                                         tgtagtggttccactccagcattccctacttccgaaccac----tactactccacac--cactc--ttttcatatacacaacatcaaccactcttgcactggcacctatacttgcacttgcctattgtctg-tgttcat-ttattcttgctgaatcaagtctacaccccaatatacatctcctacacttggtctactaca
3_GGTGC                                         tgtagtggttccactccagcattccctacttccgaaccac----tactactccacac--cactc--ttttcatatacacaacatcaaccactcttgcactggcacctatacttgcacttgcctattgtctg-tgttcat-ttattcttgctgaatcaagtctacaccccaatatacatctcctacacttggtctactaca
5_GTGTG                                         tgttgtggttccactccagcactcctta--ctcgaaccac----cactactccacac--cacacgacacacatacacacaacaccaaccacacttgctcttgcacgtgcacttgcacttgcctactgtctg-agtccattttactactgctgtatcaagtccacattccgatacacatctcctacacttggtctacgaca
5_GGTGT                                         tgttgtggttccactccagcactcctta--ctcgaaccac----cactactccacac--cacacgacacacatacacacaacaccaaccacacttgctcttgcacgtgcacttgcacttgcctactgtctg-agtccattttactactgctgtatcaagtccacattccgatacacatctcctacacttggtctacgaca
5_TGTGA                                         --gtgggtctcactgccagcactcctta--ct-gaagcaa----cactactccaccacccacacgacacacatacacacaaca-caaccacacttggtcttgcacgtgcacttgcacttgcctactgtctgaagtccatgttactactgctgtatcaagtccacattccgatacacatctcctacacttggtctacgaca
Truncated                                       tgtagtggttctactcaagcactctctacttccgaaccac----cactactctacat--------acacacacatacacaacaccaaccacccttgctcttg------------cacttgccgactgtctg-tgttcac-ttactattgctgtatcgagtc--cactccaatgcacatctcctacacttgg---------
Truncated                                       -----tggtttcactctagtactccttgcttttgaaccaccactcactccttcacac---------------ttttcacagcaccaaccactcttgcacttgcacctgcacttgcacttggcaactg-----cgttcat-tta---------------------------------------------------------
Truncated                                       tgcagtggtttcactccagcactctctacttgcggaccac----ctctatttcacat---------------cacacacagcaccaaccactct-------------gcacttgtacttg--------------------------------------------------------------------------------

Sroscv2 Total/FLE LTR diversity Alignment Alignment
4 196
5_GGTGC                                         tgtagtggttccactccagcattccctacttccgaaccactactactccacac--cactc--ttttcatatacacaacatcaaccactcttgcactggcacctatacttgcacttgcctattgtctg-tgttcat-ttattcttgctgaatcaagtctacaccccaatatacatctcctacacttggtctactaca
5_GTGTG                                         tgttgtggttccactccagcactcctta--ctcgaaccaccactactccacac--cacacgacacacatacacacaacaccaaccacacttgctcttgcacgtgcacttgcacttgcctactgtctg-agtccattttactactgctgtatcaagtccacattccgatacacatctcctacacttggtctacgaca
5_GGTGT                                         tgttgtggttccactccagcactcctta--ctcgaaccaccactactccacac--cacacgacacacatacacacaacaccaaccacacttgctcttgcacgtgcacttgcacttgcctactgtctg-agtccattttactactgctgtatcaagtccacattccgatacacatctcctacacttggtctacgaca
5_TGTGA                                         --gtgggtctcactgccagcactcctta--ct-gaagcaacactactccaccacccacacgacacacatacacacaaca-caaccacacttggtcttgcacgtgcacttgcacttgcctactgtctgaagtccatgttactactgctgtatcaagtccacattccgatacacatctcctacacttggtctacgaca


Sroscv3 Phylogeny Alignment
25 396
5_GTTGA			                                TGTAGTGAGACAGCACTACAATACAAATCCTGAACTTAAGTGTCGTGAAGGAGTGTCAAGGCCGAACTTAAGGGTATCAAGGCATAGTCCTCCCGGAGTTCAGGACCAACACAGATTCCGAACCACACAACAGAACGGAACTACCACTCCTCACCAAGGACACCAACACC-CAAGATCC-GACCCCCTTGCTCGTCTCTCTTGACCTTGTGCCTGTCTCTACTTTCCTTGCTTGATTGTTGTCACTTATCTTATCACTCCACTTATCTCATCGCCCCATCCTATTACCCTGTCTTCTTTACTTGCGACTACGTCTCCCGCACAGTATACAGCAAGACCCTACTCTAAGTCCCAGTCAAACACTCTTACACACACACAGACCAGTCACATCACAACA
3_GTTGA			                                TGTAGTGAGACAGCACTACAATACAAATCCTGAACTAAAGTGTCGTGAAGGAGTGTCAAGGCCGAACTTAAGGGTATCAAGGCATAGTCCTCCCGGAGTTCAGGACCAACACAGATTCCGAACCACACAACAGAACGGAACTACCACTCCTCACCAAGGACACCAACACC-CAAGATCC-GACCCCCTTGCTCGTCTCTCTTGACCTTGTGCCTGTCTCTACTTTCCTTGCTTGATTGTTGTCACTTATCTTATCACTCCACTTATCTCATCGCCCCATCCTATTACCCTGTCTTCTTTACTTGCGACTACGTCTCCCGCACAGTATACAGCAAGACCCTACTCTAAGTCCCAGTCAAACACTCTTACACACACACAGACCAGTCACATCACAACA
5_GTCGG			                                TGTAGTGAGACAGCACTACAATACAAATCCTGAACTTAAGTGTCGTGAAGGAGTGTCAAGGCCGAACTTAAGGGTATCAAGGCATAGTCCTCCCAGAGTTCAGGACCAACACAGATTCCGAACCACACAACAGAACGGAACTACCACTCCTCACCAAGGACACCAACACC-CAAGATCC-GACCCCCTTGCTCGTCTCTCTTGACCTTGTGCCTGTCTCTACTTTCCTTGCTTGATTGTTGTCACTTATCTTATCACTCCACTTATCTCATCGCCCCATCCTATTACCCTGTCTTCTTTACTTGCGACTACGTCTCCCGCACAGTATACAGCAAGACCCTACTCTAAGTCCCAGTCAAACACTCTTACACACACACAGACCAGTCACATCACAACA
3_GTCGG			                                TGTAGTGAGACAGCACTACAATACAAATCCTGAACTTAAGTGTCGTGAAGGAGTGTCAAGGCCGAACTTAAGGGTATCAAGGCATAGTCCTCCCAGAGTTCAGGACCAACACAGATTCCGAACCACACAACAGAACGGAACTACCACTCCTCACCAAGGACACCAACACC-CAAGATCC-GACCCCCTTGCTCGTCTCTCTTGACCTTGTGCCTGTCTCTACTTTCCTTGCTTGATTGTTGTCACTTATCTTATCACTCCACTTATCTCATCGCCCCATCCTATTACCCTGTCTTCTTTACTTGCGACTACGTCTCCCGCACAGTATACAGCAAGACCCTACTCTAAGTCCCAGTCAAACACTCTTACACACACACAGACCAGTCACATCACAACA
5_TCCAC			                                TGTAGTGAGACAGCACTACAATACAAATCCTGAACTTAAGTGTCGTGAAGGAGTGTCAAGGCCGAACTTAAGGGTATCAAGGCATAGTCCTCCCGGAGTTCAGGACCAACACAGATTCCGAACCACACAACAGAACGGAACTACCACTCCTCACCAAGGACACCAACACC-CAAGATCC-GACCCCCTTGCTCGTCTCTCTTGACCTTGTGCCTGTCTCTACTTTCCTTGCTTGATTGTTGTCACTTATCTTATCACTCCACTTATCTCATCGCCCCATCCTATTACCCTGTCTTCTTTACTTGCGACTACGTCTCCCGCACAGTATACAGCAAGACCCTACTCTAAGTCCCAGTCAAACACTCTTACACACACACAGACCAGTCACATCACAACA
3_TCCAC			                                TGTAGTGAGACAGCACTACAATACAAGTCCTGAACTTAAGTGTCGTGAAGGAGTGTCAAGGCCGAACTTAAGGGTATCAAGGCATAGTCCTCCCGGAGTTCAGGACCAACACAGATTCCGAACCACACAACAGAACGGAACTACCACTCCTCACCAAGGACACCAACACC-CAAGATCC-GACCCCCTTGCTCGTCTCTCTTGACCTTGTGCCTGCCTCTACTTTCCTTGCTTGATTGTTGTCACTTATCTTATCACTCCACTTATCTCATCGCCCTATCCTATTACCCTGTCTTCTTTACTTGCGACTACGTCTCCCGCACAGTATACAGCAAGACCCTACTCTAAGTCCCAGTCAAACACTCTTACACACACACAGACCAGTCACATCACAACA
5_TGAAG			                                TGTAGTGAGACAGCACTACAATACAAATCCTGAACTTTAGTGTCGTGAAGGAGTGTCAAGGCCGAACTTAAGGGTATCAAGGCATAGTCCTCCCGGAGTTCAGGA-CAACACAGATTCCGAACCACACAACAGAACGGAACTACCACTCCTCACCGAGGACA-CAACACC-CAAGATCC-GACCCCCTTGCTCGTCTCTCTTGACCTTGTGCCTGTCTCTACTTTCCTTGCTTGATTGTTGTCACTTATCTTATCACTCCACTTATCTCATTGCCCTATCCTATTACCCTGTCTTCTTTACTTGCGACTACGTCTCCCGCACAGTATACAGCAAGACCCTACTCTAAGTCCCAGTCAAACACTCTCACACACACACAGACCAGTCACATCACAACA
3_TGAAG			                                TGTAGTGAGACAGCACTACAATACAAATCCTGAACTTAAGTGTCGTGAAGGAGTGTCAAGGCCGAACTTAAGGGTATCAAGGCATAGTCCTCCCGGAGTTCAGGACCAACACAGATTCCGAACCACACAACAGAACGGAACTACCACTCCTCACCGAGGACACCAACACC-CAAGATCC-GACCCCCTTGCTCGTCTCTCTTGACCTTGTGCCTGTCTCTACTTTCCTTGCTTGATTGTTGTCACTTATCTTATCACTCCACTTATCTCATTGCCCTATCCTATTACCCTGTCTTCTTTACTTGCGACTACGTCTCCCGCACAGTATACAGCAAGACCCTACTCTAAGTCCCAGTCAAACACTCTCACACACACACAGACCAGTCACATCACAACA
5_TGTGA			                                TGTAGTGAGACAGCACTACAATACAAATCCTGAACTTAAGTGTCGTGAAGGAGTGTCAAGGCCGAACTTAAGGGTATCAAGGCATAGTCCTCCCGGAGTTCAGGACCAACACAGATTCCGAACCACACAACAGAACGGAACTACCACTCCTCACCAAGGACACCAACACC-CAAGATCC-GACCCCCTTGCTCGTCTCTCTTGACCTTGTGCCTGCCTCTACTTTCCTTGCTTGATTGTTGTCACTTATCTTATCACTCCACTTATCTCATCGCCCTATCCTATTACCCTGTCTTCTTTACTTGCGACTACGTCTCCCGCACAGTATACAGCAAGACCCTACTCTAAGTCCCAGTCAAACACTCTTACACACACACAGACCAGTCACATCACAACA
3_TGTGA			                                TGTAGTGAGACAGCACTACAATACAAATCCTGAACTTAAGTGTCGTGAAGGAGTGTCAAGGCCGAACTTAAGGGTATCAAGGCATAGTCCTCCCGGAGTTCAGGACCAACACAGATTCCGAACCACACAACAGAACGGAACTACCACTCCTCACCAAGGACACCAACACC-CAAGATCC-GACCCCCTTGCTCGTCTCTCTTGACCTTGTGCCTGCCTCTACTTTCCTTGCTTGATTGTTGTCACTTATCTTATCACTCCACTTATCTCATCGCCCTATCCTATTACCCTGTCTTCTTTACTTGCGACTACGTCTCCCGCACAGTATACAGCAAGACCCTACTCTAAGTCCCAGTCAAACACTCTTACACACACACAGACCAGTCACATCACAACA
5_CCTGC			                                TGTAGTGAGACAGCACTACAATACAAATCCTGAACTTAAGTGTCGTGAAGGAGTGTCAAGGCCGAACTTAAGGGTATCAAGGCATAGTCCTCCCGGAGTTCAGGACCAACACAGATTCCGAACCACACAACAGAACGGAACTACCACTCCTCACCAAGGACACCAACACC-CAAGATCC-GACCCCCTTGCTCGTCTCTCTTGACCTTGTGCCTGTCTCTACTTTCCTTGCTTGATTGTTGTCACTTATCTTATCACTCCACTTATCTCATCGCCCCATCCTATTACCCTGTCTTCTTTACTTGCGACTACGTCTCCCGCACAGTATACAGCAAGACCCTACTCTAAGTCCCAGTCAAACACTCTTACACACACACAGACCAGTCACATCACAACA
5_GAAAG			                                TGTAGTGAGACAGCACTACAATACAAATCCTGAACTTAAGTGTCGTGAAGGAGTGTCAAGGCCGAACTTAAGGGTATCAAGGCATAGTCCTCCCGGAGTTCAGGACCAACACAGATTCCGAACCACACAACAGAACGGAACTACCACTCCTCACCGAGGACACCAACACC-CAAGATCC-GACCCCCTTGCTCGTCTCTCTTGACCTTGTGCCTGTCTCTACTTTCCTTGCTTGATTGTTGTCACTTATCTTATCACTCCACTTATCTCATTGCCCTATCCTATTACCCTGTCTTCTTTACTTGCGACTACGTCTCCCGCACAGTATACAGCAAGACCCTACTCTAAGTCCCAGTCAAACACTCTCACACACACACAGACCAGTCACATCACAACA
5_GTGCA			                                TGTAGTGAGACAGCACTACAATACAAATCCTGAACTTAAGTGTCGTGAAGGAGTGTCAAGGCCGAACTTAAGGGTATCAAGGCATAGTCCTCCCGGAGTTCAGGACCAACACAGATTCCGAACCACACAACAGAACGGAACTACCACTCCTCACCAAGGACACCAACACC-CAAGATCC-GACCCCCTTGCTCGTCTCTCTTGACCTTGTGCCTGTCTCTACTTTCCTTGCTTGATTGTTGTCACTTATCTTATCACTCCACTTATCTCATCGCCCCATCCTATTACCCTGTCTTCTTTACTTGCGACTACGTCTCCCGCACAGTATACAGCAAGACCCTACTCTAAGTCCCAGTCAAACACTCTTACACACACACAGACCAGTCACATCACAACA
3_CTTCA			                                TGTAGTGAGACAGCACTACAATACAAATCCTGAACTTAAGTGTCGTGAAGGAGTGTCAAGGCCGAACTTAAGGGTATCAAGGCATAGTCCTCCCGGAGTTCAGGACCAACACAGATTCCGAACCACACAACAGAACGGAACTACCACTCCTCACCAAGGACACCAACACC-CAAGATCC-GACCCCCTTGCTCGTCTCTCTTGACCTTGTGCCTGTCTCTACTTTCCTTGCTTGATTGTTGTCACTTATCTTATCACTCCACTTATCTCATCGCCCTATCCTATTACCCTGTCTTCTTTACTTGCGACTACGTCTCCCGCACAGTATACAGCAAGACCCTACTCTAAGTCCCAGTCAAACACTCTTACACACACACAGACCAGTCACATCACAACA
Tandem			                                TGTAGTGAGACAGCACTACAATACAAATCCTGAACTTAAGTGTCGTGAAGGAGTGTCAAGGCCGAACTTAAGGGTATCAAGGCATAGTCCTCCCGGAGTTCAGGACCAACACAGATTCCGAACCACACAACAGAACGGAACTACCACTCCTCACCAAGGACACCAACACC-CAAGATCC-GACCCCCTTGCTCGTCTCTCTTGACCTTGTGCCTGCCTCTACTTTCCTTGCTTGATTGTTGTCACTTATCTTATCACTCCACTTATCTCATCGCCCCATCCTATTACCCTGTCTTCTTTACTTGCGACTACGTCTCCCGCACAGTATACAGCAAGACCCTACTCTAAGTCCCAGTCAAACACTCTTACACACACACAGACCAGTCACATCACAACA
SOLO_AGCGG		                                TGTAGGGACACAGCACTACAATACAAACCCTGAACTTAAGTGTCGTGAAGGAGTGTCAAGGCCGAACTTAAGGGTATCAAATCATAGTACTCTTGGAGTTCAGGACCAACTCAGATTCCGAACCACACAACAGAACGGAACTACCACTCCTCACCGAGGACACCAACACC-CAAGATCC-GA-ACCTTTGCTCTCCTCTCTTTACCTTGTGCCTGTCTCTACTTCCCTTGCTTGATTGTTGTCACTTATCTTATCACTCCACTTATCTCATCGCCTTATCCTATTA-CCTGTCTTCTTCACTTGTGACTTCGTCTCCCACACAGTATACAGCAAGACCCTACTCTAAGTCACTGTCAAACACTCATACACATACACAGACCAGTCACATCACAACA
SOLO_CATCC		                                TGTAGTGAGACAGCACTACAACACAAATCCTGAACTTAAGTGTCGTGAAGGAGTGTCAAGGCCGAACTTAAGGGTATCAAGGCATAGTCCTCCCGGAGTTCAGGACCAACACAGATTCCGAACCACACAACAGAACGGAACTACCACTCCTCACCAAGGACACCAACACC-CAAGATCC-GACCCCCTTGCTCGTCTCTCTTGACCTTGTGCCTGTCTCTACTTTCCTTGCTTGATCGTTGTCACTTATCTTATCACTCCACTTATCTCATCGCCCCATCCTATTACCCTGTCTTCTTTACTTGCGACTACGTCTCCCGCACAGTATACAGCAAGACCCTACTCTAAGTCCCAGTCAAACACTCTTACACACACACAGACCAGTCACATCACAACA
SOLO_TCGAA		                                TGTAGTGAGACAGCACTACAATACAAATCCTGAACTTAAGTGTCGTGAAGGAGTGTCAAGGCCGAACTTAAGGGTATCAAGGCATAGTCCTCCCGGAGTTCAGGACCAACACAGATTCCGAACCACACAACAGAACGGAACTACCACTCCTCACCAAGGACACCAACACC-CAAGATCC-GACCCCCTTGCTCGTCTCTCTTGACCTTGTGCCTGTCTCTACTTTCCTTGCTTGATTGTTGTCACTTATCTTATCACTCCACTTATCTCATCGCCCCATCCTATTACCCTGTCTTCTTTACTTGCGACTACGTCTCCCGCACAGTATACAGCAAGACCCTACTCTAAGTCCCAGTCAAACACTCTTACACACACACAGACCAGTCACATCACAACA
SOLO_AGAAG_GTCGG	                            TGTAGTGAGACAGCACTACAATACAAATCCTGAACTTAAGTGTCGTGAAGGAGTGTCAAGGCCGAACTTAAGGGTATCAAGGCATAGTCCTCCCAGAGTTCAGGACCAACACAGATTCCGAACCACACAACAGAACGGAACTACCACTCCTCACCAAGGACACCAACACC-CAAGATCC-GACCCCCTTGCTCGTCTCTCTTGACCTTGTGCCTGTCTCTACTTTCCTTGCTTGATTGTTGTCACTTATCTTATCACTCCACTTATCTCATCGCCCCATCCTATTACCCTGTCTTCTTTACTTGCGACTACGTCTCCCGCACAGTATACAGCAAGACCCTACTCTAAGTCCCAGTCAAACACTCTTACACACACACAGACCAGTCACATCACAACA
SOLO_AGAGT_GTGCA                                TGTAGTGAGACAGCACTACAATACAAATCCTGACCTTAAGTGTCGTGAAGGAGTGTCAAGGCCGAACTTAAGGGTATCAAGGCATAGTCCTCCCGGAGTTCAGGACCAACACAGATTCCGAACCACACAACAGAACGGAACTACCACTCCTCACCAAGGACACCAACACC-CAAGATCC-GACCCCCTTGCTCGTCTCTCTTGACCTTGTGCCTGTCTCTACTTTCCTTGCTTGATTGTTGTCACTTATCTTATCACTCCACTTATCTCATCGCCCCATCCTATTACCCTGTCTTCTTTACTTGCGACTACGTCTCCCGCACAGTATACAGCAAGACCCTACTCTAAGTCCCAGTCAAACACTCTTACACACACACAGACCAGTCACATCACAACA
SOLO_CATCC_ACATT	                            TGTAGTGAGACAGCACTACAACACAAATCCTGAACTTAAGTGTCGTGAAGGAGTGTCAAGGCCGAACTTAAGGGTATCAAGGCATAGTCCTCCCGGAGTTCAGGACCAACACAGATTCCGAACCACACAACAGAACGGAACTACCACTCCTCACCAAGGACACCAACACC-CAAGATCC-GACCCCCTTGCTCGTCTCTCTTGACCTTGTGCCTGTCTCTACTTTCCTTGCTTGATCGTTGTCACTTATCTTATCACTCCACTTATCTCATCGCCCCATCCTATTACCCTGTCTTCTTTACTTGCGACTACGTCTCCCGCACAGTATACAGCAAGACCCTACTCTAAGTCCCAGTCAAACACTCTTACACACACACAGACCAGTCACATCACAACA
SOLO_CTTCA_ACTTG                                TGTAGTGAGACAGCACTACAATACAAATCCTGAACTTAAGTGTCGTGAAGGAGTATCAAGGCCGAACTTAAGGGTATCAAGGCATAGTCCTCCCGGAGTTCAGGACCAACACAGATTCCGAACCACACAACAGAACGGAACTACCACTCCTCACCAAGGACACCAACACC-CAAGATCC-GACCCCCTTGCTCGTCTCTCTTGACCTTGTGCCTGTCTCTACTTTCCTTGCTTGATTGTTGTCACTTATC-TATCACTCCACTTATCTCATCGCCCTATCCTATTA-CCTGTCTTCTTTACTTGCGACTACGTCTCCCGCACAGTATACAGCAAGACCCTACTCTAAGTCCCAGTCAAACACTCTTACACACACACAGACCAGTCACATCACAACC
SOLO_GCATC_CATCC                                TGTAGTGAGACAGCACTACAACACAAATC-TGAACTTAAGTGTCGTGAAGGAGTGTCAAGGCCGAACTTAAGGGTATCAAGGCATAGTCCTCCCGGAGTTCAGGACCAACACAGATTCCGAACCACACAACAGAACGGAACTACCACTCCTCACCAAGGACACCAACACC-CAAGATCC-GACCCCCTTGCTCGTCTCTCTTGACCTTGTGCCTGTCTCTACTTTCCTTGCTTGATCGTTGTCACTTATCTTATCACTCCACTTATCTCATCGCCCCATCCTATTACCCTGTCTTCTTTACTTGCGACTACGTCTCCCGCACAGTATACAGCAAGACCCTACTCTAAGTCCCAGTCAAACACTCTTACACACACACAGACCAGTCACATCACAACA
SOLO_TCGCG_AGGTT	                            TGTAGGGAGACAGCACTACAATACAAACCCTGAACTTAAGTGTCGTGAAGGAGTGTCAAGGCCGAACTTAAGGGTATCAAATCATAGTACTCTTGGAGTTCAGGACCAACTCAGATTCCGAACCACACAACAGAACGGAACTACCACTCCTCACCGAGGACACCAACACC-CAAGATCC-GA-ACCTTTGCTCTCCTCTCTTTACCTTGTGCCTGTCTCTACTTCCCTTGCTTGATTGTTGTCACTTATCTTATCACTCCACTTATCTCATCGCCTTATCCTATTA-CCTGTCTTCTTCACTTGTGACTTCGTCTCCCACACAGTATACAGCAAGACCCTACTCTAAGTCACTGTCAAACACTCATACACATACACAGACCAGTCACATCACAACA
Truncated        	                            ------------------------------------------------------------------------------------------TCTCGGAGTGCAGGGCCATTTCAAGTTGAGAACCAAACAACAGAATGG---AACCCTTCTTGACCAAGAACAGAAACACTACAAGATCCGAATCCCCGCACTC--CTCTCTCGACCTTGTGCCTGTCTCTACTTCCCGTGCTTCGTTG-TGTCACTTATCTTATCACC------------------------------TTGTCTTCTTTATCTGCGACAACGTCTCCCACAGAGTCAACAGCAAGACCTTTCCCAAAGTCCAA--CAAACAC----------------------------------

Sroscv3 Total LTR diversity Alignment
19 394
5_GTTGA			                                TGTAGTGAGACAGCACTACAATACAAATCCTGAACTTAAGTGTCGTGAAGGAGTGTCAAGGCCGAACTTAAGGGTATCAAGGCATAGTCCTCCCGGAGTTCAGGACCAACACAGATTCCGAACCACACAACAGAACGGAACTACCACTCCTCACCAAGGACACCAACACCCAAGATCCGACCCCCTTGCTCGTCTCTCTTGACCTTGTGCCTGTCTCTACTTTCCTTGCTTGATTGTTGTCACTTATCTTATCACTCCACTTATCTCATCGCCCCATCCTATTACCCTGTCTTCTTTACTTGCGACTACGTCTCCCGCACAGTATACAGCAAGACCCTACTCTAAGTCCCAGTCAAACACTCTTACACACACACAGACCAGTCACATCACAACA
5_GTCGG			                                TGTAGTGAGACAGCACTACAATACAAATCCTGAACTTAAGTGTCGTGAAGGAGTGTCAAGGCCGAACTTAAGGGTATCAAGGCATAGTCCTCCCAGAGTTCAGGACCAACACAGATTCCGAACCACACAACAGAACGGAACTACCACTCCTCACCAAGGACACCAACACCCAAGATCCGACCCCCTTGCTCGTCTCTCTTGACCTTGTGCCTGTCTCTACTTTCCTTGCTTGATTGTTGTCACTTATCTTATCACTCCACTTATCTCATCGCCCCATCCTATTACCCTGTCTTCTTTACTTGCGACTACGTCTCCCGCACAGTATACAGCAAGACCCTACTCTAAGTCCCAGTCAAACACTCTTACACACACACAGACCAGTCACATCACAACA
5_TCCAC			                                TGTAGTGAGACAGCACTACAATACAAATCCTGAACTTAAGTGTCGTGAAGGAGTGTCAAGGCCGAACTTAAGGGTATCAAGGCATAGTCCTCCCGGAGTTCAGGACCAACACAGATTCCGAACCACACAACAGAACGGAACTACCACTCCTCACCAAGGACACCAACACCCAAGATCCGACCCCCTTGCTCGTCTCTCTTGACCTTGTGCCTGTCTCTACTTTCCTTGCTTGATTGTTGTCACTTATCTTATCACTCCACTTATCTCATCGCCCCATCCTATTACCCTGTCTTCTTTACTTGCGACTACGTCTCCCGCACAGTATACAGCAAGACCCTACTCTAAGTCCCAGTCAAACACTCTTACACACACACAGACCAGTCACATCACAACA
5_TGAAG			                                TGTAGTGAGACAGCACTACAATACAAATCCTGAACTTTAGTGTCGTGAAGGAGTGTCAAGGCCGAACTTAAGGGTATCAAGGCATAGTCCTCCCGGAGTTCAGGA-CAACACAGATTCCGAACCACACAACAGAACGGAACTACCACTCCTCACCGAGGACA-CAACACCCAAGATCCGACCCCCTTGCTCGTCTCTCTTGACCTTGTGCCTGTCTCTACTTTCCTTGCTTGATTGTTGTCACTTATCTTATCACTCCACTTATCTCATTGCCCTATCCTATTACCCTGTCTTCTTTACTTGCGACTACGTCTCCCGCACAGTATACAGCAAGACCCTACTCTAAGTCCCAGTCAAACACTCTCACACACACACAGACCAGTCACATCACAACA
5_TGTGA			                                TGTAGTGAGACAGCACTACAATACAAATCCTGAACTTAAGTGTCGTGAAGGAGTGTCAAGGCCGAACTTAAGGGTATCAAGGCATAGTCCTCCCGGAGTTCAGGACCAACACAGATTCCGAACCACACAACAGAACGGAACTACCACTCCTCACCAAGGACACCAACACCCAAGATCCGACCCCCTTGCTCGTCTCTCTTGACCTTGTGCCTGCCTCTACTTTCCTTGCTTGATTGTTGTCACTTATCTTATCACTCCACTTATCTCATCGCCCTATCCTATTACCCTGTCTTCTTTACTTGCGACTACGTCTCCCGCACAGTATACAGCAAGACCCTACTCTAAGTCCCAGTCAAACACTCTTACACACACACAGACCAGTCACATCACAACA
5_CCTGC			                                TGTAGTGAGACAGCACTACAATACAAATCCTGAACTTAAGTGTCGTGAAGGAGTGTCAAGGCCGAACTTAAGGGTATCAAGGCATAGTCCTCCCGGAGTTCAGGACCAACACAGATTCCGAACCACACAACAGAACGGAACTACCACTCCTCACCAAGGACACCAACACCCAAGATCCGACCCCCTTGCTCGTCTCTCTTGACCTTGTGCCTGTCTCTACTTTCCTTGCTTGATTGTTGTCACTTATCTTATCACTCCACTTATCTCATCGCCCCATCCTATTACCCTGTCTTCTTTACTTGCGACTACGTCTCCCGCACAGTATACAGCAAGACCCTACTCTAAGTCCCAGTCAAACACTCTTACACACACACAGACCAGTCACATCACAACA
5_GAAAG			                                TGTAGTGAGACAGCACTACAATACAAATCCTGAACTTAAGTGTCGTGAAGGAGTGTCAAGGCCGAACTTAAGGGTATCAAGGCATAGTCCTCCCGGAGTTCAGGACCAACACAGATTCCGAACCACACAACAGAACGGAACTACCACTCCTCACCGAGGACACCAACACCCAAGATCCGACCCCCTTGCTCGTCTCTCTTGACCTTGTGCCTGTCTCTACTTTCCTTGCTTGATTGTTGTCACTTATCTTATCACTCCACTTATCTCATTGCCCTATCCTATTACCCTGTCTTCTTTACTTGCGACTACGTCTCCCGCACAGTATACAGCAAGACCCTACTCTAAGTCCCAGTCAAACACTCTCACACACACACAGACCAGTCACATCACAACA
5_GTGCA			                                TGTAGTGAGACAGCACTACAATACAAATCCTGAACTTAAGTGTCGTGAAGGAGTGTCAAGGCCGAACTTAAGGGTATCAAGGCATAGTCCTCCCGGAGTTCAGGACCAACACAGATTCCGAACCACACAACAGAACGGAACTACCACTCCTCACCAAGGACACCAACACCCAAGATCCGACCCCCTTGCTCGTCTCTCTTGACCTTGTGCCTGTCTCTACTTTCCTTGCTTGATTGTTGTCACTTATCTTATCACTCCACTTATCTCATCGCCCCATCCTATTACCCTGTCTTCTTTACTTGCGACTACGTCTCCCGCACAGTATACAGCAAGACCCTACTCTAAGTCCCAGTCAAACACTCTTACACACACACAGACCAGTCACATCACAACA
3_CTTCA			                                TGTAGTGAGACAGCACTACAATACAAATCCTGAACTTAAGTGTCGTGAAGGAGTGTCAAGGCCGAACTTAAGGGTATCAAGGCATAGTCCTCCCGGAGTTCAGGACCAACACAGATTCCGAACCACACAACAGAACGGAACTACCACTCCTCACCAAGGACACCAACACCCAAGATCCGACCCCCTTGCTCGTCTCTCTTGACCTTGTGCCTGTCTCTACTTTCCTTGCTTGATTGTTGTCACTTATCTTATCACTCCACTTATCTCATCGCCCTATCCTATTACCCTGTCTTCTTTACTTGCGACTACGTCTCCCGCACAGTATACAGCAAGACCCTACTCTAAGTCCCAGTCAAACACTCTTACACACACACAGACCAGTCACATCACAACA
Tandem			                                TGTAGTGAGACAGCACTACAATACAAATCCTGAACTTAAGTGTCGTGAAGGAGTGTCAAGGCCGAACTTAAGGGTATCAAGGCATAGTCCTCCCGGAGTTCAGGACCAACACAGATTCCGAACCACACAACAGAACGGAACTACCACTCCTCACCAAGGACACCAACACCCAAGATCCGACCCCCTTGCTCGTCTCTCTTGACCTTGTGCCTGCCTCTACTTTCCTTGCTTGATTGTTGTCACTTATCTTATCACTCCACTTATCTCATCGCCCCATCCTATTACCCTGTCTTCTTTACTTGCGACTACGTCTCCCGCACAGTATACAGCAAGACCCTACTCTAAGTCCCAGTCAAACACTCTTACACACACACAGACCAGTCACATCACAACA
SOLO_AGCGG		                                TGTAGGGACACAGCACTACAATACAAACCCTGAACTTAAGTGTCGTGAAGGAGTGTCAAGGCCGAACTTAAGGGTATCAAATCATAGTACTCTTGGAGTTCAGGACCAACTCAGATTCCGAACCACACAACAGAACGGAACTACCACTCCTCACCGAGGACACCAACACCCAAGATCCGA-ACCTTTGCTCTCCTCTCTTTACCTTGTGCCTGTCTCTACTTCCCTTGCTTGATTGTTGTCACTTATCTTATCACTCCACTTATCTCATCGCCTTATCCTATTA-CCTGTCTTCTTCACTTGTGACTTCGTCTCCCACACAGTATACAGCAAGACCCTACTCTAAGTCACTGTCAAACACTCATACACATACACAGACCAGTCACATCACAACA
SOLO_CATCC		                                TGTAGTGAGACAGCACTACAACACAAATCCTGAACTTAAGTGTCGTGAAGGAGTGTCAAGGCCGAACTTAAGGGTATCAAGGCATAGTCCTCCCGGAGTTCAGGACCAACACAGATTCCGAACCACACAACAGAACGGAACTACCACTCCTCACCAAGGACACCAACACCCAAGATCCGACCCCCTTGCTCGTCTCTCTTGACCTTGTGCCTGTCTCTACTTTCCTTGCTTGATCGTTGTCACTTATCTTATCACTCCACTTATCTCATCGCCCCATCCTATTACCCTGTCTTCTTTACTTGCGACTACGTCTCCCGCACAGTATACAGCAAGACCCTACTCTAAGTCCCAGTCAAACACTCTTACACACACACAGACCAGTCACATCACAACA
SOLO_TCGAA		                                TGTAGTGAGACAGCACTACAATACAAATCCTGAACTTAAGTGTCGTGAAGGAGTGTCAAGGCCGAACTTAAGGGTATCAAGGCATAGTCCTCCCGGAGTTCAGGACCAACACAGATTCCGAACCACACAACAGAACGGAACTACCACTCCTCACCAAGGACACCAACACCCAAGATCCGACCCCCTTGCTCGTCTCTCTTGACCTTGTGCCTGTCTCTACTTTCCTTGCTTGATTGTTGTCACTTATCTTATCACTCCACTTATCTCATCGCCCCATCCTATTACCCTGTCTTCTTTACTTGCGACTACGTCTCCCGCACAGTATACAGCAAGACCCTACTCTAAGTCCCAGTCAAACACTCTTACACACACACAGACCAGTCACATCACAACA
SOLO_AGAAG_GTCGG	                            TGTAGTGAGACAGCACTACAATACAAATCCTGAACTTAAGTGTCGTGAAGGAGTGTCAAGGCCGAACTTAAGGGTATCAAGGCATAGTCCTCCCAGAGTTCAGGACCAACACAGATTCCGAACCACACAACAGAACGGAACTACCACTCCTCACCAAGGACACCAACACCCAAGATCCGACCCCCTTGCTCGTCTCTCTTGACCTTGTGCCTGTCTCTACTTTCCTTGCTTGATTGTTGTCACTTATCTTATCACTCCACTTATCTCATCGCCCCATCCTATTACCCTGTCTTCTTTACTTGCGACTACGTCTCCCGCACAGTATACAGCAAGACCCTACTCTAAGTCCCAGTCAAACACTCTTACACACACACAGACCAGTCACATCACAACA
SOLO_AGAGT_GTGCA                                TGTAGTGAGACAGCACTACAATACAAATCCTGACCTTAAGTGTCGTGAAGGAGTGTCAAGGCCGAACTTAAGGGTATCAAGGCATAGTCCTCCCGGAGTTCAGGACCAACACAGATTCCGAACCACACAACAGAACGGAACTACCACTCCTCACCAAGGACACCAACACCCAAGATCCGACCCCCTTGCTCGTCTCTCTTGACCTTGTGCCTGTCTCTACTTTCCTTGCTTGATTGTTGTCACTTATCTTATCACTCCACTTATCTCATCGCCCCATCCTATTACCCTGTCTTCTTTACTTGCGACTACGTCTCCCGCACAGTATACAGCAAGACCCTACTCTAAGTCCCAGTCAAACACTCTTACACACACACAGACCAGTCACATCACAACA
SOLO_CATCC_ACATT	                            TGTAGTGAGACAGCACTACAACACAAATCCTGAACTTAAGTGTCGTGAAGGAGTGTCAAGGCCGAACTTAAGGGTATCAAGGCATAGTCCTCCCGGAGTTCAGGACCAACACAGATTCCGAACCACACAACAGAACGGAACTACCACTCCTCACCAAGGACACCAACACCCAAGATCCGACCCCCTTGCTCGTCTCTCTTGACCTTGTGCCTGTCTCTACTTTCCTTGCTTGATCGTTGTCACTTATCTTATCACTCCACTTATCTCATCGCCCCATCCTATTACCCTGTCTTCTTTACTTGCGACTACGTCTCCCGCACAGTATACAGCAAGACCCTACTCTAAGTCCCAGTCAAACACTCTTACACACACACAGACCAGTCACATCACAACA
SOLO_CTTCA_ACTTG                                TGTAGTGAGACAGCACTACAATACAAATCCTGAACTTAAGTGTCGTGAAGGAGTATCAAGGCCGAACTTAAGGGTATCAAGGCATAGTCCTCCCGGAGTTCAGGACCAACACAGATTCCGAACCACACAACAGAACGGAACTACCACTCCTCACCAAGGACACCAACACCCAAGATCCGACCCCCTTGCTCGTCTCTCTTGACCTTGTGCCTGTCTCTACTTTCCTTGCTTGATTGTTGTCACTTATC-TATCACTCCACTTATCTCATCGCCCTATCCTATTA-CCTGTCTTCTTTACTTGCGACTACGTCTCCCGCACAGTATACAGCAAGACCCTACTCTAAGTCCCAGTCAAACACTCTTACACACACACAGACCAGTCACATCACAACC
SOLO_GCATC_CATCC                                TGTAGTGAGACAGCACTACAACACAAATC-TGAACTTAAGTGTCGTGAAGGAGTGTCAAGGCCGAACTTAAGGGTATCAAGGCATAGTCCTCCCGGAGTTCAGGACCAACACAGATTCCGAACCACACAACAGAACGGAACTACCACTCCTCACCAAGGACACCAACACCCAAGATCCGACCCCCTTGCTCGTCTCTCTTGACCTTGTGCCTGTCTCTACTTTCCTTGCTTGATCGTTGTCACTTATCTTATCACTCCACTTATCTCATCGCCCCATCCTATTACCCTGTCTTCTTTACTTGCGACTACGTCTCCCGCACAGTATACAGCAAGACCCTACTCTAAGTCCCAGTCAAACACTCTTACACACACACAGACCAGTCACATCACAACA
SOLO_TCGCG_AGGTT	                            TGTAGGGAGACAGCACTACAATACAAACCCTGAACTTAAGTGTCGTGAAGGAGTGTCAAGGCCGAACTTAAGGGTATCAAATCATAGTACTCTTGGAGTTCAGGACCAACTCAGATTCCGAACCACACAACAGAACGGAACTACCACTCCTCACCGAGGACACCAACACCCAAGATCCGA-ACCTTTGCTCTCCTCTCTTTACCTTGTGCCTGTCTCTACTTCCCTTGCTTGATTGTTGTCACTTATCTTATCACTCCACTTATCTCATCGCCTTATCCTATTA-CCTGTCTTCTTCACTTGTGACTTCGTCTCCCACACAGTATACAGCAAGACCCTACTCTAAGTCACTGTCAAACACTCATACACATACACAGACCAGTCACATCACAACA

Sroscv3 FLE LTR diversity Alignment
10 394
5_GTTGA			                                TGTAGTGAGACAGCACTACAATACAAATCCTGAACTTAAGTGTCGTGAAGGAGTGTCAAGGCCGAACTTAAGGGTATCAAGGCATAGTCCTCCCGGAGTTCAGGACCAACACAGATTCCGAACCACACAACAGAACGGAACTACCACTCCTCACCAAGGACACCAACACCCAAGATCCGACCCCCTTGCTCGTCTCTCTTGACCTTGTGCCTGTCTCTACTTTCCTTGCTTGATTGTTGTCACTTATCTTATCACTCCACTTATCTCATCGCCCCATCCTATTACCCTGTCTTCTTTACTTGCGACTACGTCTCCCGCACAGTATACAGCAAGACCCTACTCTAAGTCCCAGTCAAACACTCTTACACACACACAGACCAGTCACATCACAACA
5_GTCGG			                                TGTAGTGAGACAGCACTACAATACAAATCCTGAACTTAAGTGTCGTGAAGGAGTGTCAAGGCCGAACTTAAGGGTATCAAGGCATAGTCCTCCCAGAGTTCAGGACCAACACAGATTCCGAACCACACAACAGAACGGAACTACCACTCCTCACCAAGGACACCAACACCCAAGATCCGACCCCCTTGCTCGTCTCTCTTGACCTTGTGCCTGTCTCTACTTTCCTTGCTTGATTGTTGTCACTTATCTTATCACTCCACTTATCTCATCGCCCCATCCTATTACCCTGTCTTCTTTACTTGCGACTACGTCTCCCGCACAGTATACAGCAAGACCCTACTCTAAGTCCCAGTCAAACACTCTTACACACACACAGACCAGTCACATCACAACA
5_TCCAC			                                TGTAGTGAGACAGCACTACAATACAAATCCTGAACTTAAGTGTCGTGAAGGAGTGTCAAGGCCGAACTTAAGGGTATCAAGGCATAGTCCTCCCGGAGTTCAGGACCAACACAGATTCCGAACCACACAACAGAACGGAACTACCACTCCTCACCAAGGACACCAACACCCAAGATCCGACCCCCTTGCTCGTCTCTCTTGACCTTGTGCCTGTCTCTACTTTCCTTGCTTGATTGTTGTCACTTATCTTATCACTCCACTTATCTCATCGCCCCATCCTATTACCCTGTCTTCTTTACTTGCGACTACGTCTCCCGCACAGTATACAGCAAGACCCTACTCTAAGTCCCAGTCAAACACTCTTACACACACACAGACCAGTCACATCACAACA
5_TGAAG			                                TGTAGTGAGACAGCACTACAATACAAATCCTGAACTTTAGTGTCGTGAAGGAGTGTCAAGGCCGAACTTAAGGGTATCAAGGCATAGTCCTCCCGGAGTTCAGGA-CAACACAGATTCCGAACCACACAACAGAACGGAACTACCACTCCTCACCGAGGACA-CAACACCCAAGATCCGACCCCCTTGCTCGTCTCTCTTGACCTTGTGCCTGTCTCTACTTTCCTTGCTTGATTGTTGTCACTTATCTTATCACTCCACTTATCTCATTGCCCTATCCTATTACCCTGTCTTCTTTACTTGCGACTACGTCTCCCGCACAGTATACAGCAAGACCCTACTCTAAGTCCCAGTCAAACACTCTCACACACACACAGACCAGTCACATCACAACA
5_TGTGA			                                TGTAGTGAGACAGCACTACAATACAAATCCTGAACTTAAGTGTCGTGAAGGAGTGTCAAGGCCGAACTTAAGGGTATCAAGGCATAGTCCTCCCGGAGTTCAGGACCAACACAGATTCCGAACCACACAACAGAACGGAACTACCACTCCTCACCAAGGACACCAACACCCAAGATCCGACCCCCTTGCTCGTCTCTCTTGACCTTGTGCCTGCCTCTACTTTCCTTGCTTGATTGTTGTCACTTATCTTATCACTCCACTTATCTCATCGCCCTATCCTATTACCCTGTCTTCTTTACTTGCGACTACGTCTCCCGCACAGTATACAGCAAGACCCTACTCTAAGTCCCAGTCAAACACTCTTACACACACACAGACCAGTCACATCACAACA
5_CCTGC			                                TGTAGTGAGACAGCACTACAATACAAATCCTGAACTTAAGTGTCGTGAAGGAGTGTCAAGGCCGAACTTAAGGGTATCAAGGCATAGTCCTCCCGGAGTTCAGGACCAACACAGATTCCGAACCACACAACAGAACGGAACTACCACTCCTCACCAAGGACACCAACACCCAAGATCCGACCCCCTTGCTCGTCTCTCTTGACCTTGTGCCTGTCTCTACTTTCCTTGCTTGATTGTTGTCACTTATCTTATCACTCCACTTATCTCATCGCCCCATCCTATTACCCTGTCTTCTTTACTTGCGACTACGTCTCCCGCACAGTATACAGCAAGACCCTACTCTAAGTCCCAGTCAAACACTCTTACACACACACAGACCAGTCACATCACAACA
5_GAAAG			                                TGTAGTGAGACAGCACTACAATACAAATCCTGAACTTAAGTGTCGTGAAGGAGTGTCAAGGCCGAACTTAAGGGTATCAAGGCATAGTCCTCCCGGAGTTCAGGACCAACACAGATTCCGAACCACACAACAGAACGGAACTACCACTCCTCACCGAGGACACCAACACCCAAGATCCGACCCCCTTGCTCGTCTCTCTTGACCTTGTGCCTGTCTCTACTTTCCTTGCTTGATTGTTGTCACTTATCTTATCACTCCACTTATCTCATTGCCCTATCCTATTACCCTGTCTTCTTTACTTGCGACTACGTCTCCCGCACAGTATACAGCAAGACCCTACTCTAAGTCCCAGTCAAACACTCTCACACACACACAGACCAGTCACATCACAACA
5_GTGCA			                                TGTAGTGAGACAGCACTACAATACAAATCCTGAACTTAAGTGTCGTGAAGGAGTGTCAAGGCCGAACTTAAGGGTATCAAGGCATAGTCCTCCCGGAGTTCAGGACCAACACAGATTCCGAACCACACAACAGAACGGAACTACCACTCCTCACCAAGGACACCAACACCCAAGATCCGACCCCCTTGCTCGTCTCTCTTGACCTTGTGCCTGTCTCTACTTTCCTTGCTTGATTGTTGTCACTTATCTTATCACTCCACTTATCTCATCGCCCCATCCTATTACCCTGTCTTCTTTACTTGCGACTACGTCTCCCGCACAGTATACAGCAAGACCCTACTCTAAGTCCCAGTCAAACACTCTTACACACACACAGACCAGTCACATCACAACA
3_CTTCA			                                TGTAGTGAGACAGCACTACAATACAAATCCTGAACTTAAGTGTCGTGAAGGAGTGTCAAGGCCGAACTTAAGGGTATCAAGGCATAGTCCTCCCGGAGTTCAGGACCAACACAGATTCCGAACCACACAACAGAACGGAACTACCACTCCTCACCAAGGACACCAACACCCAAGATCCGACCCCCTTGCTCGTCTCTCTTGACCTTGTGCCTGTCTCTACTTTCCTTGCTTGATTGTTGTCACTTATCTTATCACTCCACTTATCTCATCGCCCTATCCTATTACCCTGTCTTCTTTACTTGCGACTACGTCTCCCGCACAGTATACAGCAAGACCCTACTCTAAGTCCCAGTCAAACACTCTTACACACACACAGACCAGTCACATCACAACA
Tandem			                                TGTAGTGAGACAGCACTACAATACAAATCCTGAACTTAAGTGTCGTGAAGGAGTGTCAAGGCCGAACTTAAGGGTATCAAGGCATAGTCCTCCCGGAGTTCAGGACCAACACAGATTCCGAACCACACAACAGAACGGAACTACCACTCCTCACCAAGGACACCAACACCCAAGATCCGACCCCCTTGCTCGTCTCTCTTGACCTTGTGCCTGCCTCTACTTTCCTTGCTTGATTGTTGTCACTTATCTTATCACTCCACTTATCTCATCGCCCCATCCTATTACCCTGTCTTCTTTACTTGCGACTACGTCTCCCGCACAGTATACAGCAAGACCCTACTCTAAGTCCCAGTCAAACACTCTTACACACACACAGACCAGTCACATCACAACA

Sroscv3 Solo LTR diversity Alignment
9 394
SOLO_AGCGG		                                TGTAGGGACACAGCACTACAATACAAACCCTGAACTTAAGTGTCGTGAAGGAGTGTCAAGGCCGAACTTAAGGGTATCAAATCATAGTACTCTTGGAGTTCAGGACCAACTCAGATTCCGAACCACACAACAGAACGGAACTACCACTCCTCACCGAGGACACCAACACCCAAGATCCGA-ACCTTTGCTCTCCTCTCTTTACCTTGTGCCTGTCTCTACTTCCCTTGCTTGATTGTTGTCACTTATCTTATCACTCCACTTATCTCATCGCCTTATCCTATTA-CCTGTCTTCTTCACTTGTGACTTCGTCTCCCACACAGTATACAGCAAGACCCTACTCTAAGTCACTGTCAAACACTCATACACATACACAGACCAGTCACATCACAACA
SOLO_CATCC		                                TGTAGTGAGACAGCACTACAACACAAATCCTGAACTTAAGTGTCGTGAAGGAGTGTCAAGGCCGAACTTAAGGGTATCAAGGCATAGTCCTCCCGGAGTTCAGGACCAACACAGATTCCGAACCACACAACAGAACGGAACTACCACTCCTCACCAAGGACACCAACACCCAAGATCCGACCCCCTTGCTCGTCTCTCTTGACCTTGTGCCTGTCTCTACTTTCCTTGCTTGATCGTTGTCACTTATCTTATCACTCCACTTATCTCATCGCCCCATCCTATTACCCTGTCTTCTTTACTTGCGACTACGTCTCCCGCACAGTATACAGCAAGACCCTACTCTAAGTCCCAGTCAAACACTCTTACACACACACAGACCAGTCACATCACAACA
SOLO_TCGAA		                                TGTAGTGAGACAGCACTACAATACAAATCCTGAACTTAAGTGTCGTGAAGGAGTGTCAAGGCCGAACTTAAGGGTATCAAGGCATAGTCCTCCCGGAGTTCAGGACCAACACAGATTCCGAACCACACAACAGAACGGAACTACCACTCCTCACCAAGGACACCAACACCCAAGATCCGACCCCCTTGCTCGTCTCTCTTGACCTTGTGCCTGTCTCTACTTTCCTTGCTTGATTGTTGTCACTTATCTTATCACTCCACTTATCTCATCGCCCCATCCTATTACCCTGTCTTCTTTACTTGCGACTACGTCTCCCGCACAGTATACAGCAAGACCCTACTCTAAGTCCCAGTCAAACACTCTTACACACACACAGACCAGTCACATCACAACA
SOLO_AGAAG_GTCGG	                            TGTAGTGAGACAGCACTACAATACAAATCCTGAACTTAAGTGTCGTGAAGGAGTGTCAAGGCCGAACTTAAGGGTATCAAGGCATAGTCCTCCCAGAGTTCAGGACCAACACAGATTCCGAACCACACAACAGAACGGAACTACCACTCCTCACCAAGGACACCAACACCCAAGATCCGACCCCCTTGCTCGTCTCTCTTGACCTTGTGCCTGTCTCTACTTTCCTTGCTTGATTGTTGTCACTTATCTTATCACTCCACTTATCTCATCGCCCCATCCTATTACCCTGTCTTCTTTACTTGCGACTACGTCTCCCGCACAGTATACAGCAAGACCCTACTCTAAGTCCCAGTCAAACACTCTTACACACACACAGACCAGTCACATCACAACA
SOLO_AGAGT_GTGCA                                TGTAGTGAGACAGCACTACAATACAAATCCTGACCTTAAGTGTCGTGAAGGAGTGTCAAGGCCGAACTTAAGGGTATCAAGGCATAGTCCTCCCGGAGTTCAGGACCAACACAGATTCCGAACCACACAACAGAACGGAACTACCACTCCTCACCAAGGACACCAACACCCAAGATCCGACCCCCTTGCTCGTCTCTCTTGACCTTGTGCCTGTCTCTACTTTCCTTGCTTGATTGTTGTCACTTATCTTATCACTCCACTTATCTCATCGCCCCATCCTATTACCCTGTCTTCTTTACTTGCGACTACGTCTCCCGCACAGTATACAGCAAGACCCTACTCTAAGTCCCAGTCAAACACTCTTACACACACACAGACCAGTCACATCACAACA
SOLO_CATCC_ACATT	                            TGTAGTGAGACAGCACTACAACACAAATCCTGAACTTAAGTGTCGTGAAGGAGTGTCAAGGCCGAACTTAAGGGTATCAAGGCATAGTCCTCCCGGAGTTCAGGACCAACACAGATTCCGAACCACACAACAGAACGGAACTACCACTCCTCACCAAGGACACCAACACCCAAGATCCGACCCCCTTGCTCGTCTCTCTTGACCTTGTGCCTGTCTCTACTTTCCTTGCTTGATCGTTGTCACTTATCTTATCACTCCACTTATCTCATCGCCCCATCCTATTACCCTGTCTTCTTTACTTGCGACTACGTCTCCCGCACAGTATACAGCAAGACCCTACTCTAAGTCCCAGTCAAACACTCTTACACACACACAGACCAGTCACATCACAACA
SOLO_CTTCA_ACTTG                                TGTAGTGAGACAGCACTACAATACAAATCCTGAACTTAAGTGTCGTGAAGGAGTATCAAGGCCGAACTTAAGGGTATCAAGGCATAGTCCTCCCGGAGTTCAGGACCAACACAGATTCCGAACCACACAACAGAACGGAACTACCACTCCTCACCAAGGACACCAACACCCAAGATCCGACCCCCTTGCTCGTCTCTCTTGACCTTGTGCCTGTCTCTACTTTCCTTGCTTGATTGTTGTCACTTATC-TATCACTCCACTTATCTCATCGCCCTATCCTATTA-CCTGTCTTCTTTACTTGCGACTACGTCTCCCGCACAGTATACAGCAAGACCCTACTCTAAGTCCCAGTCAAACACTCTTACACACACACAGACCAGTCACATCACAACC
SOLO_GCATC_CATCC                                TGTAGTGAGACAGCACTACAACACAAATC-TGAACTTAAGTGTCGTGAAGGAGTGTCAAGGCCGAACTTAAGGGTATCAAGGCATAGTCCTCCCGGAGTTCAGGACCAACACAGATTCCGAACCACACAACAGAACGGAACTACCACTCCTCACCAAGGACACCAACACCCAAGATCCGACCCCCTTGCTCGTCTCTCTTGACCTTGTGCCTGTCTCTACTTTCCTTGCTTGATCGTTGTCACTTATCTTATCACTCCACTTATCTCATCGCCCCATCCTATTACCCTGTCTTCTTTACTTGCGACTACGTCTCCCGCACAGTATACAGCAAGACCCTACTCTAAGTCCCAGTCAAACACTCTTACACACACACAGACCAGTCACATCACAACA
SOLO_TCGCG_AGGTT	                            TGTAGGGAGACAGCACTACAATACAAACCCTGAACTTAAGTGTCGTGAAGGAGTGTCAAGGCCGAACTTAAGGGTATCAAATCATAGTACTCTTGGAGTTCAGGACCAACTCAGATTCCGAACCACACAACAGAACGGAACTACCACTCCTCACCGAGGACACCAACACCCAAGATCCGA-ACCTTTGCTCTCCTCTCTTTACCTTGTGCCTGTCTCTACTTCCCTTGCTTGATTGTTGTCACTTATCTTATCACTCCACTTATCTCATCGCCTTATCCTATTA-CCTGTCTTCTTCACTTGTGACTTCGTCTCCCACACAGTATACAGCAAGACCCTACTCTAAGTCACTGTCAAACACTCATACACATACACAGACCAGTCACATCACAACA


Sroscv4 Phylogeny Alignment
15 638
5_GTGGT                                         TGTAACGTCGCTCGCCTG------------------------------------------------------------------------TCTCTCTCTGTCTCTC-CCCTCTGCCTCTCCGACTCCCTTACCCACTGCACCTTGTCCCGCTGTGTTCCCCTGTTTCCCCCCTTCTCGCCCTTCGAGGCACCGTATTGCTCTGGATGTTCTTTGTTCTCCTAATGTTCTGATGTCATGTTTAGCCTGATTGACGTCATGTTTAACTCGTGAGTGTCGTATAGTAGCGTTTGCCTGTGTCGCGTCACGCCGTGCCCAGTGCCTCGGAACCGCTTGCCTCTCGGCGGCGATCCCGAGCCCTTGGCACGGTACCGTCATCAACTAAGATGACGGCACGACACATGCCTGCATGCTGTGTTACGTCTGTTGCCCTTGTCTCTTGTTTTCCCCCTTGCTTAACCACAAGCACCCCTCTTGTTGCCTGCTAGCACGTGTGTGTTGCCCTGCACCCTGTTGTCGCTTATCTCACGTGATTGTCTGTGCCTTGTTCAGTTCTTTTGTTCCCTGGTTTACTTCGCATCAGTACACAGAACAAGCCACCGACACACCTCGACCACAGTCCCGTCACA
3_GTGGT                                         TGTAACGTCGCTCGCCTG------------------------------------------------------------------------TCTCTCTCTGTCTCTC-CCCTCTGCCTCTCCGACTCCCTTACCCACTGCACCTTGTCCCGCTGTGTTCCCCTGTTTCCCCCCTTCTCGCCCTTCGAGGCACCGTATTGCTCTGGATGTTCTTTGTTCTCCTAATGTTCTGATGTCATGTTTAGCCTGATTGACGTCATGTTTAACTCGTGAGTGTCGTATAGTAGCGTTTGCCTGTGTCGTGTCACGCCGTGCCCAGTGCCTCGGAACTGCTTGCCTCTCGGCGGCGATCCCGAGCCCTTGGCACGGTACCGTCATCAACTAAGATGACGGCACGACACATGCCTGCATGCTGTGTTACGTCTGTTGCCCTTGTCTCTTGTTTTCCCCCTTGCTTAACCACAAGCACCCCTCTTGTTGCCTGCTAGCACGTGTGTGTTGCCCTGCACCCTGTTGTCGCTTATCTCACGTGATTGTCTGTGCCTTGTTCAGTTCTTTTGTTCCCTGGTTTACTTCGCATCAGTACACAGAACAAGCCACCGACACACCTCGACCACAGTCCCGTCACA
5_AGGCC                                         TGTAACGTCGCTCGCCTGCCTCCCTCTGCCGC--------------------------------------------------TCTCTCTCTCTCTCTCTGTCTCTC-CCCTCTGCCTGTCCGACTCCCTTACCCACTGCACCTTGTCCCGCTGTGTCCCACTGTTT-CCCCCTTCTCGCCCTTCGAGGCATCGTATTGCTCTGGATGTTCTTTGTTCTCCTAATGTTCTGATGTCATGTTTAGTCTGATTGACGTCATGTTTAACTCGTGAGTGTCGTATAGTAGCGTTTGCCTGTGTCGTGTCACGCCGTGCCCAGTGCCTCGGAACCGCTTGCCTCTCGGCAGCGATCCCGAGCCCTTGGCACGGTACCGTCATCAACTAAGATGACGGCACGACACATGCCTGCATGCTGTGTTACGTCTGTTGTCCTTGTCTCTTGTTTTCCCCCTTGCTTAACCACAAGCACCCCTCTTGTTGCCTGCTAGCACGTGTGTGTTGCCCTGCACCCTGTTGTCGCTTATCTCACGTGATTGTCTGTGCCTTGTTCAGTTCTTTTGTTCCCTGGTTTACTTCGCATCAGTACACAGAACAAGCCACCGACACACCTCGACCACAGCCCCGTCACA
5_GAGAT                                         TGTAACGTCGCTCTCCTGCCTCCCCCTGCCGC--------------------------------------------TCTCTCTCTCTCTCTCTCTCTCTCTCTCTCTCTCTCTCTCTCTCGGTCT-CCCCGTTCCCTGCACCTTGCCCCGCTGTGTCCCATTGTTT-TCCCTTCCTTGCCCTTCGCGGCACCGTACTGCCTTGCATGTTCTTTGTTCTCCTAATGTT-TGATGTCATGTTTAGCCTGATTGACGTCATGTTTAACTCGTGAGTGTCGTATAGTAGCGTTTGCCTGTGTCGTGTCACGCCGTGCCCAGTGCCTCGGAACTGCTTGCCTCTCGGCGGCGATCCCGAGCCCTTGGCACGGTACCGTCATCAACTAAGATGACGGCACGACACATGCCTGCATGCTGTGTTACGTCTGTTGCCCTTGTCTCTTGTTTTCCCCCTTGCTTAACCACAAGCACCCCTCTTGTTGCCTGCTAGCACGTGTGTGTTGCCCTGCACCCTGTTGTCGCTTATCTCACGTGATTGTCTGTGCCTTGTTCAGTTCTTTTGTTCCCTGGTTTACTTCACATCAGTACACAGAACAAGCCACCGACACACCTCGACCACAGTCCCGTCACA
5_TGTAA                                         TGTAACGTCGCTCGCCTGCCTCCCCCTGCCGC------------------TCTCTCTCTCTCTCTCTCTCTCTCTCTCTCTCTCTCTCTCTCTCTCTCTCTCTCTCTCTCTCTCTCTCTCGGTCT-CCCCGTTCCCTGCACCTTGCCCCGCTGTGTCCCATTGTTT-TCCCTTCCTTGCCCTTCGCGGCACCGTACTGCCTTGCATGTTCTTTGTTCTCCTAATGTT-TGATGTCATGTTTAGCCTGATTGACGTCATGTTTAACTCGTGAGTGTCGTATAGTAGCGTTTGCCTGTGTCGTGTCACGCCGTGCCCAGTGCCTCGGAACTGCTTGCCTCTCGGCGGCGATCCCGAGCCCTTGGCACGGTACCGTCATCAACTAAGATGACGGCACGACACATGCCTGCATGCTGTGTTACGTCTGTTGCCCTTGTCTCTTGTTTTCCCCCTTGCTTAACCACAAGCACCCCTCTTGTTGCCTGCTAGCACGTGTGTGTTGCCCTGCACCCTGTTGTCGCTTATCTCACGTGATTGTCTGTGCCTTGTTCAGTTCTTTTGTTCCCTGGTTTACTTCGCATCAGTACACAGAACAAGCCACCGACACACCTCGACCACAGTCCCGTCACA
3_AGCTC                                         TGTAACGTCGCTCGCCTGCTTCCCCTTGCGCT---CTCTCGCTCTCTCTCTGTCTCTCTCTCTCTCTCTCTCTCTCTCTCTCTCTCTCTCTCTCTCTCTCTCTCTCTCTCTCTCTCTCTCGGTCTCCCCCGTTCCCTGCACCTTGCCCCGCTGTGTCCCATTGTTT-TCCCTTCCTTGCCCTTCGCGGCACCGTACTGCCTTGCATGTTCTTTGTTCTCCTAATGTT-TGATGTCATGTTTAGCCTGATTGACGTCATGTTTAACTCGTGAGTGTCGTATAGTAGCGTTTGCCTGTGTCGTGTCACGCCGTGCCCAGTGCCTCGGAACTGCTTGCCTCTCGGCGGCGATCCCGAGCCCTTGGCACGGTACCGTCATCAACTAAGATGACGGCACGACACATGCCTGCATGCTGTGTTACGTCTGTTGCCCTTGTCTCTTGTTTTCCCCCTTGCTTAACCACAAGCACCCCTCTTGTTGCCTGCTAGCACGTGTGTGTTGCCCTGCACCCTGTTGTCGCTTATCTCACGTGATTGTCTGTGCCTTGTTCAGTTCTTTTGTTCCCTGGTTTACTTCGCATCAGTACACAGAACAAGCCACCGACACACCTCGACCACAGTCCCGTCACA
3_ACGCA                                         TGTAACGTCGCTCGCCTGCCTCCCTCTGCCGC--------------------------------------------------TCTCTCTCTCTCTCTCTGTCTCTC-CGCTCTGCCTCTCCGACTCCCTTACCCACTGCACCTTGTCCCGCTGTGTCCCACTGTTT-CCCCCTTCTCGCCCTTCGAGGCATCGTATTGCTCTGGATGTTCTTTGTTCTCCTAATGTTCTGATGTCATGTTTAGTCTGATTGACGTCATGTTTAACTCGTGAGTGTCGTATAGTAGCGTTTGCCTGTGTCGTGTCACGCCGTGCCCAGTGCCTCGGAACCGCTTGCCTCTCGGCAGCGATCCCGAGCCCTTGGCACGGTACCGTCATCAACTAAGATGACGGCACGACACATGCCTGCATGCTGTGTTACGTCTGTTGTCCTTGTCTCTTGTTTTCCCCCTTGCTTAACCACAAGCACCCCTCTTGTTGCCTGCTAGCACGTGTGTGTTGCCCTGCACCCTGTTGTCGCTTATCTCACGTGATTGTCTGTGCCTTGTTCAGTTCTTTTGTTCCCTGGTTTACTTCGCATCAGTACACAGAACAAGCCACCGACACACCTCGACCACAGCCCCGTCACA
3_CTTCC                                         TGTAACGTCGCTCGCCTG------------------------------------------------------------------------TCTCTCTCTGTCTCTC-CCCTCTGCCTCTCCGACTCCCTTACCCACTGCACCTTGTCCCGCTGTGTTCCCCTGTTTCCCCCCTTCTCGCCCTTCGAGGCACCGTATTGCTCTGGATGTTCTTTGTTCTCCTAATGTTCTGATGTCATGTTTAGTCTGATTGACGTCATGTTTAACTCGTGAGTGTCGTATAGTAGCGTTTGCCTGTGTCGCGTCACGCCGTGCCCAGTGCCTCGGAACCGCTTGCCTCTCGGCGGCGATCCCGAGCCCTTGGCACGGTACCGTCATCAACTAAGATGACGGCACGACACATGCCTGCATGCTGTGTTACGTCTGTTGCCCTTGTCTCTTGTTTTCCCCCTTGCTTAACCACAAGCACCCCTCTTGTTGCCTGCTAGCACGTGTGTGTTGCCCTGCACCCTGTTGTCGCTTATCTCACGTGATTGTCTGTGCCTTGTTCAGTTCTTTTGTTCCCTGGTTTACTTCGCATCAGTACACAGAACAAGCCACCGACACACCTCGACCACAGTCCCGTCACA
3_GGAGC                                         TGTAACGTCGCTCGCCTG------------------------------------------------------------------------TCTCTCTCTGTCTCTC-CCCTCTGCCTCTCCGACTCCCTTACCCACTGCACCTTGTCCCGCTGTGTTCCCCTGTTTCCCCCCGTCTCGCCCTTCGAGGCACCGTATTGCTCTGGATGTTCTTTGTTCTCCTAATGTTCTGATGTCATGTTTAGTCTGATTGACGTCATGTTTAACTCGTGAGTGTCGTATAGTAGCGTTTGCCTGTGTCGCGTCACGCCGTGCCCAGTGCCTCGGAACCGCTTGCCTCTCGGCGGCGATCCCGAGCCCTTGGCACGGTACCGTCATCAACTAAGATGACGGCACGACACATGCCTGCATGCTGTGTTACGTCTGTTGCCCTTGTCTCTTGTTTTCCCCCTTGCTTAACCACAAGCACCCCTCTTGTTGCCTGCTAGCACGTGTGTGTTGCCCTGCACCCTGTTGTCGCTTATCTCACGTGATTGTCTGTGCCTTGTTCAGTTCTTTTGTTCCCTGGTTTACTTCGCATCAGTACACAGAACAAGCCACCGACACACCTCGACCACAGTCCCGTCACA
3_TTGGA                                         TGTAACGTCGCTCGCCTGCCTCCCCCTGCCTC------------CCCCTGCCGCTCTCTCTCTCTCTCTCTCTCTCTCTCTCTCTCTCTCTCTCTCTCTCTCTCTCTCTCTCTCTCTCTCGGTCT-CCCCGTTCCCTGCACCTTGCCCCGCTGTGTCCCATTGTTT-TCCCTTCCTTGCCCTTCGCGGCACCGTACTGCCTTGCATGTTCTTTGTTCTCCTAATGTT-TGATGTCATGTTTAGCCTGATTGACGTCATGTTTAACTCGTGAGTGTCGTATAGTAGCGTTTGCCTGTGTCGTGTCACGCCGTGCCCAGTGCCTCAGAACTGCTTGCCTCTCGGCGGCGATCCCGAGCCCTTGGCACGGTACCGTCATCAACTAAGATGACGGCACGACACATGCCTGCATGCTGTGTTACGTCTGTTGCCCTTGTCTCTTGTTTTCCCCCTTGCTTAACCACAAACACCTCTCTTGTTGCCTGATAGCACGTGTGTGTTGCCCTGCACCCTGATGTCGCTTATCTCACGTGATTGTCTGTGCCTTGTTCAGTTCTTTTGTTCCCTGGTTTACTTCACATCAGGACACAGAACAAGGCACTGACACACTCGAACAACAGTCCCGTCACA
Tandem                                          TGTAACGTCGCTCGCCTGCCTCCCCCTGCCGCTCTCTCGCTCTCTCTCTCTCTCTCTCTCTCTCTCTCTCTCTCTCTCTCTCTCTCTCTCTCTCTCTCTCTCTCTCTCTCTCTCTCTCTCGGTCT-CCCCGTTCCCTGCACCTTGCCCCGCTGTGTCCCATTGTTT-TCCCTTCCTTGCCCTTCGCGGCACCGTACTGCCTTGCATGTTCTTTGTTCTCCTAATGTT-TGATGTCATGTTTAGCCTGATTGACGTCATGTTTAACTCGTGAGTGTCGTATAGTAGCGTTTGCCTGTGTCGTGTCACGCCGTGCCCAGTGCCTCGGAACTGCTTGCCTCTCGGCGGCGATCCCGAGCCCTTGGCACGGTACCGTCATCAACTAAGATGACGGCACGACACATGCCTGCATGCTGTGTTACGTCTGTTGCCCTTGTCTCTTGTTTTCCCCCTTGCTTAACCACAAGCACCCCTCTTGTTGCCTGCTAGCACGTGTGTGTTGCCCTGCACCCTGTTGTCGCTTATCTCACGTGATTGTCTGTGCCTTGTTCAGTTCTTTTGTTCCCTGGTTTACTTCGCATCAGTACACAGAACAAGCCACCGACACACCTCGACCACAGTCCCGTCACA
Tandem                                          TGTAACGTCGCTCGCCTG------------------------------------------------------------------------TCTCTCTCTGTCTCTC-CCCTCTGCCTCTCCGACTCCCTTACCCACTGCACCTTGTCCCGCTGTGTTCCCCTGTTTCCCCCCTTCTCGCCCTTCGAGGCACCGTATTGCTCTGGATGTTCTTTGTTCTCCTAATGTTCTGATGTCATGTTTAGTCTGATTGACGTCATGTTTAACTCGTGAGTGCCGTATAGTAGCGTTTGCCTGTGTCGTGTCACGCCGTGCCCAGTGCCTCGGAACCGCTTGCCTCTCGGCAGCGATCCCGAGCACTCGGCACGGTACCGTCATCAACTAAGATGACGGCACGACACATGCCTGCATGCTGTGTTACGTCTGTTGCCCTTGTCTCTTGTTTTCCCCCTTGCTTAACCACAAGCACCCCTCTTGTTGCCTGCTAGCACGTGTGTGTTGCCCTGCACCCTGTTGTCGCTTATCTCACGTGATTGTCTGTGCCTTGTTCAGTTCTTTTGTTCCCTGGTTTACCTCACATCAGTACACAGAACAAGCCACCGACACACCTCGACCACAGTTCCGTCACA
SOLO_CAAGT                                      TGTAACGTCGCTCGCCTG------------------------------------------------------------------------TCTCTTTCTGTCTCTC-CCCTCTGCCTCTCCGACT-CCCTTACCACTGCACCTTGTCCCGCTGTGTCCCACTGTTT-CCCCCTTCTCGCCCTTCGAGGCATCGTATTGCTCTGGATGTTCTTTGTTCTCCTAATGTTCTGATGTCATGTTTAGTCTGATTGACGTCATGTTTAACTCGTGAGTGTCGTATAGTAGCGTTTGCCTGTGTCGTGTCACGCCGTGCCCAGTGCCTCGGAACCGCTTGCCTCTCGGCGGCGATC-------------------CCGTCATCAACTAAGATGACGGCACGACACATGCCTGCATGCTGTGTTACGTCTGTTGCCCTTGTCTCTTGTTTTCCCCCTTGCTTAACCACAAGCACCCCTCTTGTTGCCTGCTAGCACGTGTGTGTTGCCCTGCACCCTGTTGTCGTTTATCTCACGTGATTGTCTGTGCCTTGTTCAGTCTTTTTGTTCCCTGGTTTACTTCGCATCAGTACACAGAACAAGCCACCGACACACCTCGACCACAGCCCCGTCACA
Truncated                                       -------------------------------------------------------------------------------------------------------------------------------------------------------------------TTT-CCCCTCTCTTGCCCTTCGAGGCATCGTACTG-TTTGGATGGTGTTTGTTCTCCTAA--------------------------------------------------------------------------------------------------------------------------------------------------------------------------------------------------------------------------------------------------------------------------------------------------------------------------------------------------------------------------------------------------------------------
Truncated                                       -----------------------------------------------------------------------------------------------------------------------------------------------------------------------------------------------------------CATGTTCTTTGTTCTCCTAATGTTCTGATGTCATGTTTAGTCTGATTGACGTCATGTTTAACTCGTGAGTGTCCTATACTAGCGTTTGCCTGTGTCGTGTCACGCCGTGCCCAGTGCCTCGGAACCGCTTGCCTCTCGGCAGCGATCCCGAGCCCTTGGCACGGTACCGTCATCAACTAAGATGACGGCACGACACATGCCTGCATGCTGTGTTACGTCTGTTGTCCTTGTCTCTTGTTTTCCCCCTTGCTTAACCACAAGCACCCCTCTTGTTGCCTGCTAGCACGTGTGTGTTGCCCTGCACCCTGTTGTCGCTTATCTCACGTGATTGTCTGTGCCTTGTTCAGTTCTTTTGTTCCCTGGTTTACTTCGCATCAGTACACAGAACAAGCCACCGACACACCTCGACCACAGCCCCGTCACA

Sroscv4 Total LTR diversity Alignment
12 638
5_GTGGT                                         TGTAACGTCGCTCGCCTG------------------------------------------------------------------------TCTCTCTCTGTCTCTC-CCCTCTGCCTCTCCGACTCCCTTACCCACTGCACCTTGTCCCGCTGTGTTCCCCTGTTTCCCCCCTTCTCGCCCTTCGAGGCACCGTATTGCTCTGGATGTTCTTTGTTCTCCTAATGTTCTGATGTCATGTTTAGCCTGATTGACGTCATGTTTAACTCGTGAGTGTCGTATAGTAGCGTTTGCCTGTGTCGCGTCACGCCGTGCCCAGTGCCTCGGAACCGCTTGCCTCTCGGCGGCGATCCCGAGCCCTTGGCACGGTACCGTCATCAACTAAGATGACGGCACGACACATGCCTGCATGCTGTGTTACGTCTGTTGCCCTTGTCTCTTGTTTTCCCCCTTGCTTAACCACAAGCACCCCTCTTGTTGCCTGCTAGCACGTGTGTGTTGCCCTGCACCCTGTTGTCGCTTATCTCACGTGATTGTCTGTGCCTTGTTCAGTTCTTTTGTTCCCTGGTTTACTTCGCATCAGTACACAGAACAAGCCACCGACACACCTCGACCACAGTCCCGTCACA
5_AGGCC                                         TGTAACGTCGCTCGCCTGCCTCCCTCTGCCGC--------------------------------------------------TCTCTCTCTCTCTCTCTGTCTCTC-CCCTCTGCCTGTCCGACTCCCTTACCCACTGCACCTTGTCCCGCTGTGTCCCACTGTTT-CCCCCTTCTCGCCCTTCGAGGCATCGTATTGCTCTGGATGTTCTTTGTTCTCCTAATGTTCTGATGTCATGTTTAGTCTGATTGACGTCATGTTTAACTCGTGAGTGTCGTATAGTAGCGTTTGCCTGTGTCGTGTCACGCCGTGCCCAGTGCCTCGGAACCGCTTGCCTCTCGGCAGCGATCCCGAGCCCTTGGCACGGTACCGTCATCAACTAAGATGACGGCACGACACATGCCTGCATGCTGTGTTACGTCTGTTGTCCTTGTCTCTTGTTTTCCCCCTTGCTTAACCACAAGCACCCCTCTTGTTGCCTGCTAGCACGTGTGTGTTGCCCTGCACCCTGTTGTCGCTTATCTCACGTGATTGTCTGTGCCTTGTTCAGTTCTTTTGTTCCCTGGTTTACTTCGCATCAGTACACAGAACAAGCCACCGACACACCTCGACCACAGCCCCGTCACA
5_GAGAT                                         TGTAACGTCGCTCTCCTGCCTCCCCCTGCCGC--------------------------------------------TCTCTCTCTCTCTCTCTCTCTCTCTCTCTCTCTCTCTCTCTCTCGGTCT-CCCCGTTCCCTGCACCTTGCCCCGCTGTGTCCCATTGTTT-TCCCTTCCTTGCCCTTCGCGGCACCGTACTGCCTTGCATGTTCTTTGTTCTCCTAATGTT-TGATGTCATGTTTAGCCTGATTGACGTCATGTTTAACTCGTGAGTGTCGTATAGTAGCGTTTGCCTGTGTCGTGTCACGCCGTGCCCAGTGCCTCGGAACTGCTTGCCTCTCGGCGGCGATCCCGAGCCCTTGGCACGGTACCGTCATCAACTAAGATGACGGCACGACACATGCCTGCATGCTGTGTTACGTCTGTTGCCCTTGTCTCTTGTTTTCCCCCTTGCTTAACCACAAGCACCCCTCTTGTTGCCTGCTAGCACGTGTGTGTTGCCCTGCACCCTGTTGTCGCTTATCTCACGTGATTGTCTGTGCCTTGTTCAGTTCTTTTGTTCCCTGGTTTACTTCACATCAGTACACAGAACAAGCCACCGACACACCTCGACCACAGTCCCGTCACA
5_TGTAA                                         TGTAACGTCGCTCGCCTGCCTCCCCCTGCCGC------------------TCTCTCTCTCTCTCTCTCTCTCTCTCTCTCTCTCTCTCTCTCTCTCTCTCTCTCTCTCTCTCTCTCTCTCGGTCT-CCCCGTTCCCTGCACCTTGCCCCGCTGTGTCCCATTGTTT-TCCCTTCCTTGCCCTTCGCGGCACCGTACTGCCTTGCATGTTCTTTGTTCTCCTAATGTT-TGATGTCATGTTTAGCCTGATTGACGTCATGTTTAACTCGTGAGTGTCGTATAGTAGCGTTTGCCTGTGTCGTGTCACGCCGTGCCCAGTGCCTCGGAACTGCTTGCCTCTCGGCGGCGATCCCGAGCCCTTGGCACGGTACCGTCATCAACTAAGATGACGGCACGACACATGCCTGCATGCTGTGTTACGTCTGTTGCCCTTGTCTCTTGTTTTCCCCCTTGCTTAACCACAAGCACCCCTCTTGTTGCCTGCTAGCACGTGTGTGTTGCCCTGCACCCTGTTGTCGCTTATCTCACGTGATTGTCTGTGCCTTGTTCAGTTCTTTTGTTCCCTGGTTTACTTCGCATCAGTACACAGAACAAGCCACCGACACACCTCGACCACAGTCCCGTCACA
3_AGCTC                                         TGTAACGTCGCTCGCCTGCTTCCCCTTGCGCT---CTCTCGCTCTCTCTCTGTCTCTCTCTCTCTCTCTCTCTCTCTCTCTCTCTCTCTCTCTCTCTCTCTCTCTCTCTCTCTCTCTCTCGGTCTCCCCCGTTCCCTGCACCTTGCCCCGCTGTGTCCCATTGTTT-TCCCTTCCTTGCCCTTCGCGGCACCGTACTGCCTTGCATGTTCTTTGTTCTCCTAATGTT-TGATGTCATGTTTAGCCTGATTGACGTCATGTTTAACTCGTGAGTGTCGTATAGTAGCGTTTGCCTGTGTCGTGTCACGCCGTGCCCAGTGCCTCGGAACTGCTTGCCTCTCGGCGGCGATCCCGAGCCCTTGGCACGGTACCGTCATCAACTAAGATGACGGCACGACACATGCCTGCATGCTGTGTTACGTCTGTTGCCCTTGTCTCTTGTTTTCCCCCTTGCTTAACCACAAGCACCCCTCTTGTTGCCTGCTAGCACGTGTGTGTTGCCCTGCACCCTGTTGTCGCTTATCTCACGTGATTGTCTGTGCCTTGTTCAGTTCTTTTGTTCCCTGGTTTACTTCGCATCAGTACACAGAACAAGCCACCGACACACCTCGACCACAGTCCCGTCACA
3_ACGCA                                         TGTAACGTCGCTCGCCTGCCTCCCTCTGCCGC--------------------------------------------------TCTCTCTCTCTCTCTCTGTCTCTC-CGCTCTGCCTCTCCGACTCCCTTACCCACTGCACCTTGTCCCGCTGTGTCCCACTGTTT-CCCCCTTCTCGCCCTTCGAGGCATCGTATTGCTCTGGATGTTCTTTGTTCTCCTAATGTTCTGATGTCATGTTTAGTCTGATTGACGTCATGTTTAACTCGTGAGTGTCGTATAGTAGCGTTTGCCTGTGTCGTGTCACGCCGTGCCCAGTGCCTCGGAACCGCTTGCCTCTCGGCAGCGATCCCGAGCCCTTGGCACGGTACCGTCATCAACTAAGATGACGGCACGACACATGCCTGCATGCTGTGTTACGTCTGTTGTCCTTGTCTCTTGTTTTCCCCCTTGCTTAACCACAAGCACCCCTCTTGTTGCCTGCTAGCACGTGTGTGTTGCCCTGCACCCTGTTGTCGCTTATCTCACGTGATTGTCTGTGCCTTGTTCAGTTCTTTTGTTCCCTGGTTTACTTCGCATCAGTACACAGAACAAGCCACCGACACACCTCGACCACAGCCCCGTCACA
3_CTTCC                                         TGTAACGTCGCTCGCCTG------------------------------------------------------------------------TCTCTCTCTGTCTCTC-CCCTCTGCCTCTCCGACTCCCTTACCCACTGCACCTTGTCCCGCTGTGTTCCCCTGTTTCCCCCCTTCTCGCCCTTCGAGGCACCGTATTGCTCTGGATGTTCTTTGTTCTCCTAATGTTCTGATGTCATGTTTAGTCTGATTGACGTCATGTTTAACTCGTGAGTGTCGTATAGTAGCGTTTGCCTGTGTCGCGTCACGCCGTGCCCAGTGCCTCGGAACCGCTTGCCTCTCGGCGGCGATCCCGAGCCCTTGGCACGGTACCGTCATCAACTAAGATGACGGCACGACACATGCCTGCATGCTGTGTTACGTCTGTTGCCCTTGTCTCTTGTTTTCCCCCTTGCTTAACCACAAGCACCCCTCTTGTTGCCTGCTAGCACGTGTGTGTTGCCCTGCACCCTGTTGTCGCTTATCTCACGTGATTGTCTGTGCCTTGTTCAGTTCTTTTGTTCCCTGGTTTACTTCGCATCAGTACACAGAACAAGCCACCGACACACCTCGACCACAGTCCCGTCACA
3_GGAGC                                         TGTAACGTCGCTCGCCTG------------------------------------------------------------------------TCTCTCTCTGTCTCTC-CCCTCTGCCTCTCCGACTCCCTTACCCACTGCACCTTGTCCCGCTGTGTTCCCCTGTTTCCCCCCGTCTCGCCCTTCGAGGCACCGTATTGCTCTGGATGTTCTTTGTTCTCCTAATGTTCTGATGTCATGTTTAGTCTGATTGACGTCATGTTTAACTCGTGAGTGTCGTATAGTAGCGTTTGCCTGTGTCGCGTCACGCCGTGCCCAGTGCCTCGGAACCGCTTGCCTCTCGGCGGCGATCCCGAGCCCTTGGCACGGTACCGTCATCAACTAAGATGACGGCACGACACATGCCTGCATGCTGTGTTACGTCTGTTGCCCTTGTCTCTTGTTTTCCCCCTTGCTTAACCACAAGCACCCCTCTTGTTGCCTGCTAGCACGTGTGTGTTGCCCTGCACCCTGTTGTCGCTTATCTCACGTGATTGTCTGTGCCTTGTTCAGTTCTTTTGTTCCCTGGTTTACTTCGCATCAGTACACAGAACAAGCCACCGACACACCTCGACCACAGTCCCGTCACA
3_TTGGA                                         TGTAACGTCGCTCGCCTGCCTCCCCCTGCCTC------------CCCCTGCCGCTCTCTCTCTCTCTCTCTCTCTCTCTCTCTCTCTCTCTCTCTCTCTCTCTCTCTCTCTCTCTCTCTCGGTCT-CCCCGTTCCCTGCACCTTGCCCCGCTGTGTCCCATTGTTT-TCCCTTCCTTGCCCTTCGCGGCACCGTACTGCCTTGCATGTTCTTTGTTCTCCTAATGTT-TGATGTCATGTTTAGCCTGATTGACGTCATGTTTAACTCGTGAGTGTCGTATAGTAGCGTTTGCCTGTGTCGTGTCACGCCGTGCCCAGTGCCTCAGAACTGCTTGCCTCTCGGCGGCGATCCCGAGCCCTTGGCACGGTACCGTCATCAACTAAGATGACGGCACGACACATGCCTGCATGCTGTGTTACGTCTGTTGCCCTTGTCTCTTGTTTTCCCCCTTGCTTAACCACAAACACCTCTCTTGTTGCCTGATAGCACGTGTGTGTTGCCCTGCACCCTGATGTCGCTTATCTCACGTGATTGTCTGTGCCTTGTTCAGTTCTTTTGTTCCCTGGTTTACTTCACATCAGGACACAGAACAAGGCACTGACACACTCGAACAACAGTCCCGTCACA
Tandem                                          TGTAACGTCGCTCGCCTGCCTCCCCCTGCCGCTCTCTCGCTCTCTCTCTCTCTCTCTCTCTCTCTCTCTCTCTCTCTCTCTCTCTCTCTCTCTCTCTCTCTCTCTCTCTCTCTCTCTCTCGGTCT-CCCCGTTCCCTGCACCTTGCCCCGCTGTGTCCCATTGTTT-TCCCTTCCTTGCCCTTCGCGGCACCGTACTGCCTTGCATGTTCTTTGTTCTCCTAATGTT-TGATGTCATGTTTAGCCTGATTGACGTCATGTTTAACTCGTGAGTGTCGTATAGTAGCGTTTGCCTGTGTCGTGTCACGCCGTGCCCAGTGCCTCGGAACTGCTTGCCTCTCGGCGGCGATCCCGAGCCCTTGGCACGGTACCGTCATCAACTAAGATGACGGCACGACACATGCCTGCATGCTGTGTTACGTCTGTTGCCCTTGTCTCTTGTTTTCCCCCTTGCTTAACCACAAGCACCCCTCTTGTTGCCTGCTAGCACGTGTGTGTTGCCCTGCACCCTGTTGTCGCTTATCTCACGTGATTGTCTGTGCCTTGTTCAGTTCTTTTGTTCCCTGGTTTACTTCGCATCAGTACACAGAACAAGCCACCGACACACCTCGACCACAGTCCCGTCACA
Tandem                                          TGTAACGTCGCTCGCCTG------------------------------------------------------------------------TCTCTCTCTGTCTCTC-CCCTCTGCCTCTCCGACTCCCTTACCCACTGCACCTTGTCCCGCTGTGTTCCCCTGTTTCCCCCCTTCTCGCCCTTCGAGGCACCGTATTGCTCTGGATGTTCTTTGTTCTCCTAATGTTCTGATGTCATGTTTAGTCTGATTGACGTCATGTTTAACTCGTGAGTGCCGTATAGTAGCGTTTGCCTGTGTCGTGTCACGCCGTGCCCAGTGCCTCGGAACCGCTTGCCTCTCGGCAGCGATCCCGAGCACTCGGCACGGTACCGTCATCAACTAAGATGACGGCACGACACATGCCTGCATGCTGTGTTACGTCTGTTGCCCTTGTCTCTTGTTTTCCCCCTTGCTTAACCACAAGCACCCCTCTTGTTGCCTGCTAGCACGTGTGTGTTGCCCTGCACCCTGTTGTCGCTTATCTCACGTGATTGTCTGTGCCTTGTTCAGTTCTTTTGTTCCCTGGTTTACCTCACATCAGTACACAGAACAAGCCACCGACACACCTCGACCACAGTTCCGTCACA
SOLO_CAAGT                                      TGTAACGTCGCTCGCCTG------------------------------------------------------------------------TCTCTTTCTGTCTCTC-CCCTCTGCCTCTCCGACT-CCCTTACCACTGCACCTTGTCCCGCTGTGTCCCACTGTTT-CCCCCTTCTCGCCCTTCGAGGCATCGTATTGCTCTGGATGTTCTTTGTTCTCCTAATGTTCTGATGTCATGTTTAGTCTGATTGACGTCATGTTTAACTCGTGAGTGTCGTATAGTAGCGTTTGCCTGTGTCGTGTCACGCCGTGCCCAGTGCCTCGGAACCGCTTGCCTCTCGGCGGCGATC-------------------CCGTCATCAACTAAGATGACGGCACGACACATGCCTGCATGCTGTGTTACGTCTGTTGCCCTTGTCTCTTGTTTTCCCCCTTGCTTAACCACAAGCACCCCTCTTGTTGCCTGCTAGCACGTGTGTGTTGCCCTGCACCCTGTTGTCGTTTATCTCACGTGATTGTCTGTGCCTTGTTCAGTCTTTTTGTTCCCTGGTTTACTTCGCATCAGTACACAGAACAAGCCACCGACACACCTCGACCACAGCCCCGTCACA

Sroscv4 FLE LTR diversity Alignment
13 638
5_GTGGT                                         TGTAACGTCGCTCGCCTG------------------------------------------------------------------------TCTCTCTCTGTCTCTC-CCCTCTGCCTCTCCGACTCCCTTACCCACTGCACCTTGTCCCGCTGTGTTCCCCTGTTTCCCCCCTTCTCGCCCTTCGAGGCACCGTATTGCTCTGGATGTTCTTTGTTCTCCTAATGTTCTGATGTCATGTTTAGCCTGATTGACGTCATGTTTAACTCGTGAGTGTCGTATAGTAGCGTTTGCCTGTGTCGCGTCACGCCGTGCCCAGTGCCTCGGAACCGCTTGCCTCTCGGCGGCGATCCCGAGCCCTTGGCACGGTACCGTCATCAACTAAGATGACGGCACGACACATGCCTGCATGCTGTGTTACGTCTGTTGCCCTTGTCTCTTGTTTTCCCCCTTGCTTAACCACAAGCACCCCTCTTGTTGCCTGCTAGCACGTGTGTGTTGCCCTGCACCCTGTTGTCGCTTATCTCACGTGATTGTCTGTGCCTTGTTCAGTTCTTTTGTTCCCTGGTTTACTTCGCATCAGTACACAGAACAAGCCACCGACACACCTCGACCACAGTCCCGTCACA
5_AGGCC                                         TGTAACGTCGCTCGCCTGCCTCCCTCTGCCGC--------------------------------------------------TCTCTCTCTCTCTCTCTGTCTCTC-CCCTCTGCCTGTCCGACTCCCTTACCCACTGCACCTTGTCCCGCTGTGTCCCACTGTTT-CCCCCTTCTCGCCCTTCGAGGCATCGTATTGCTCTGGATGTTCTTTGTTCTCCTAATGTTCTGATGTCATGTTTAGTCTGATTGACGTCATGTTTAACTCGTGAGTGTCGTATAGTAGCGTTTGCCTGTGTCGTGTCACGCCGTGCCCAGTGCCTCGGAACCGCTTGCCTCTCGGCAGCGATCCCGAGCCCTTGGCACGGTACCGTCATCAACTAAGATGACGGCACGACACATGCCTGCATGCTGTGTTACGTCTGTTGTCCTTGTCTCTTGTTTTCCCCCTTGCTTAACCACAAGCACCCCTCTTGTTGCCTGCTAGCACGTGTGTGTTGCCCTGCACCCTGTTGTCGCTTATCTCACGTGATTGTCTGTGCCTTGTTCAGTTCTTTTGTTCCCTGGTTTACTTCGCATCAGTACACAGAACAAGCCACCGACACACCTCGACCACAGCCCCGTCACA
5_GAGAT                                         TGTAACGTCGCTCTCCTGCCTCCCCCTGCCGC--------------------------------------------TCTCTCTCTCTCTCTCTCTCTCTCTCTCTCTCTCTCTCTCTCTCGGTCT-CCCCGTTCCCTGCACCTTGCCCCGCTGTGTCCCATTGTTT-TCCCTTCCTTGCCCTTCGCGGCACCGTACTGCCTTGCATGTTCTTTGTTCTCCTAATGTT-TGATGTCATGTTTAGCCTGATTGACGTCATGTTTAACTCGTGAGTGTCGTATAGTAGCGTTTGCCTGTGTCGTGTCACGCCGTGCCCAGTGCCTCGGAACTGCTTGCCTCTCGGCGGCGATCCCGAGCCCTTGGCACGGTACCGTCATCAACTAAGATGACGGCACGACACATGCCTGCATGCTGTGTTACGTCTGTTGCCCTTGTCTCTTGTTTTCCCCCTTGCTTAACCACAAGCACCCCTCTTGTTGCCTGCTAGCACGTGTGTGTTGCCCTGCACCCTGTTGTCGCTTATCTCACGTGATTGTCTGTGCCTTGTTCAGTTCTTTTGTTCCCTGGTTTACTTCACATCAGTACACAGAACAAGCCACCGACACACCTCGACCACAGTCCCGTCACA
5_TGTAA                                         TGTAACGTCGCTCGCCTGCCTCCCCCTGCCGC------------------TCTCTCTCTCTCTCTCTCTCTCTCTCTCTCTCTCTCTCTCTCTCTCTCTCTCTCTCTCTCTCTCTCTCTCGGTCT-CCCCGTTCCCTGCACCTTGCCCCGCTGTGTCCCATTGTTT-TCCCTTCCTTGCCCTTCGCGGCACCGTACTGCCTTGCATGTTCTTTGTTCTCCTAATGTT-TGATGTCATGTTTAGCCTGATTGACGTCATGTTTAACTCGTGAGTGTCGTATAGTAGCGTTTGCCTGTGTCGTGTCACGCCGTGCCCAGTGCCTCGGAACTGCTTGCCTCTCGGCGGCGATCCCGAGCCCTTGGCACGGTACCGTCATCAACTAAGATGACGGCACGACACATGCCTGCATGCTGTGTTACGTCTGTTGCCCTTGTCTCTTGTTTTCCCCCTTGCTTAACCACAAGCACCCCTCTTGTTGCCTGCTAGCACGTGTGTGTTGCCCTGCACCCTGTTGTCGCTTATCTCACGTGATTGTCTGTGCCTTGTTCAGTTCTTTTGTTCCCTGGTTTACTTCGCATCAGTACACAGAACAAGCCACCGACACACCTCGACCACAGTCCCGTCACA
3_AGCTC                                         TGTAACGTCGCTCGCCTGCTTCCCCTTGCGCT---CTCTCGCTCTCTCTCTGTCTCTCTCTCTCTCTCTCTCTCTCTCTCTCTCTCTCTCTCTCTCTCTCTCTCTCTCTCTCTCTCTCTCGGTCTCCCCCGTTCCCTGCACCTTGCCCCGCTGTGTCCCATTGTTT-TCCCTTCCTTGCCCTTCGCGGCACCGTACTGCCTTGCATGTTCTTTGTTCTCCTAATGTT-TGATGTCATGTTTAGCCTGATTGACGTCATGTTTAACTCGTGAGTGTCGTATAGTAGCGTTTGCCTGTGTCGTGTCACGCCGTGCCCAGTGCCTCGGAACTGCTTGCCTCTCGGCGGCGATCCCGAGCCCTTGGCACGGTACCGTCATCAACTAAGATGACGGCACGACACATGCCTGCATGCTGTGTTACGTCTGTTGCCCTTGTCTCTTGTTTTCCCCCTTGCTTAACCACAAGCACCCCTCTTGTTGCCTGCTAGCACGTGTGTGTTGCCCTGCACCCTGTTGTCGCTTATCTCACGTGATTGTCTGTGCCTTGTTCAGTTCTTTTGTTCCCTGGTTTACTTCGCATCAGTACACAGAACAAGCCACCGACACACCTCGACCACAGTCCCGTCACA
3_ACGCA                                         TGTAACGTCGCTCGCCTGCCTCCCTCTGCCGC--------------------------------------------------TCTCTCTCTCTCTCTCTGTCTCTC-CGCTCTGCCTCTCCGACTCCCTTACCCACTGCACCTTGTCCCGCTGTGTCCCACTGTTT-CCCCCTTCTCGCCCTTCGAGGCATCGTATTGCTCTGGATGTTCTTTGTTCTCCTAATGTTCTGATGTCATGTTTAGTCTGATTGACGTCATGTTTAACTCGTGAGTGTCGTATAGTAGCGTTTGCCTGTGTCGTGTCACGCCGTGCCCAGTGCCTCGGAACCGCTTGCCTCTCGGCAGCGATCCCGAGCCCTTGGCACGGTACCGTCATCAACTAAGATGACGGCACGACACATGCCTGCATGCTGTGTTACGTCTGTTGTCCTTGTCTCTTGTTTTCCCCCTTGCTTAACCACAAGCACCCCTCTTGTTGCCTGCTAGCACGTGTGTGTTGCCCTGCACCCTGTTGTCGCTTATCTCACGTGATTGTCTGTGCCTTGTTCAGTTCTTTTGTTCCCTGGTTTACTTCGCATCAGTACACAGAACAAGCCACCGACACACCTCGACCACAGCCCCGTCACA
3_CTTCC                                         TGTAACGTCGCTCGCCTG------------------------------------------------------------------------TCTCTCTCTGTCTCTC-CCCTCTGCCTCTCCGACTCCCTTACCCACTGCACCTTGTCCCGCTGTGTTCCCCTGTTTCCCCCCTTCTCGCCCTTCGAGGCACCGTATTGCTCTGGATGTTCTTTGTTCTCCTAATGTTCTGATGTCATGTTTAGTCTGATTGACGTCATGTTTAACTCGTGAGTGTCGTATAGTAGCGTTTGCCTGTGTCGCGTCACGCCGTGCCCAGTGCCTCGGAACCGCTTGCCTCTCGGCGGCGATCCCGAGCCCTTGGCACGGTACCGTCATCAACTAAGATGACGGCACGACACATGCCTGCATGCTGTGTTACGTCTGTTGCCCTTGTCTCTTGTTTTCCCCCTTGCTTAACCACAAGCACCCCTCTTGTTGCCTGCTAGCACGTGTGTGTTGCCCTGCACCCTGTTGTCGCTTATCTCACGTGATTGTCTGTGCCTTGTTCAGTTCTTTTGTTCCCTGGTTTACTTCGCATCAGTACACAGAACAAGCCACCGACACACCTCGACCACAGTCCCGTCACA
3_GGAGC                                         TGTAACGTCGCTCGCCTG------------------------------------------------------------------------TCTCTCTCTGTCTCTC-CCCTCTGCCTCTCCGACTCCCTTACCCACTGCACCTTGTCCCGCTGTGTTCCCCTGTTTCCCCCCGTCTCGCCCTTCGAGGCACCGTATTGCTCTGGATGTTCTTTGTTCTCCTAATGTTCTGATGTCATGTTTAGTCTGATTGACGTCATGTTTAACTCGTGAGTGTCGTATAGTAGCGTTTGCCTGTGTCGCGTCACGCCGTGCCCAGTGCCTCGGAACCGCTTGCCTCTCGGCGGCGATCCCGAGCCCTTGGCACGGTACCGTCATCAACTAAGATGACGGCACGACACATGCCTGCATGCTGTGTTACGTCTGTTGCCCTTGTCTCTTGTTTTCCCCCTTGCTTAACCACAAGCACCCCTCTTGTTGCCTGCTAGCACGTGTGTGTTGCCCTGCACCCTGTTGTCGCTTATCTCACGTGATTGTCTGTGCCTTGTTCAGTTCTTTTGTTCCCTGGTTTACTTCGCATCAGTACACAGAACAAGCCACCGACACACCTCGACCACAGTCCCGTCACA
3_TTGGA                                         TGTAACGTCGCTCGCCTGCCTCCCCCTGCCTC------------CCCCTGCCGCTCTCTCTCTCTCTCTCTCTCTCTCTCTCTCTCTCTCTCTCTCTCTCTCTCTCTCTCTCTCTCTCTCGGTCT-CCCCGTTCCCTGCACCTTGCCCCGCTGTGTCCCATTGTTT-TCCCTTCCTTGCCCTTCGCGGCACCGTACTGCCTTGCATGTTCTTTGTTCTCCTAATGTT-TGATGTCATGTTTAGCCTGATTGACGTCATGTTTAACTCGTGAGTGTCGTATAGTAGCGTTTGCCTGTGTCGTGTCACGCCGTGCCCAGTGCCTCAGAACTGCTTGCCTCTCGGCGGCGATCCCGAGCCCTTGGCACGGTACCGTCATCAACTAAGATGACGGCACGACACATGCCTGCATGCTGTGTTACGTCTGTTGCCCTTGTCTCTTGTTTTCCCCCTTGCTTAACCACAAACACCTCTCTTGTTGCCTGATAGCACGTGTGTGTTGCCCTGCACCCTGATGTCGCTTATCTCACGTGATTGTCTGTGCCTTGTTCAGTTCTTTTGTTCCCTGGTTTACTTCACATCAGGACACAGAACAAGGCACTGACACACTCGAACAACAGTCCCGTCACA
Tandem                                          TGTAACGTCGCTCGCCTGCCTCCCCCTGCCGCTCTCTCGCTCTCTCTCTCTCTCTCTCTCTCTCTCTCTCTCTCTCTCTCTCTCTCTCTCTCTCTCTCTCTCTCTCTCTCTCTCTCTCTCGGTCT-CCCCGTTCCCTGCACCTTGCCCCGCTGTGTCCCATTGTTT-TCCCTTCCTTGCCCTTCGCGGCACCGTACTGCCTTGCATGTTCTTTGTTCTCCTAATGTT-TGATGTCATGTTTAGCCTGATTGACGTCATGTTTAACTCGTGAGTGTCGTATAGTAGCGTTTGCCTGTGTCGTGTCACGCCGTGCCCAGTGCCTCGGAACTGCTTGCCTCTCGGCGGCGATCCCGAGCCCTTGGCACGGTACCGTCATCAACTAAGATGACGGCACGACACATGCCTGCATGCTGTGTTACGTCTGTTGCCCTTGTCTCTTGTTTTCCCCCTTGCTTAACCACAAGCACCCCTCTTGTTGCCTGCTAGCACGTGTGTGTTGCCCTGCACCCTGTTGTCGCTTATCTCACGTGATTGTCTGTGCCTTGTTCAGTTCTTTTGTTCCCTGGTTTACTTCGCATCAGTACACAGAACAAGCCACCGACACACCTCGACCACAGTCCCGTCACA
Tandem                                          TGTAACGTCGCTCGCCTG------------------------------------------------------------------------TCTCTCTCTGTCTCTC-CCCTCTGCCTCTCCGACTCCCTTACCCACTGCACCTTGTCCCGCTGTGTTCCCCTGTTTCCCCCCTTCTCGCCCTTCGAGGCACCGTATTGCTCTGGATGTTCTTTGTTCTCCTAATGTTCTGATGTCATGTTTAGTCTGATTGACGTCATGTTTAACTCGTGAGTGCCGTATAGTAGCGTTTGCCTGTGTCGTGTCACGCCGTGCCCAGTGCCTCGGAACCGCTTGCCTCTCGGCAGCGATCCCGAGCACTCGGCACGGTACCGTCATCAACTAAGATGACGGCACGACACATGCCTGCATGCTGTGTTACGTCTGTTGCCCTTGTCTCTTGTTTTCCCCCTTGCTTAACCACAAGCACCCCTCTTGTTGCCTGCTAGCACGTGTGTGTTGCCCTGCACCCTGTTGTCGCTTATCTCACGTGATTGTCTGTGCCTTGTTCAGTTCTTTTGTTCCCTGGTTTACCTCACATCAGTACACAGAACAAGCCACCGACACACCTCGACCACAGTTCCGTCACA


Sroscv5 Phylogeny Alignment
11 411
5_AGAAC				                           TGTAAGCACTTGTCGACTCTGTCGACAGTGCTTTTC-TGTCCCACTTCTTTACTACTCTTTTCACACGTCTTTCGTGACCGAGCCTTGTCGCATGTCTTTCACCACTTCTCCCACCTCATCCCAAATTACATTGCTCCGCAGTGTTGCATTGCTCTTAGCAGTATCCTTTGCTCTTGGCTTGTTTGTTGTCACGCTACGTGGCAACCCTCCTTTGTTTTGTTTTCGTTTTCCTTTGTCTAAAGCCCCTACGGCTTTTG--CTCTCGTACTCGTGTTTCTCCCTGCTTGTTCTTTCTGTGCACCCGCTCATGCCCTTTTGTGCGAGTGTCACGTTCGTCTTGTTCATTCTTTTGTTTTACTGTTTGACCACGACATCGACCACAGTACACTGACACAACCAAAGAGCTTACA
3_AGAAC				                           TGTAAGCACTTGTCGACTCTGTCGACAGTGCTTTTC-TGTCCCACTTCTTTACTACTCTTTTCACACGTCTTTCGTGACCGAGCCTTGTCGCATGTCTTTCACCACTTCTCCCACCTCATCCCAAATTACATTGCTCCGCAGTGTTGCATTGCTCTTAGCAGTATCCTTTGCTCTTGGCTTGTTTGTTGTCACGCTACGTGGCAACCCTCCTTTGTTTTGTTTTCGTTTTCCTTTGTCTAAAGCCCCTACGGCTTTTG--CTCTCGTACTCGTGTTTCTCCCTGCTTGTTCTTTCTGTGCACCCGCTCATGCCCTTTTGTGCGAGTGTCACGTTCGTCTTGTTCATTCTTTTGTTTTACTGTTTGACCACGACATCGACCACAGTACACTGACACAACCAAAGAGCTTACA
5_GCTGC				                           TGTAAGCACTTGTCGACTCTGTCGACAGTGCTTTTC-TGTCCCACTTCTTTACTACTCTTTTCACACGTCTTTCGTGACCGAGCCTTGTCGCATGTCTTTCACCACTTCTCCCACCTCATCCCAAATTACATTGCTCCGCAGTGTTGCATTGCTCTTAGCAGTATCCTTTGCTCTTGGCTTGTTTGTTGTCACGCTACGTGGCAACCCTCCTTTGTTTTGTTTTCGTTTTCCTTTGTCTAAAGCCCCTACGGCTTTTG--CTCTCGTACTCGTGTTTCTCCCTGCTTGTTCTTTCTGTGCACCCGCTCATGCCCTTTTGTGCGAGTGTCACGTTCGTCTTGTTCATTCTTTTGTTTTACTGTTTGACCACGACATCGACCACAGTACACTGACACAACCAAAGAGCTTACA
3_GCTGC				                           TGTAAGCACTTGTCGACTCTGTCGACAGTGCTTTTC-TGTCCCACTTCTCTACTACTCTTTTCACACGTCTTTCGTGACCGAGCCTTGTCGCATGTCTTTCACCACTTCTCCCACCTCATCCCAAATTACATTGCTCCGCAGTGTTGCATTGCTCTTAGCAGTATCCTTTGCTCTTGGCTTGTTTGTTGTCACGCTACGTGGCAACCCTCCTTTGTTTTGTTTTCGTTTTCCTTTGTCTAAAGCCCCTACGGCTTTTG--CTCTCGTACTCGTGTTTCTCCCTGCTTGTTTTTTCTGTGCACCCGCTCATGCCCTTTTGTGCGAGTGTCACGTTCGTCTTGTTCATTCTTTTGTTTTACTGTTTGACCACGACATCGACCACAGTACACTGACACAACCAAAGAGCTTACA
5_CTTTG				                           TGTAAGCACTTGTCGACTCTGTCGACAGTGCTTTTC-TGTCCCACTTCTTTACTACTCTTTTCACACGTCTTTCGTGACCGAGCCTTGTCGCATGTCTTTCACCACTTCTCCCACCTCATCCCAAATTTCATTGCTCCGCAGTGTTGCATTGCTCTTAGCAGTATCCTTTGCTCTTGGCTTGTTTGTTGTCACGCTACGTGGCAACCCTCCTTTGTTTTGTTTTCGTTTTCCTTTGTCTAAAGCCCCTACGGCTTTTG--CTCTCGTACTCATGTTTCTCCCTGCTTGTTCTTTCTGTGCACCCGCTCATGCCCTTTTGTGCGAGTGTCACGTTCGTCTTGTTCATTCTTTTGTTTTACTGTTTGACCACGACATCGACCACAGTACACCGACACAACCCAAGAGCTTACA
5_GTCGA				                           TGTAAGCACTTGTCGACTGTGTCGACAGTGCTTTTCCTGTCCGACTTCTTTACTACTCTTTTCACACGTCTTTCGTGACCGAGCCTTGTCGCAAGTCTTTCTCAACTTCTCCCACCTCATCCCAAATTACATTGCTCCGCAGTGTTGCATTGCTCTTAGCAGTATCCTTTGCTCTTGGCTTGTTTGTTGTCACGCTACCTAGCAACCCTCCTTTGTTTTGTTTTCGTTTTCCTCTGTCTAA-GCCCGTACGGCTTTTGTCCTTTTGTACTCGCGCTTTTCCCTGCTTGTTCTTTCTGTGCACTCGCTCATGCCTTTTTGTGCGAGTGTCACGTTCGTCTTGTTCATTCTTTTGTTTTACTGTTTGTCCTCGACAACGACCAGAGTACAC------AGCCCATGATCTTACA
3_GAGCC				                           TGTAAGCACTTGTCGACTCTGTCGACAGTGCTTTTC-TGTCCCACTTCTTTACTACTCTTTTCACACGTCTTTCGTGACCGAGCCTTGTCGCATGTCTTTCACCACTTCTCCCACCTCATCCCAAATTTCATTGCTCCGCAGTGTTGCATTGCTCTTAGCAGTATCCTTTGCTCTTGGCTTGTTTGTTGTCACGCTACGTGGCAACCCTCCTTTGTTTTGTTTTCGTTTTCCTTTGTCTAAAGCCCCTACGGCTTTTG--CTCTCGTACTCGTGTTTCTCCCTGCTTGTTCTTTCTGTGCACCCGCTCATGCCCTTTTGTGCGAGTGTCACGTTCGTCTTGTTCATTCTTTTGTTTTACTGTTTGACCACGACATCGACCACAGTACACTGACACAACCAAAGAGCTTACA
3_TGACC				                           TGTAAGCACTTGTCGACTCTGTCGACAGTGCTTTTC-TGTCCCACTTCTTTACTACTCTTTTCACACGTCTTTCGTGACCGAGCCTTGTCGCATGTCTTTCACCACTTCTCCCACCTCATCCCAAATTACATTGCTCCGCAGTGTTGCATTGCTCTTAGCAGTATCCTTTGCTCTTGGCTTGTTTGTTGTCACGCTACGTGGCAACCCTCCTTTGTTTTGTTTTCGTTTTCCTTTGTCTAAAGCCCCTACGGCTTTTG--CTCTCGTACTCGTGTTTCTCCCTGCTTGTTCTTTCTGTGCACCCGCTCATGCCCTTTTGTGCGAGTGTCACGTTCGTCTTGTTCATTCTTTTGATTTACTGTTTGACCACGACATCGACCACGGTACATTGACACAACCCAAGAGCTTACA
SOLO_TAACA			                           TGTAAGCACTTGTCGACTCTGTCGACAGTGCTTTTC-TGTCCCACTTCTTTACTACTCTTTTCACACGTCTTTCGTGACCGAGCCTTGTCGCATGTCTTTCACCACTTCTCCCACCTCATCCCAAATTACATTGCTCCGCAGTGTTGCATTGCTCTTAGCAGTATCCTTTGCTCTTGGCTTGTTTGTTGTCACGCTACGTGGCAACCCTCCTTTGTTTTGTTTTCGTTTTCCTTTGTCTAAAGCCCCTACGGCTTTTG--CTCTCGTACTCGTGTTTCTCCCTGTTTGTCCTTGCTGTGCACCCGCTCATGCCCTTTTGTGCGAGTGTCACGTTCGTCTTGTTCATTCTTTTGTTTTACTGTTTGACCACGACATCGACCACAGTACACCGACACAACCCAAGAGCTTACA
SOLO_GTGAT_GCTGC	                           TGTAAGCACTTGTCGACTCTGTCGACAGTGCTTTTC-TGTCACCACTCTTTACTACTCTTTTCACACGTCTTTCGTGACCGAGCCTTGTCGCATGTCTTTCACCACCTCTCCCACCTCATCCCAAATTACATTGCTCCGCAGTGTTGCATTGCTCTTAGCAGTATCCTTTGCTCTTGGCTTGTTTGTTGTCACGCTACGTGGCAACCCTCCTTTGTTTTGTTTTCGTTTTCCTTTGTCTAAAGCCCCTACGGCTTTTG--CTCTCGTACTCGTGTTTCTCCCTGCTTGTTTTTTCTGTGCACGCGCTCATGCCCTTTTGTGCGAGTGTCACGTTCGTCTTGTTCATTCTTTTGTTTTACTGTTTGACCACGACATCGACCACAGTACACTGACACAACCAAAGAGCTTACA
Truncated				                        ------------------------------------------------TTTACTACTCTTTTCACACGTCTTTCGTGACCGAGCCTTGTCGCAAGTCTTTCACAACTTCTCACACCTCATCCCAAATTACATTGCTCCGCAGTGTTGCATTGCTCTTAGCAGTATCCTTTGCTCTTGGCTTGTTTGTTGTCACGCTACGTAGCAACCCTCCTTTGTTTTGTTTTCGTTTTCCTCTGTCTAAAGCCCCTACGGCTTTTG--CTCCCGTACTCGTGTTTCTCCCTGCTTGTTCTTTCTGTGCACTCGCTCATGCCCTTTTGTGCGA--GTCTCTTTTGTCTTGTTCATTCTTTTGTTTTACTGTTTGTCTTCGACAACGACCACAGTACAC----------------------

Sroscv5 Total LTR diversity Alignment
8 411
5_AGAAC				                           TGTAAGCACTTGTCGACTCTGTCGACAGTGCTTTTC-TGTCCCACTTCTTTACTACTCTTTTCACACGTCTTTCGTGACCGAGCCTTGTCGCATGTCTTTCACCACTTCTCCCACCTCATCCCAAATTACATTGCTCCGCAGTGTTGCATTGCTCTTAGCAGTATCCTTTGCTCTTGGCTTGTTTGTTGTCACGCTACGTGGCAACCCTCCTTTGTTTTGTTTTCGTTTTCCTTTGTCTAAAGCCCCTACGGCTTTTG--CTCTCGTACTCGTGTTTCTCCCTGCTTGTTCTTTCTGTGCACCCGCTCATGCCCTTTTGTGCGAGTGTCACGTTCGTCTTGTTCATTCTTTTGTTTTACTGTTTGACCACGACATCGACCACAGTACACTGACACAACCAAAGAGCTTACA
5_GCTGC				                           TGTAAGCACTTGTCGACTCTGTCGACAGTGCTTTTC-TGTCCCACTTCTTTACTACTCTTTTCACACGTCTTTCGTGACCGAGCCTTGTCGCATGTCTTTCACCACTTCTCCCACCTCATCCCAAATTACATTGCTCCGCAGTGTTGCATTGCTCTTAGCAGTATCCTTTGCTCTTGGCTTGTTTGTTGTCACGCTACGTGGCAACCCTCCTTTGTTTTGTTTTCGTTTTCCTTTGTCTAAAGCCCCTACGGCTTTTG--CTCTCGTACTCGTGTTTCTCCCTGCTTGTTCTTTCTGTGCACCCGCTCATGCCCTTTTGTGCGAGTGTCACGTTCGTCTTGTTCATTCTTTTGTTTTACTGTTTGACCACGACATCGACCACAGTACACTGACACAACCAAAGAGCTTACA
5_CTTTG				                           TGTAAGCACTTGTCGACTCTGTCGACAGTGCTTTTC-TGTCCCACTTCTTTACTACTCTTTTCACACGTCTTTCGTGACCGAGCCTTGTCGCATGTCTTTCACCACTTCTCCCACCTCATCCCAAATTTCATTGCTCCGCAGTGTTGCATTGCTCTTAGCAGTATCCTTTGCTCTTGGCTTGTTTGTTGTCACGCTACGTGGCAACCCTCCTTTGTTTTGTTTTCGTTTTCCTTTGTCTAAAGCCCCTACGGCTTTTG--CTCTCGTACTCATGTTTCTCCCTGCTTGTTCTTTCTGTGCACCCGCTCATGCCCTTTTGTGCGAGTGTCACGTTCGTCTTGTTCATTCTTTTGTTTTACTGTTTGACCACGACATCGACCACAGTACACCGACACAACCCAAGAGCTTACA
5_GTCGA				                           TGTAAGCACTTGTCGACTGTGTCGACAGTGCTTTTCCTGTCCGACTTCTTTACTACTCTTTTCACACGTCTTTCGTGACCGAGCCTTGTCGCAAGTCTTTCTCAACTTCTCCCACCTCATCCCAAATTACATTGCTCCGCAGTGTTGCATTGCTCTTAGCAGTATCCTTTGCTCTTGGCTTGTTTGTTGTCACGCTACCTAGCAACCCTCCTTTGTTTTGTTTTCGTTTTCCTCTGTCTAA-GCCCGTACGGCTTTTGTCCTTTTGTACTCGCGCTTTTCCCTGCTTGTTCTTTCTGTGCACTCGCTCATGCCTTTTTGTGCGAGTGTCACGTTCGTCTTGTTCATTCTTTTGTTTTACTGTTTGTCCTCGACAACGACCAGAGTACAC------AGCCCATGATCTTACA
3_GAGCC				                           TGTAAGCACTTGTCGACTCTGTCGACAGTGCTTTTC-TGTCCCACTTCTTTACTACTCTTTTCACACGTCTTTCGTGACCGAGCCTTGTCGCATGTCTTTCACCACTTCTCCCACCTCATCCCAAATTTCATTGCTCCGCAGTGTTGCATTGCTCTTAGCAGTATCCTTTGCTCTTGGCTTGTTTGTTGTCACGCTACGTGGCAACCCTCCTTTGTTTTGTTTTCGTTTTCCTTTGTCTAAAGCCCCTACGGCTTTTG--CTCTCGTACTCGTGTTTCTCCCTGCTTGTTCTTTCTGTGCACCCGCTCATGCCCTTTTGTGCGAGTGTCACGTTCGTCTTGTTCATTCTTTTGTTTTACTGTTTGACCACGACATCGACCACAGTACACTGACACAACCAAAGAGCTTACA
3_TGACC				                           TGTAAGCACTTGTCGACTCTGTCGACAGTGCTTTTC-TGTCCCACTTCTTTACTACTCTTTTCACACGTCTTTCGTGACCGAGCCTTGTCGCATGTCTTTCACCACTTCTCCCACCTCATCCCAAATTACATTGCTCCGCAGTGTTGCATTGCTCTTAGCAGTATCCTTTGCTCTTGGCTTGTTTGTTGTCACGCTACGTGGCAACCCTCCTTTGTTTTGTTTTCGTTTTCCTTTGTCTAAAGCCCCTACGGCTTTTG--CTCTCGTACTCGTGTTTCTCCCTGCTTGTTCTTTCTGTGCACCCGCTCATGCCCTTTTGTGCGAGTGTCACGTTCGTCTTGTTCATTCTTTTGATTTACTGTTTGACCACGACATCGACCACGGTACATTGACACAACCCAAGAGCTTACA
SOLO_TAACA			                           TGTAAGCACTTGTCGACTCTGTCGACAGTGCTTTTC-TGTCCCACTTCTTTACTACTCTTTTCACACGTCTTTCGTGACCGAGCCTTGTCGCATGTCTTTCACCACTTCTCCCACCTCATCCCAAATTACATTGCTCCGCAGTGTTGCATTGCTCTTAGCAGTATCCTTTGCTCTTGGCTTGTTTGTTGTCACGCTACGTGGCAACCCTCCTTTGTTTTGTTTTCGTTTTCCTTTGTCTAAAGCCCCTACGGCTTTTG--CTCTCGTACTCGTGTTTCTCCCTGTTTGTCCTTGCTGTGCACCCGCTCATGCCCTTTTGTGCGAGTGTCACGTTCGTCTTGTTCATTCTTTTGTTTTACTGTTTGACCACGACATCGACCACAGTACACCGACACAACCCAAGAGCTTACA
SOLO_GTGAT_GCTGC	                           TGTAAGCACTTGTCGACTCTGTCGACAGTGCTTTTC-TGTCACCACTCTTTACTACTCTTTTCACACGTCTTTCGTGACCGAGCCTTGTCGCATGTCTTTCACCACCTCTCCCACCTCATCCCAAATTACATTGCTCCGCAGTGTTGCATTGCTCTTAGCAGTATCCTTTGCTCTTGGCTTGTTTGTTGTCACGCTACGTGGCAACCCTCCTTTGTTTTGTTTTCGTTTTCCTTTGTCTAAAGCCCCTACGGCTTTTG--CTCTCGTACTCGTGTTTCTCCCTGCTTGTTTTTTCTGTGCACGCGCTCATGCCCTTTTGTGCGAGTGTCACGTTCGTCTTGTTCATTCTTTTGTTTTACTGTTTGACCACGACATCGACCACAGTACACTGACACAACCAAAGAGCTTACA

Sroscv5 FLE LTR diversity Alignment
6 411
5_AGAAC				                           TGTAAGCACTTGTCGACTCTGTCGACAGTGCTTTTC-TGTCCCACTTCTTTACTACTCTTTTCACACGTCTTTCGTGACCGAGCCTTGTCGCATGTCTTTCACCACTTCTCCCACCTCATCCCAAATTACATTGCTCCGCAGTGTTGCATTGCTCTTAGCAGTATCCTTTGCTCTTGGCTTGTTTGTTGTCACGCTACGTGGCAACCCTCCTTTGTTTTGTTTTCGTTTTCCTTTGTCTAAAGCCCCTACGGCTTTTG--CTCTCGTACTCGTGTTTCTCCCTGCTTGTTCTTTCTGTGCACCCGCTCATGCCCTTTTGTGCGAGTGTCACGTTCGTCTTGTTCATTCTTTTGTTTTACTGTTTGACCACGACATCGACCACAGTACACTGACACAACCAAAGAGCTTACA
5_GCTGC				                           TGTAAGCACTTGTCGACTCTGTCGACAGTGCTTTTC-TGTCCCACTTCTTTACTACTCTTTTCACACGTCTTTCGTGACCGAGCCTTGTCGCATGTCTTTCACCACTTCTCCCACCTCATCCCAAATTACATTGCTCCGCAGTGTTGCATTGCTCTTAGCAGTATCCTTTGCTCTTGGCTTGTTTGTTGTCACGCTACGTGGCAACCCTCCTTTGTTTTGTTTTCGTTTTCCTTTGTCTAAAGCCCCTACGGCTTTTG--CTCTCGTACTCGTGTTTCTCCCTGCTTGTTCTTTCTGTGCACCCGCTCATGCCCTTTTGTGCGAGTGTCACGTTCGTCTTGTTCATTCTTTTGTTTTACTGTTTGACCACGACATCGACCACAGTACACTGACACAACCAAAGAGCTTACA
5_CTTTG				                           TGTAAGCACTTGTCGACTCTGTCGACAGTGCTTTTC-TGTCCCACTTCTTTACTACTCTTTTCACACGTCTTTCGTGACCGAGCCTTGTCGCATGTCTTTCACCACTTCTCCCACCTCATCCCAAATTTCATTGCTCCGCAGTGTTGCATTGCTCTTAGCAGTATCCTTTGCTCTTGGCTTGTTTGTTGTCACGCTACGTGGCAACCCTCCTTTGTTTTGTTTTCGTTTTCCTTTGTCTAAAGCCCCTACGGCTTTTG--CTCTCGTACTCATGTTTCTCCCTGCTTGTTCTTTCTGTGCACCCGCTCATGCCCTTTTGTGCGAGTGTCACGTTCGTCTTGTTCATTCTTTTGTTTTACTGTTTGACCACGACATCGACCACAGTACACCGACACAACCCAAGAGCTTACA
5_GTCGA				                           TGTAAGCACTTGTCGACTGTGTCGACAGTGCTTTTCCTGTCCGACTTCTTTACTACTCTTTTCACACGTCTTTCGTGACCGAGCCTTGTCGCAAGTCTTTCTCAACTTCTCCCACCTCATCCCAAATTACATTGCTCCGCAGTGTTGCATTGCTCTTAGCAGTATCCTTTGCTCTTGGCTTGTTTGTTGTCACGCTACCTAGCAACCCTCCTTTGTTTTGTTTTCGTTTTCCTCTGTCTAA-GCCCGTACGGCTTTTGTCCTTTTGTACTCGCGCTTTTCCCTGCTTGTTCTTTCTGTGCACTCGCTCATGCCTTTTTGTGCGAGTGTCACGTTCGTCTTGTTCATTCTTTTGTTTTACTGTTTGTCCTCGACAACGACCAGAGTACAC------AGCCCATGATCTTACA
3_GAGCC				                           TGTAAGCACTTGTCGACTCTGTCGACAGTGCTTTTC-TGTCCCACTTCTTTACTACTCTTTTCACACGTCTTTCGTGACCGAGCCTTGTCGCATGTCTTTCACCACTTCTCCCACCTCATCCCAAATTTCATTGCTCCGCAGTGTTGCATTGCTCTTAGCAGTATCCTTTGCTCTTGGCTTGTTTGTTGTCACGCTACGTGGCAACCCTCCTTTGTTTTGTTTTCGTTTTCCTTTGTCTAAAGCCCCTACGGCTTTTG--CTCTCGTACTCGTGTTTCTCCCTGCTTGTTCTTTCTGTGCACCCGCTCATGCCCTTTTGTGCGAGTGTCACGTTCGTCTTGTTCATTCTTTTGTTTTACTGTTTGACCACGACATCGACCACAGTACACTGACACAACCAAAGAGCTTACA
3_TGACC				                           TGTAAGCACTTGTCGACTCTGTCGACAGTGCTTTTC-TGTCCCACTTCTTTACTACTCTTTTCACACGTCTTTCGTGACCGAGCCTTGTCGCATGTCTTTCACCACTTCTCCCACCTCATCCCAAATTACATTGCTCCGCAGTGTTGCATTGCTCTTAGCAGTATCCTTTGCTCTTGGCTTGTTTGTTGTCACGCTACGTGGCAACCCTCCTTTGTTTTGTTTTCGTTTTCCTTTGTCTAAAGCCCCTACGGCTTTTG--CTCTCGTACTCGTGTTTCTCCCTGCTTGTTCTTTCTGTGCACCCGCTCATGCCCTTTTGTGCGAGTGTCACGTTCGTCTTGTTCATTCTTTTGATTTACTGTTTGACCACGACATCGACCACGGTACATTGACACAACCCAAGAGCTTACA


Non-chromoviral gypsy-like Superfamily Alignment
41 743
Srosgyp1                                       HIAAGIVRPSFSPWASPVILIKKKTGEYRLVVDYRRLNAVSVPDAYPLPRLDDTLEAMAGAKFFSSLDLASAYHQVPLHPDDCSKTAFVTKNGVFEYTVVPFGLRNAPGHFQRCINTVLADVAGVS--MYLDDIVIFSPTFDAHLATLRTVLERLRAVNLQLRRDKCSFIQDELEYLGHLVSKHGVKPNPAKIDAIFSMPAPKDVRELRAFLGMAGFYRRFVDKFAEIGAPLYALLRDGTEFKFGEPQQVAFRRLKAALASSPVLVYPDFARPFTLATDASGVGLGAVLQQRLRPVAFISRVLNKAERKYSVTEQECLALVWAVKKFRPYLHGQRFTVVTDHRALQWLRNLKDPTGRLGRWALALQDMDFDVVHKPGTENVVADALSRLIALLREQAKDPFCKAVTAYLHDATVPDFDDFTISEKIVVPETLRKSVFLKVHADPTSGHLGVQRTHDRASRNFFWPGLYADVKTWTLQCGSCLRAK-DTAPRKLPLGTVVATHPLDVVAMDVLGPLPVTDAGNKYVIVACDLFTRFMVTAAVPDQKTPRVVDFVVNRVVATLGTPRKFLTDQGPNFRSNDAKAFYHALGAKKVWTTPYHPQTNGTVERFNRTLTRMLAAFVESNQADWDTYLGLVTSAYNTTFHAAVGNTPFFLMFGREPGLPAEPDAADQAHHVARATEVLAEAHELVRDFIVQRRSERDSANADKPDPPAFSTNDRVLLYTPRVKPGTTTKLARLWRGPYVV
Srosgyp2                                       FLKDGVIKPSFSPWASPVVLVKKKSGEWRFCVDYRKLNAVTVPDAFPMPRLDDTLDNMGGASFFTTLDLASAYHQCPLAEDARQKTAFITHTGLYEFQVVPFGLRNAPAFFQRSMQAALADVRNAC--IYLDDILLFSSSFDEHIALLDKVLQRLQEVGLRLKREKCHFLQRRTEYLGHIVSADGVRPDPAKLDGISKLAPPSSVEDIRRVLGMIGFYRRFIPQFARIAAPLYRLLKKDVPFDFGEQQLAAFNELRAELCRAPVLAYPDFTRAFRITTDASGTGLGAVLSQAHHPVAFISRALNAAEKNYSVSEQECLGVVWAIRKFRPYVFATTFEVVTDHAALRWLRSIRDPRGRLGRWSLELQDCDFEVIHRPGSSNVVADALSRLPAIKAGQQADPLCVAVRAAREGKEAVDLHHFRDVGQAVLPASLLKQALRQAHDHPSSGHLGIERTYRRVSAQFYLPGLYARTKEYVQCCVPCQRVK-QKPPTALPMGRVVASRPMELVAMDFLGPLPASARGNKHLLVISDVFTKFVMAVPLRDQKAATVVDALTTHFFATHGIPEKLLSDQGPSFRAKDTADLFRLLRVRKIWTSPYHPQTDGMVERWNRTVCKMLGTLVNTRQTDWDKFVGLVTLAYNTSFHPTVGNTPYFLRFGCEPPTSVTSILSDVSGHMVDVLSALHQAHARAKELLADATQAREELNQHKADKKEFKAGDLVLLHVPRVPTGAKLKLGKPWRGPFKV
KRZ00760.1_Trichinella_zimbabwensis            MLRRDVIEPSSSPWASPIVLVKKKDGSCRFCVDYRQLNNLTRKDAHPLPRIDDTLDALAGAQWFSTLDLASGYWQVEMEQQDREKTAFTTPFGLYQFKVMPFGLCNAPATFQRLMETALRGLVGSDCLVYLDDVIVFGKTAEEHTARLREVFRRLREVGLKVKPEKCRLMKRKVAYLGHIISEKGIATDPSKTCAVREWPTPTCVSELRQFLGLASYYRKFVNGFANVAAPLHRLLEKGAEWDWSKACQSAFDALKYHLTSAPVLAYPDFHRQFIVDVDASGDGLGAVLSQSERVVAYASRTLTKAERRYCATRREMLGLVWALREFRPYLYGQRFLVRTDHSCLRWLTTFKEPEGQVARWLESLAELDFEVEHRAGRLHGNADALSRTSKLLAAQQADPEIRLLRQWVVGASWPV-RSWVDEDQTLVPRALRNEVLQSMHDSRYAGHLGERRTLARVRSRFYWPGMSGDVHTWCRTCTQCARRKGPTKNNRAPMQAMAAGYPLQRVGMDILGPLEKTPSGNRYVLVLTDYFTKWTAAFPLANMEASTVAKVLVEKYIAYFGAPDHLHSDQGRSFEASVVLEMCRLFGIKKTRSSPYHPQGNGQAERFNRTLLDMLSIMVDGNPCRWDDMLPFVMLAYNSSVHESTGVTPAIAMLGRELRLPLDVQIGGLPDYIRETRERIDRVHQLARDHLKTQQRRQKCLHDRHAKESRFCPNDRVWLAMPRRG-----KLDRGWEGPYQV
KRX12750.1_Trichinella_nelsoni                 MLHMGVIEPASGPWSSPVVLVRKKDGSPRFCVDYRRLNAVTRVDAQPIPRIDDTLDALAGAKWFSTLDLASGYWQVEVAERDREKTAFSTPLGLFQFRVMPFGLCNAPATFQRLMEKALRGLTWKTCLVYLDDIIVFGKTEEEHLERLEGVLSRLQSVGLKIKPEKCQLMRQSVHYLGHIVTQHGVGTDPEKTAAVQEWPTPRCVREVRQFLGLASYYRRFVRNFAGVANPLHALTKKGEKWRWGPKEEEAFARLKDALVSPPILCHPDFDRTFLVDVDASEDAIGAVLSQQPGVVAYASRSLSRAERSYCATRREMLALVWATHHFRPYLYGRKFTARTDHNSLKWLRNFREPEGQVARWLEKLAEFDFEVVHRPGKKHQNADALSRRALVERWQKEDAECMQVREWIEKETWPQLDRIVLQERLLIPRRNIPEILKTIHNQPTGGHLGVAKTLAKVRQRYYWPQQREDVEDWCRACQTCAARAIPTRKLQAPMQLQPVSHPFQRVAMDLVGPLEETQSGNRYILVVCDYFSKWPEAFPLPNAEARTVATALVNGVFCRYGAPETLHSDQGRNFESELVKEVCQLFGVTKTRATAYHPQSDGLVERMNRTLLDMLAKASIDHPEDWDVYLDRTLLAYRTSVHCTTGATPSRVLFGRELRLPVDLMYGSAGEYVQHLRRDLERVYEVVRKKAGREQRRQKAWKDRKAYGPVYEPGDLVWMQLPTKT-----KLGAYWDGPYQV
KFD63786.1_Trichuris_suis                      MLRQGIIEQTCSPWSAPVVLVRKKDGGQRLCVDYRQLNAITEKDAQPMPRIDDTLDMLKGATWFSTLDLASGYWQVEMHPADKQKTAFSTPDGSYQFRVMPFGLCNAPATFQRLMGNVLAGLLGTKCLVYLDDIIVFSTTEAEHLVRLREVMGRIQAAGLKVKPSKCKLMRKEVLYLGHVVSEKGIAVDEAKCEAVASWPTPRNGHELRQFLGLASYYRRFVKGFADIASPLYELLRKENSWEWSASREESFLVLKEALVAAPVLALPDWQCPFILDADASNDSLGAVLAQK-HPVAYASRTLSKPERNYCATRRELLSLVWAVEQFRPYLYGVKFTVRTDHNCLIWLKNFKEPQGQVARWTERLAEFDMVIEHRPGKRHSNADAMSRRPEIEQCQTETSDTSAVLNWIRSASWPG-RSLVIRDQVVVPWKLRNNVLAMLHDSAVGGHFGAKRTLEKARQRFYWPGMKKDATLWCRRCHRCGARR--CQKQRAPLVCSETGYPMQRVGMDFLGPFPPTRNGSRYVLVVADYFTKWTEAYSCSTMEAQETAELLVTQFFAKFGTPDTIHSDQGRTFEASLMGNLFELFGIEKTRTTPYHPQSNGLVERFNRTLLDVLRALVSETPGNWDSALPFATMAYNTSVHEATGVTPYFALFGREVRLPVDIQYGHISAYIWQTRERMHKVHSFMRRRMRIDQRRRKEYYDKNASASVFEVGDKVWLAIPKRH-----KLSPSWEGPYSV
KFM56688.1_Stegodyphus_mimosarum               MQESNVIEPSASPWASPIVLVRKKDGSTRFCVDYRRLNEVTKKDSYPLPRIDDILDTLSGSKWFSTLDLKSGYWQVEIHPDDREKTAFTTGQGLWQFKVMPFGLCNAPATFERLMETVLKGLSYEACLIYLDDIIIVGKSFEEHLENLRKVLQKLKEANLKLSPAKCKLFRQEVTYLGHVISAEGVRTDPEKVSAVKDWRRPENVHQLRSFLGLCTYYRRFVKDFSSIARPLHKLTESKQKFVWTKECENAFKNLKEALTSAPILTYPQLDRPFILDTDASNESVGAVLSQEERVVAYWSKCLSKPERNYCVTRKELLAIVKAVEHFHHYLYGRKFLLRTDHASLAWLLNFKNPEGQIARWIQRLQEYDITIRHRKGQSHGNADALSRRPEIRKDQLQDRDIKPIIELMETSNRKPTDSLHIRNQLVLPRSRIPDVLKELHSSPAGGHFGIMKTLQRVRERFYWNNAKDDVQKWCRTCDACVSRKGPKKRSRGKLQRYNVGAPFERIAFDILGPLPRTADGNKYILVAIDYFTKWPEAYPIPDQEAVTVAEMMIQHWISRFGVPLQLHSDQGRNFTSAVVKELCKLLGIDKTQTTPLHPQSDGMVERFNRTILNNLSLVVSRNQQDWDKKLPLFLLAYRSAVHETTGYSPSQMLFGRDLRLPCDLLFGSPEEYIQDLQARFEVMHNFARERVNLATEKMKTRYDTRATGHRFNEGDKVWLWNPTRRKGLSPKLQSPWDGPYTV
KMQ88902.1_Lasius_niger                        MRTQGVIEESQSPWISPAVLVRKKDGTIRFCVDFRKLNAVTIKDSYPLPRIDDILDQLAGNYWFSTLDLKSGYWQLKIRPEDKEKTAFSIGRGLWHFTVMPFGLCNAPATFERLMERVLRNLISKICLVYLDDVIIFGKSFAEMIENLRKVFLRLREANLKINPKKCVLFGKEVKYLGHIVSAEGVTTDFEKIAAVREWPVPHTKKQLRSFLGFCSYYRKFVKDFSSLAKPLYALTENQIKFVWGEECQKAFEKLKLMLSSSPVLSFPKEEDEFVLDTDASNIGIGAVLSQKEKVIAYFSRVLSKAERNYCVTRRELLAIVDSIKSFRHYLLGRKFLIRTDHVSLQWLMSFRDLEGQLARWLERLQQYEFKIIHRKGISHKNADGLSRRLEWRRAQEEDPSISIILHGKEAGVRPPRDALVVKEQLVVPRKRVKEILQETHDSPTGGHFGINKTLEKIRKRFFWATCKQDVEEWCRTCEVCISKKGPLGKGKSPLQIYNVGAPLERVQMDILGPLPSTKFGNRFLLVIVDCFTKWVEAFPLKNIRAKTVAEVFVSQFISRHGVPTEVHTDQGKNFESRLFSELMGLLGIKKTRTTPLHPQSDGQVERQHQTITNYLAKYIAENQKDWDRWVPMFLLAYRSSKHETTGITPAELYFARDLRLPVDLLRGPGGNFVKNLKEKLEEIHSCVRERISLKSFQMKTRYDRGAREVLFQEGQRVWFYNPRRFKGKAPKLQSNWEGPFRI
XP_021349841.1_Mizuhopecten_yessoensis         LLDTGVVIPSSSEWASPVVLVRKKDGGVRWCIDYRKVNEVSVKDAYPLPKIEECLDTLSGATLFSTVDLMSGYHQIEVDEMDRSKTAFVTKQGLFEYTRMPFGLSNSPSTFQRAMELVLRGFQWVILLIYLDDVIVASRSFEEHMQHLRQVFSRIREHGLKLKAKKCRLFREEVLFLGHIINGDGISTNPKLVDDVLNWPVPSNCRELQSFLGLTNYYRRFVQNYAEIALPLHDLTRKEVKFVWEDRQCEAFEALKKAITTAPILSYPLENCKFVIDTDASNRSIGAVLSQVEKVVAYASRRLTPAQEKYCVTRRELLAVVAFCQHFKHYLLGRRFLLRTDHSSLSWLFRFKSPQGQLARWLEEVSQYSFDIEHRAGKLHVNADAMSRIPELHEEQMQDEDLKQLYSCVANSETVPLQQFKLIHRLLVPFQMRKEIMQACHEAVYSGHQGEKRTLERVKKDFHWHNMSMDVSIFVRKCHVCAAEKKSSRTMRAPLQTYICGAPMDRIQLDVVGPFPISDAGNKYILVIIDQFTKWVEAYPITQQDSNTTAKKLVLEFISRFGVPLEIHTDQGRNFQSALFKEVCRLLGIAQTRTTPYHPSSNGQVERFNRTLLQMIRCYLDHGQAHWDENIPLLLSAYRSTPHPATGFTPNLLMLGREVHSPPELIYMDAPTYLDRMLEGMHITEELARKTLRASKVHQKKVYDLRARGREYHVGDLVYVKNQSRSVGQSPKLQSVWNGPFVI
XP_023205547.1_Xiphophorus_maculatus           MLEAGVVVPSSSEWASPVVLVRKKDGGVRWCVDYRRLNDLTLKDAYPLPKMEECLDVLGEATIFSTLDLQCGYWQISVDPNDRCKTAFITRYGLYEYTRMPFGLCNAPGTFQRAMELVLRGFQWKILLIYLDDIIVLGRGVEQNLQHLADVFERLHSYGLKLKPKKCQLLRDKVLFLGHVVSGEGISPNPELIKDVQEWQPPTNTQQLQAFLGLCNYYRRFVSGFAELAAPLNNLLKKKAEFQWGEAQQKAFLQLKHGLTVAPVLAYPAAEGDYILDTDASSYSIGAVLSQVERVISYASNHLTPTQQRYCVTRRELLAIVKYTRQFRHFLLGRKFLLRTDHGSLAWLFRFKHPEGQLARWLEELSQYDFDIEHRSGLQHSNADALSRQAQLSAAQKEDTVLSILHSWKEAGSLPTKLQIELHQLLLVPASLQMEVMQACHDPPLSGHLGETKTLQRLRQSFHWYGMGSDLHKYIQQCPQCKGLKSSSPSKKAKLQSYQAGAPMDRLHLDILGPFPISSSGNKYILVIMDQFTRWVEAFPVPDQGAETTARMLVNNFLARFGAPLELHTDQGRNFESVLFKKICQLFQISKTRTTPYHPASNGQVERFNRTLLQMIRCYVDQNQKNWDEHLPLLTAAYRSAQNSSTGFSPNMLMLGREVHQPQELWLGDPLAYVHDLEKTLGEAHDMARQHLRGAQLRQKRTHDLRAKECSYNIGDLVYVKDNTKKLGFSPKLQPPWKGPCII
AHN53418.1_Nuttalliella_namaqua                MLSKSIVRPSSSPWSSPVVLVPKKDGSIRFCVDYRRLNKVTRKDVYPMPRIDDALDAVCGANYFSSLDMRSGYWQIPMAEEDKEKTAFVTPDGLYEFNVMPFGLCNAPATFERMMDTVLRGLRWKVCLCYLDDVVVYSSSFSEHLQRLSFVLAAFRQAGLQLNHKKCHFGYQQLKILGHVVSPKGVTPDPEKVRAVVDFPKPRTTKELRSFLGLCSYFRRFIKNFASIASPLTTLSSDTTPFVMDKSCDEAFATLKSLLASCPVLQHFDPSATPELHTDASGTGLGAVLTQREHVVAYASRRLTKAEQNYSITEKECLAVVWSVGKFRPYLFGRPFVVVTDHHALCWLSSLKDPSGRLGRWALRLQEFHISVYYKSGRRHRDADALSRCSTFLADQLKDPFAAALINQLNGSSSSTNRHYVLSDLLVIPAHLKNEVLRSLHDDPTSGHLGFYKTYDRVRRRFFWPRQYSSVHKYVVSCPACQKRKPCPSPPAGQLPLEPPRQPFERVGIDLFGPLPKSRSGNCWVIVVIDHLTRYVITGPLPSSTAADVAQFFIHQVLLRHGAPRVMISDRGRQFLSELLKEVLAACSVTHRFTSPYHPQTNGLTERFNHTLADMLSFYISSEHTNWDELLPYVTFAYNTAVQSTTHYSPFFLLFGCEPSHTIDTLFP--NPFLSDATCRTEECRQIARFRTFDTQQKSKTRYDEGRRVIAYRSGDLVWLWVPTRKQGLSEKLLCHYIGPYKV
KZS20305.1_Daphnia_magna                       MLEDGIIKESHSPWSSPVVLIKKKTGDYRVCVDFRRLNAVTKCDVYPLPRIDDVLDRLAGANFFSCLDLASGYWQVPVAPEDQEKTAFITPDGLYSFVRLPFGLNCAPATFQRLMDKVLAGLKWNMCLVYLDDILIFGKTFDEHLARLDMVLKAVECANLTLNVDKCIFGASVVSHLGHVINAEGIHPESEKVRALTEMPV-KNLKSLRAFLGLASFYRRFIPDFATIAQPLQSLLKKNAVWNWTDKQEAAKKEIISRMTSAPVLAHFDEALKVTVQTDARQIGLGAVLSQDQRPVAFISRKLTDTETRYHANELECLAVVWALKKLRSSVYGRHFTIKTDSSAVKWMMSKKEVKGKFLRWIMELQEFTFDIEHVKGVENQVADALSRNPELALLQQQDGKLRSIFTSLQSVAPSKIQGIVIRGLLVVPSILRRQVLEACHDTPSSGHQGVEKTLFKIKSRFWWPRLGKSVQNFVNSCIFCLKHKHSVGLPVGKLPIKPPSSPFQLIGVDHLGPFKETPSGHRHVIVFIDYLTKRVEMAPVP---------------------------------------------------------------------------------------------------------------------------------------------------------------------------------------------------------
XP_025016786.1_Tetranychus_urticae             LLRDGIIVDSFSPWCSPVVLVSKKTGDWRMCVDYRKLNAITVKDSYPIPNINVSLDALKGSQYFSLLDLRSGYHQVELAKEDRQKSAFVTSFGMYEYVTMPFGLCNAPATFQRLMNCCLSGLKYSCCLVYIDDIIVFSKTIEEHFVRLKAVFNRLRAAGLTLKPDKCFFFKRKILYLGHIISYAGQEPDPEKIRAVKNFPIPLTLRDIRAFVALCSYYRKFIKDFAKIAQPLTQLTKKETPFVWGQDQMEAFEYLKACLIRAPVLAHYDHTLETQLRTDASDVGLGAILLQKWKPVAFASRQIRGAEINYPISDKECLAIIYAFEKFRHYLEGIKFEIVTDHCALCFMRSKTKLPPRLMRYAMTLQSFEFTITYKSGKIHKDADCLSRYPNLMNQQRDDPLIQAQIQQLNDIEKLE-RNHRLQDNWVVPASLIKTILQSYHNDVVSGHCGLYQTYAKLKPKYYWPKMSRDIANYIKTCEECQRNKKGTGNAVPPLKPIYVSAPFEKIGIDILGPLPPS-AGKEYIIVATDYFTRWVEMKAIAKKDTINTAKFLIENILCRHGCPKTIVSDQGRNFIADTIKEIALFMNTKWQLSTTYHPQTNGMTERVNRTICEMLSHYCQETNRRWSQILPLMNFAYNTSTNQSTQFSPFYLLYGREPTLPIDLKI-RLSDYVEFIHNEWTTVKEQARMNSDESKEKQSKNYERRRRLRTFSIGDLVLYEKQVRSN----KLDSKYEGPYEI
GBB96358.1_Rhizophagus_clarus                  MLKLERIRPSKSPWASPVTLAKKKTGNYRFCVDYRKLNAVTITDAYPLPRIDELLERYRTAKWFTSLDLAAGFHQVEMAEEDKEKTAFICSKGLYEYNVMPFGLKNAPGTFQRLMDEILSEYIGEFVVVYIDDIMIYSKSFEEHMEHLEKVLRKLKEKNIILKLKKCKFGERNIEFLGHIVGRDGLKPEEKKIEKIRNMERPRNVKEIRSFLGLCSYYRKFVKDFSRIAKPISNLVRKNVEFKWEEKQQEAFEELKKRLMEYPVLIQPDFNKKFILMTDASGEGLGAVLGQRERVIAYASRSLTGAETNYAITDLECLAVVWAVQHFHKFLIERKFEIITDHAALKGLMNAKIPKGRRARWIMELQQYDCEMIHRSGKENKNADALSRMKYENSSKSNEKEV----------------------KVIKPRNSKQKYVK------VGGKWHIDK----------------------------------------------------------------NMKNRKW------------------------------------------------------------------------------ENIGYYTDKEAILLNLDDKSEKE-------------------------ILQKLGRK----------------------------------------------------------------SNRK-----------------
XP_020627207.1_Orbicella_faveolata             MLDQGVIRPSASPWASPVVLVKKPDGSDRFCADFRRVNAITKKDSYPLPRIAESLDALAGTQYFSSMDLMSGYWQIEMDPESREKTAFVTHAGLFEFNVMAFGLCNAPSCFQRLMECVLRGLNWRIALIYLDDVLVYSRTFDEHLQHLRLVFDRFREAGLKLKPKKCSFGQKNVKFLGHVISPEGVQPDPAKIEAIKEYPVPRKVKDVRAFLGLANYYRKFVKDFAKIAGPLHELTKKGLKFQWTNECQAAFDLLKTALTQAPILAYPDFTLPFDLYVDASDDALGMVLGQIEVVISYSGRKLLPAEKNYSVTEREALAAVAGVKYFQPYLYGRKFTIHTDHNAVRWLMNIREPTGRLARWALLLQQYDFEIVHRSGKSNGNADALSRRERIKDLQRKDPALADIIAYLEFEDLPEDEQYYLDPQLVVPSSLRHEVLINAHDVPTGGHLGVNKTYAKLRDRYFWPKMYMDVQHWCLSCEHCAMKKSPKQRQTAPLLPIPVEAPFEKVSCDISGPWPVTHNNNRYILVFVDMCTKWTEAFAIPNIEAKTVAEIFVNEIVSRHGAPRVLLSDRGSNFLSSLFREVCFLMNTDKIFTSGYRPQTNGLVERFNGTLAQSLSMYVSSHQKDWDEQLSSVLFAYRVSPSEVTGESPFYMLYGREPLLPMDTALLLVAEHRARVVEHVERVRRIAAENTQRAQQKMKELHDLQAVPPPFSLGDKVWVYTPKNRKGLSKKLAHNYHGPYRI
PAA85162.1_Macrostomum_lignano                 LLEKGQIEEAQSPWCFPLVCVKKKSGEMRMCVDYRKLNEVTVKDAVPMPRVDDALEAVHGAKIFSTMDLHSGFWQVGVRPQDQDKTAFAVPHGQFRWKVMPFGLVNSPATFTRLMAAVLDKQMWKTCLVYIDDLLVWSTDVDEHLRRLEEIFSKLRQANLCLKPQKCHFLQKQVKFLGHTLSAAGISTDEEKVQEVKNWPTPRSSTELHSFLGLCGYYRKFIKDFAAIAAPLTRLTTKDAKFEWKTEQQLAFETLKERMTSSEVMAHPDFSGEFILDTDSSKMGIGAVLSQVERVIAYGSKTLNQAERNYCTTRLELLAVVTFIMKFRYYLLGKAFCLRTDHSSLQWLKNFSDAEGQVARWLEKLAPFQYRIVHRPGRSHGNADAMSRKPNLASEQDQDDDLRTVKEALGSNPVPD-DDLVLQEQMVLPRKALDRILKTLHEGVGGGHMGFAKTKFKVLQRYWRPGLSRAIEEYIRGCATCCKSK-PGKRNRAPLQPLTFAAPFDCVMMDIVGPLPRSKAGNIYLLTVQDSFTKWPDAYPLRNQKARTVARALFNRWISQHGCPSTLHSDQGRNFESQVMREMCRILEIRKSRTTAYHPSGNGQVENFNKSLKSILKCCLEDSGRDWEEFVSSALMAYRSSVHRATGYTPHYMVYGTEMRLPIDLTDQSHVNFVKELEDKLQTAHRAARQQLNTYQRRQKDQYDKRTRGSDIQEGDHVFVYSPALKPDEAAKFHVSWLGPVKV
PNF35657.1_Cryptotermes_secundus               MLAKGVITSCASPWAAPVILVPKKSPDYRFCTDFRGLNSVTSTPVYPIPDIKSNLSLMAGSRYFTLLDIENAYWNIPIREEDKDKTGFVTPFGSFRYEKMAFGLSGAPSTFQRVMDAMLVGLRDVEVLVYLDDLLLFSETIEDHMRRMKLVFERVREANFKLSVAKCTFAVPEVVYLGHVVNSNGVAPDPSKVTAIREFPRPRTVKDVRSFLGLSGYYRAFIRNYAAMSRPLTQLTRKDEKFVWTDSQQLAFDDLKAALTSESVLAHPRFDQQFILSTDASDYAISAIFSQLERPISFASRMLNAAERNYSTTQKELLAVVFGTQIHRCFLYGRKFKIVTDHAALKWLITKNHHCARLTRWVLKLSEYDFEIEHKAGKKHVNADCLSRHITVYTGQQQDPYCKEIMDEISTDTR---SKFFISDKLVVPHNLIQPIIEMHHDKVFAGHQGVKRTRDLIKLNYFWPNMDRDVETYVRQCESCAKFK-VGRHPTAPLELPETTSPFEMTSIDICGPYPETKRRNRYLLTFIDHFSRYPEAIPIPRQDAPNVARALVTEIFSRLGCPQALSSDQGSNFMSELFQEMCKLLQVKRINSTAFNPQMQGKVEKFHLGLNQTLSHYVNKYGNDWDEFVNYALMAHRAIPHSITRYSPFYLLHGRQMRLPMEDDLTLIQDHIDTLADRLEEAYRVVRENNKVGRERQNEWYDKGTRLVIFQPGEMVYLRQMSKVKRGCPKFRLRRRGPYEV
PFX17945.1_Stylophora_pistillata               HVPREAIERTSTEHLTDFVLVTKKDGSQRLCVDYRQLNAVTVKDAFPLPRVDDSLVALSGSRWFSTSDLASGYWQVAMDANTQEKAAFVPPSGLYEWNVMPIGLCNAPSTFTRLMELVLKGFHWKICLIYLDDVIVMGRTWEEELKRLNQVFERLAMAGLKLKPKKGFLFQKRVSYLGHVVTEEGISADPGKVEQVGTWPILENSAEVKSFLGLASYYRRFVPDISTVAQPLYKLTEARTEFVWTGECQLAFDCLKSALTSARVLAYPTREGKFVLDTDASDHGIGAVLSHLEKPIAFASRTLSKSERNYCVTRRELLAIVEFVKQHRHYLQGTKFCIRTDHAPLRSVIKVKDPEGQLARWTEFLSTFDFEILYRPGQRHQNADALSRRPFLREQQEADVDLKVIIGWKKASERKPLDRLLFRNQVVLPDTLRQTAFEAHHSHTTASHRGVRKTISALQSRYYWQGLTSEVCRLIASCRVCGSKKIWGKKRRSPLKQYVVGAPMERIAVDILGPLPETPRKNKFVLVVSDYFTKWTESYPIPNQEAATVAEKLVSEFICRFGVPRELHSDQGTNFESKVFAEICKLLDIEKTRTTPLHHQSDGQVERFNRNLIEMLRGKIKEDQKDWDLQLPACMMAYRGAVHESTRVTPNLLMLGRELEVPLDAITELKTDYAQAVEKRLASAHNLARRHLNKAAIRQKRNYDKRLAGRPFTVVCRIQKSKKAKPNVVHSDLQKSFIQPYLV
OXA42471.1_Folsomia_candida                    MLELGIIRESNSPWASPINLVKQ--GDYRCTLDYRKLNKCIPNDPFYIPHMDSLLERLGPARFFTKIDLRKGYWQIAMHPDSIKYTAFICHEGKYEFLRMPFGLSIAVAKFQRFVNNLLKNARGVFADAYLDDIIIYSSTWKEHLKHVRFVLEQLQAAGLTANVAKCSFGLTTISYLGFIISPDGVSTDPRKTSSILEFPIPHNPKEVKRFLGLCGWYRHFIKHFSSKSEPLNALLRGTQLFIWGEAQQKAFDLLKQELIHTVTLALPDFHKPFVLRTDASGVGLGAVLSNRDRPIAFASRSLSHAERNYDGPELEGLAIIYAFKKFEHYLDGREFHLETDARALTYIHKHKDVNSKIMRWALRIQDFQFTVSHIAGTQNVVADALSRAPAIRTAQDADPEVQALLTDLP-------ESFSLSDRLPIPQAMRRSVLHFFHDSPLAGHLGYRKTMARLLRRVFWFGMHEDIYAYIRSCATCQAVKNPTSKPHGSLQSVLPQGPWDMLAMDLMGPLPRSANRNTYLLVVVDHFSKWVELFALKDATAPLIARTLEREIFCRFGAPASILSDNATNFRGKVLANLMKAWGIEQKFTTTYHPQGN-ITERVNRNLRAMLSAYTHSKHSKWDEFLPETALALRTAVHSSTGFSPALLNLGREPKLPLDYAV-SRIDYSTKLIDRLASLYSQAKLNIEKSCEEQKRHYDKRHKNITFKPNDLVLLKTSKKSEKFSKKLAIRWDGPFRI
XP_013198796.1_Amyelois_transitella            LLADDVIEECESPWASNVVLVAKKDGTYRVCIDYRKLNAVTEPDRYPLPRIEDVLHAAKTSKYMSTLDLKSGYFQVAVHEEDRDKTAFTTPHGTFRFKRMPMGLRNSGATFQRLIDRFKSNLKGVSLMAYLDDLVLLSAGFERHLADLEAVFDRLAMFGLRVNRAKSHFARSSVKFLGHVITPGGLQVDPDKTAAITSMPVPRDIKQLKCFLQTSNWFRRFVPKYAEVSRPLTVLLKKDATWRWEAEQQGAFDKIKNLLTSAPILRQADETLPFVLSTDSSGYCLGAVLLQGERPVEYASRLLTSAERNYSTTEREALAVVWAVTKFRGYIEGSEIIVRSDHQPLRWLMSLRSPSGRLARWALTLQEYNLKIEYVPGRSNAVADTLSRLVDIRANQMKDPEICKIIEDMESDASSRGRGYVISESLVVPVHERAQVLANFHDAPTAGHLGVERTLSRLRLRFYWPGMRAYVTKYVKECVPCQRYKIDNKKPAGLLQTPAMSRRFEVLSVDLFGPLVESPRGNRWILIIEDVGSRWVELFALQAATSFECAKTLVNEVFLRYGVPRRLISDNGVQFVSEVMQQACHVMGIDQVLTPFYHPEAN-PIERKNRDLKPQLAILVGNDHSEWDVHLAAVRFAMNSAVTASTGYSPAYLTFGRELRAPSDASTDNITPYLKALAGKLAE----ARDVHEKAQAIQKRNADLGRRSPAHKVGDLVLLKTNDAGRGQSAKFIPRRDGPYRV
EFA12414.2_Tribolium_castaneum                 MLEDEIIEPSTSPWCFPVVLAKKKDGKMRFCVDFRKLNAVTRKSNWPIPNIDDILTYLGDTKWFSTLDLKSEYWQVAMKEDSKQYTSFIAQGRQYQFKVMPFGLCNAPGMFQALMDKLFADMKWNEILIYLDDIVIFSKTVEEHLQKLRKVLQRIRDAGLTLQPDKCVYLKQEVEMLGFKVGADGIKVDEKKIEGIVNFPVPRNAKDIQSFLGICNYYRKFIKNYAVITRPLHEATKKDRVWEWTEEQDVAFITLKEKMTTAPVLQRFDPNKDCELRVDASLKGLGAVLLQEMHPIAYISRSVTKNERNLGITELECLGCVWSLSYLRHLVYGRHVKIVTDHNAIKWLKTIKDPTGKLARWAIKLSEFDYTVVHRSGVLHKDADCLSRNPELRDSQLKDEEWSEIIKYIEDPDECGLKNFILRDLLVIPKSLVGEILYNHHSEPMSGHLGTAKTFSKIKERYYWTNLQKDVEKYVRGCPDCQSKKGEDFKKPAGLQPIPVGEIWSKGSVDLMGPFPKSKQGNTTVIVCTKYVSRYAIAGALRDGTAKSVAKFIFENVITVFGAPRAFLSDRGTVFRSQMVTELLKLMGVEDLYTTAYHPQTNGLVEKYNKTLAGMLAVFTSTDQKDWDLYVKPTTFGYNTSVQATTGYPPYLVIFGRLPTLPTQANLMLENENIIQLREKLLAIQAEAAKNITKRQEYDKKRRDDKSLIRQYTFIIYLLIIFGTGAGHIEINGGVYWKPPNAI
OMJ25651.1_Smittium_culicis                    LYQAGYARPSSSPYSANPVIVPKSDGSARVVINFRPLNKITVRDEYPLPRIDVILNQLFGCCYYSKLDILKAFYQIPLHPNSIEASAFSTPDGHHEFLVMPQGMSNSPATFQRNIDRTLREIDSGYCAAFADDILVYSKTKTEHIEHLKNVLTKLKDKGFKLNSKKCLFAVPKVEILGFTVSADGQEISSSKIDAVKNFPRPNSVSTVRRFLGMVSFCRSFIDKFTEIAAPLYKLLEKESAFDWNSDCETAFQTLITGMTTAPVLAHPDTTKPYIMYTDASNIGIGASLHQLVRPIAYASRKLIAAELNYCTSDKEALAVVYGFDKFHHYVHGTCTELHTDHRALISALNNPDPRGRIARWNSALQAYDYTIKHIKGLENGLTDALSRDFKFIKMQQIDPNSKKIIGGLDSNGPIN-KQYKLINKLYVPKSLVKAVLYQHHDTPMMSHLGHRRTLEKIKQTFYWPKMSRDVFGYIQTCKTCQLTKHSTLQTPGELQPIIVSEPFEMVSIDFAGPFPATESGNKYILVITDLLTRWVDAVAVPNTTAETTVEILEKRLITLHGSPQKLLSDNGAAFTSQLMNTFCMNYGIKQVFSSPYHPETNGMTERFNRTLKAMIKAYTTDDQSKWDEHLEMHLYAYRTAKHETLGLSPFEALFGRKPKFPASNLKPSVIAYEQLLQSRLDPIRQTIRSNNKHSKEAMELRYNKRHRAVQYEVGDLVLLKRTKEGLNNTLGLSTVYIGPYQI
OWZ10127.1_Phytophthora_megakarya              MLKDGVVEKSSGAWGFPIVLVKKKDGAVRFCIDYRQLNAATARDVYPLPRIDDTLDHLHGSRRFSSLDVPSGYWQVPAAAKDRDKTGFVTRKGLFRFVRMPFGLANAPGTFQRMMDAVLRCLTWQTCLIYLDDVIVFTKGMTQHVVELATVHERLSVAGLSLKAKKDTFATRRLEYLGHELYEEGVRPMESLVTSVRNFPVPVDTVAVKRFVHMAGYYRRFVAGFASRAAALTKLLRKGVEWRWESPQQDAFEDLKSALTGRPLLAYPDFSKPFRLVTDASKTRLGATLTQDEQPIAHASTVNSDTVANYSITELECAAVIWAVKLFRPYLYGRKFQLVTDHAALKWLMTSKDLAGRLHRWALQLQECNFAVVYRPGASNVVADAFSRAPEVGAEQAKDRTVRKLLTKGKYGA----WAVVERNRVVLPTVLRAKALRKCHDSVFACHLRTPQTYARVAANYWWPDMRTHVCQWVQSCRDCGSRKTKTKEVIPPLRSQGVGDAGGRWAIDVAGPLTMTANGNRYVIAAVDYATRYTVVAAVPSHTAVAVAHFIVGKLVMVFRPARELVMDGAPELNGEVIGVLVDLLQARQVTPVPYRPALLGLVERFHRSWKDMVAIFVSEAQDDWDHWLPGTAYAYNGAKQTSTGLSPNKLMMGRKLRTPNELLRAAFAEYHRKLVTRMESANAAAKQALAMDQRRRAKYYNRKERHTKFAVGDSVWVLKPPRGRGIT-KLAHQWVGPATI
KII63648.1_Thelohanellus_kitauei               MVKYGIIRESSSPWCSPVLLVKKKDDTWRFCVDFRKINAITIKDHYSAPLIEEILDNTSGYEFYSRLDLQSGYWQCSMQEDSKNKTAFRPYSGQFEFNVLPFGLCNAPANFQRLMEEVTKG--LSCCCVYLDDILIFSESFEAHLKDIESVLSRLYQQGLKLKAKKCQFALREIDFLGFKISKKGIKTNPANIEPILNWEVPKTPLQLKAFLGTCGVYQRFIDKFAEIASPLYKLLRKDVPWLWDEIAQSAFENLKDALTKIPTLGKPNPSQLFTVSCDASDQAIGAVLSQYLVPISFASRALKSAERKYSTTDKECLALVFAVQKFHPYLYGAKFELKTDHNPLIHLKTMKDTRGRRSRWIQQLEQYDYSISYTPGKENTVADALSRLVDLRSEQENDESIRETIAVLDGSERRSGSHLSVENQIVVPKERIEYIINLAHDQILK-HLGINKTLSFIRDRFFWPDMASSVKKYISECLHCNKNKSKNYSPKAELNPIRNKSRFEMWELDFTGPLPMTKRGNKYIMVCVDHYSKWIEAAAIPDISAETAARVLFTQVVSRFGVPKTILTDQGTAFESKLFTHLCQHLGIEKLRSTAYHPETNGLVERSNKSIKELLRIAVQKDPSDWDMNLDTCLFALRTACNASTGLPPSKIVFGSETQLPKNLSIQNHHVYVQKLERVMKSTFQLVDQNLVKSANKQKKSFDNKIYETKYVKGDYVLVKY-----QQGNKLSQKFEGPFEI
XP_019109620.1_Larimichthys_crocea             LLAAGIITESRSPYASPIVVVRKKNGSIRICIDYRTLNNRTTPDQYTMPRIDDALDSLSGSQWFSVLDLRSGYYQIEMAPEDKEKTAFICPLGFFQFERMPQGITGAPATFQRLMEKAVGDMHLLEALVYLDDIIIFGKTLEEHEQRLFKVLDRLEEVGLKISIDKCQFCQPEVKYVGHIVSTNGIATDPDKVEVVKHWKEPTHLKPLKSFLGFCSYYRRFIANYSAIVRPLSELTSDPFGERWTQACQDAFERIRDCLINAPVLAFADPMKEYILHVDASMNGLGAVLNQELRPVAFASRKLKDSEHNYPVHQLEFLALKWAVDKFHDYLYGAKFIVRTDNNPLTYVLTSAKLSAVGHRWLAALATYDFSIQYRPGRHNIDADLLSRQYDIQVAQDMDPTIGPVKKAMEKNK--GLRKLELNDQLVLPARYRPMVLRSLHDE--CGHMGMERTTELIKDRFYWPRMTAEVEQYIRTCGRCISRK-TLPQHASPLNQITSNGPLDLVCIDFL-QIEPDSRGVANVLVVTDHYTRYAQAFATKDQKALTVARVLWDKYFVHYGLPARIHSDQGRDFESRLIKELLSMLGVRKSRTSPYHPQGDAQPERFNRTLLAMLGTLDTVKKQCWSQHITYLVHAYNCTKNDSTGYSPYQLMFGRDARLPIDICFGSYQQYVTRMRKDLQKAYQLASDAALKSHLKNKARFDHRVRDLPLEKGDRVLIQNKGKH-----KLQDRWKSPYVV
XP_008401787.1_Poecilia_reticulata             LIAAGIIKESRSPYASPIVLARKKNGHIRMCVDYRTLNRRTIPDQYTVPRIDDALDCLSGSKWFSVLDLRSGYYQIPMAEEDKEKTAFICPLGFFQFERMPQGITGAPSTFQRLMEKAVGDMHMLEVIVYLDDLIVFGRTLEEHEQRLLKVIDRLGEIGLKLSLDKCQFCRPQVTYVGHVVSERGIATNPSKVEAVAHWKEPTDLPSLQSFLGFCGYYRRFIKNYSIIIRPLTELCSEPFGERWDGSCAEAFQQILKCLTQAPVLAFADPSKPYVLHIDASFNGLGAVLNQELRPVAFASRKLSSSEKNYPVHQLEFLALKWAVDKFHDYLYGAEFVVRTDNNPLTYILTTAKLNATGHRWLAALSTYNFTLQYRPGSSNIDADALSRNPDLIKAQDHDPLISLVKKSLSGGP--AFSKLVLVDQLVLPREHVPMVLKSLHDE--SGHLGVEKTLELIRNRFYWPKMGSEVEQYVKTCGRCIXRK-ALPQRAAPLNQITSRGPLDLVCIDFL-SLEPDSKGYANVLVVTDHFTRYAQAFPAKDQQAFTVAKILCERFFVHYGLPARIHSDQGRDFESKLIQDLLRVLGVRKSRTSPYHPQGDPQPERFNRTLLSMLGTLDPAQKQRWSQNISQLVHAYNCTQNEATGYSPYLLMFGREARLPVDICFGTYHQYVSKLRKDLEQAYHLAAKAADKNHQRNKKAHDKHVKEQILEEGDRVLLRNTGKH-----KLKERWRTPYIV
XP_012811479.1_Xenopus_tropicalis              MKEQNIIVESRSPYASPIVIVRKKNGSVRLCVDYRTLNRRTIPDQYTLPRIDEALDALHGSAWFSVMDLRSGYYQIPMSVEDQEKTAFICPLGFYQFTRMPQGISGAPATFQRLMEKVLGDLTPRQCIVYLDDIIVFGSTVEEHDSRLFNVLERLREEGLKLSLDKCKFTRKSVRFVGHVVSAEGIATDPEKVAAVLTWPNPTNLTELRSFLGFCGYYRRFVEGYSKIAYPLNELLTIPFHDKWTPACEDAFQTLKKKLTEAPVLAYADPKRPYVLHVDASYEGLGGILHQELKPVAYVSRSLSSSERNYPVHKLEFLALKWAIERLHDYLYGVQFEVRTDNNPLTYILTTAKLDATGHRWLAALSNYQFSLKYKPGPRNVGADALSRRPDMIRLQKRDPVIRHVREAVSQGD--SKNKLEILNQLVLPQAYRRAVLRSLHDQ--HGHLGVEKTYGLVQDRFFWPRMREEVADYCRRCVPCLQRK-TLPTRAAPMEHLKSTGPLDLVCMDFL-CIDSDSSGVGNVLVVTDHYTRYAQAYPTKDQKAVTVAKVLWEKFLVHYGLPNRIHSDQGRDFESRLIKELLSLLNIDKSRTTPYHPEGDALPERFNRTLLDMLGTLSVTAKQSWSRHVGAMVHAYNCTRHDSTGFSPYFLMFGREARLPIDLQLGEHYQYVARLRESLKEAYRLAEGNTAKINAGNKRRFDSRVRYRELLPGDKVLLRNTAKH-----KLADRWRKLYEV
XP_023195574.1_Xiphophorus_maculatus           LLANQVIRESSSPYASPIVLVRKKDGSLRLCVDYRQLNKKTRKDAFPLPRIEETLDSLSGARWFTTMDLVCGYNQVPVAENDRSKTAFCTPFGLFEFNRMPFGLCNAPGTFQRLMERMFGAQHGQSLLLYLDDIIVFSSSVDQHLARLEVVLSRLKQEGLKVKLEKCDFFKKQVQYLGHLISEDGVATDPDKIAAVSNWPHPTNVSELRSFLGFANYYRRFVEGFSQLAGPLHRLVGKLLGGAWSEECERSFQELKAKLVSAPTLAFADFSLPFILEVDASHHGLGAVLSQEVRPIAYASRSLHAAEKSYSSMKLEMLAMKWAMEKFKEYLWGHRCVVWTDNNPLSH-LDTAKLGATEHRWVAELSAFDYTVRYRPGRVNKNADALSRQSDLCLLQGADPSISAFLEFWQQQRVPSRDRIVQKEQFLLPESLKAEVLQELHQH--HGHQGVERTTDVVKQRCFWPGVDKDVKDWCQQCERCTLAKNTQPRVRAPMGHLLASRPNQLLAIDFT-LLEPARDGRELVMVMTDVFSKFTQAIPTRDQKATTVAKVLVREWFYRFGVPARIHSDQGRNFEGVLVQQLCELYGVQKSRTTPYHPQGNGQCERFNRTMFNLLRSLAPDEKRNWPEHLPQLVFHYNTTAHQSTGESPHFLMFGQEPHLPVDFLLGKVCDWVAEHRRRLNVAIDVVKGRVELAAHRRKVRHDEKVRCEPLQVGQRVYLRDPGRR-----KIQDAWGAVYKV
KKF20600.1_Larimichthys_crocea                 LLEAKVIRESNSPFASPIVLVRKKDRSLRMCVDYRLLNSKTRKDAFPLPRIEESLDSLAGACWFTTLDLASGYNQVPVAEQDKPKTAFCTPFGLFEWNRMPFGLCNAPSTFQRLMQRMFGDQQCQSLLLYLDDIVVFSSSISQHLQRLEVVLSRLQREGLKVKLEKCAFFQKEVRYLGHIISNQGVSTDPAKIEAVAKWQRPRHVSELRSFLGFASYYRRFVEGFAKLATPLHQLVGQDLSSAWTPQCEQSFEALKAKLVSAPVLAYADFSRPFILETDASYSGLGAVLSQEIRPVAYASRGLRPTERNYSSMKLEFLALKWAMEKFREYLLGHKCVVFTDNNPLSY-LNSAKLGAIEQRWASQLAVFDFEIRYRSGRINRNADALSRQYDLRSLQEVDPLLDNFLPFWKRWAKPTFDRLIEQEQLVLPAVLKEEILTQLHQD--HGHQGIERTMELVRQRCYWPGMSADIKQWVQTCERCQVAKDSGPVPHSFMGHVLASQPNEIVAIDFT-LLEPSRNGLENVLVMTDVFSKYTVAVPTRDQQAATVARVLLIEWFFRFGVPNRIHSDQGRSFESSLIQQLCRLYEVAKSRTTPYHPAGNGQCERFNRTLHDLLRTLPVSRKRDWVSCLPQVLFCYNTTPHQSTGESPFFLMFGREPRLPVDFLLGEVQDWMTEHQARLKVAFENARGRLLAAAGRRKERHDEHVREAPLQVGQHVYLRDRGRH-----KLHDKWSSLYQV
XP_017211834.1_Danio_rerio                     LLEAGIVRESCSPYASPIVLVKKKDGGLRMCVDYRHLNAKTRRDAFPLPRIEESLDSLSGARWFSTLDLASGYLQVPVSEQDKPKTAFCTPFGLFEWNRMPFGLCNAPSTFQRLMERLFGDQRCQSLLLYLDDVVVFSSSIDQHLERLEMVLGRLEKEGLKAKLEKCAFFRREVKYLGHVISAQGVATDPGKIEAVTHWRCPGTVSELRTFLGFASYYRRFVEGFAKLAAPLHRLVKQSLTHVWTEQCQMAFEALKRKLTSAPILAYADFSKPFILEVDASYGGLGAVLSQDVRPIAYASRGLRPSERNYSSMKLEFLALKWAMEKFREYLLGHKCIVFTDNNPLSH-LATAKLGATEQRWAAELAAFDFEVKYRAGKSNGNADALSRQNDLRCMQEADPVIGPVIRFWEQGQRPGLNRFEEREQLVLPDVLKEEVWIQLHQQ--HGHQGVERTSELIRQRCYWPNMLADVTRWCHECERCQLAKDTGPVARAFMGHLLASKPNEILAIDFT-MLEPSYCGKENVLVMTDVFSKFSMAVSTRDQRAETVAKVLVEEWFYKYGVPGRIHSDQGRNFESTLIRQLCELYQVKKSRTTPYHPAGNGQCERFNRTLHNLLRTLPDSRKRDWVSCLSQVIFCYNTTPNQVTGESPHYLMFGQEPRLPVDFLLGSVHHWVLEHRRRLQVAFEGAQGRLKAAAARRKNLHDQHVRDQPLVEGQLVYLRDRGRH-----KIKDLWSSVYRV
PAA63257.1_Macrostomum_lignano                 MLAKNLIRPCYSTYSTPLVIVPKKDGSIRIVSDFRVLNSRVNYYPYPLPNIQETFAQLSGSKYFSSLDLNSGYWQVPIKEEHKFMTAFSTLTGQFEYQVMAQGLSNAPGTFQRLMNLVLMGIQHKFAMSYIDDIVTYSEKFEDHLGHLQEVFQRLISAGLKLRPKKCNLFQKELKYLGHIVGREGIRTDPAKIEAIQSWPTPKEVKELRSFLGLCNYYCRFVKNYAEAAHPLFQLTKKGIQNFWTKKHDEAFQQLKQRMTSTEVLAYPEFSVRMVLDTDASEDRIGACLGQIERPIAYFSRAMKESEKRYPITRKELLALVDGMKHFRFYLIGKRFLARTDHKAILWLLRQTEAQGILGRWIERLSEFQYDIEHRSGAKHSNADGLSRRPQLTSAQHADPSIRTLMDWKQKKVREP-EQMKIEDKVVLPEKIEKDVFKELHDSPLAGHLGRDKTLQRVRDRFWRPGLVTAVEKYIAECIPCLESK-NGNKVRAPVQTFPICEPFHRLHIDLIGPISKSRRGHRYVLTVVDSTTKFPFAFPVRNQKSATVIKTIQERIFSEYGQCQWIHTDNGKTFVSHQFQAFCTLYGIKHTCTTPYHAQSNGLVERFNKQIKSIVTCLIEKDHSDWDLLIPAALVAVRTSVNQTTGFTPHYLLFGREADLPIDSIVKDYPSYVLDHAKRIEETKAIVRRQLEKVREKRQEDEVENRQPKNVPVGCLALINNPQLHQEESHKFHRKKRAAYRV
CAJ00251.1_Schistosoma_mansoni                 MLKEGIIEEADSPYSSPVLLVKKPNGKYRFCVDFRELNNITELKPCAMPTVVETLDRLQNATVFTVLDLRSGYWQLPIKESDRSKTAFTIRDKQYQFRRMPFGLAGAPFTFRRLMSLLLRD--LDNVEVYGDDVVVYSQTETDHAKHVEAVLKRIEEFGLRINKDKSQMAKSSITLLGHKVGNGEIKPLPEKILTIKNVAVPNSRRKLRQFLGRAAFYSRFIKNFNEIAAPLYKLL-SNTKFSWTETAQQTFNQIKNVLDDRQMLRLPELEKPFTVTTDASDHGIGAVLSQSNRVVEYASRVLTPAEQKYSTIEKECLAIVWAVDKWRPYLLGRRFHIETDHKPLQWLQTARDPRGKLARWMIRLQEYDFSIGHVPGKENVMADYLSRPDELVRQQKSDPKLREVIRVIREEAD---ERLKVNTVAVIPKDWRRKMIHECHQ---VAHTGIARTTDLLRQSAYWPGMRDDVAQYVLTCQQCQLMK-SDRYMQPPLQSVPVTAVGDLWSVDVMGPFPQTDSGNRYLLVMTEHATRWVDAVPIADQRAKTVTEVIIRHIVAGHGVPKMILTDQGPCFESDEFKARLKQFGIKRIRTTPYHPQTNGLTERNNRTLKEWLASKGG----NWEKELPLILLAHRASIQGTTKKSPFLLMYGRQPRLPMHSKT------------------------------------------------------------------QQKWTA----
XP_022549679.1_Brassica_napus                  LLDKGFIRPSVSPWGAPVLFVKKKDGSFRLCIDYRGLNRVTVKNKYPLPRIDELLDQLKGAKWFSKIDLASGYHQIPIEPNDVRKTAFRTRYGHYEFVVMPFGLTNAPAAFMKMMNSIFRDFLDEFVIIFIDDILVYSKTKEDHERHLRAVLGRLREQQLYAKLSKCSFWQRSVGFLGHIVSDQGVSVDPEKIKAIQEWPRPKSATEVRSFLGLAGYYRKFVKGFASLAQPMTQLTGKDVRFVWSEKCEECFSALKHMLTSAPVLVLPEADQPYVVYTDASITGLGCVLTQHGKVIAYASRQLRKHEGNYPTHDLEMAAVVFALKIWRSYLYGAKVQILTDHKSLKYIFTQPELNLRQRRWMEFVADYDLDIAYHPGKANLVADALSRRRHLNTLASEDEPLLEAVNQADLLTRIRQQKVALNDRISVPRELKEEIMSQSHKSKFSVHPGLNKMYKDIKRYYHWIRMKTDVAEWVAKCPTCQLVKAEHQVPSGLLNLPIPEWKWDHITMDFVSGFPMTRNRKDSVWVVVDRLTKSALFIPIKKTDGVELVQIYMDQVVRLHGVPASIVSDRDPRFTSYFWKAFQKALGTRVHMSTAYHPQTDGQSERTIQTLEDMLRACVLDWGNSWERHLPLVEFAYNNSFHTSIGMSPYEALYGRPCRTPLCWTQVERSMIGPEIVEETTEKIKFIRDKMKEAQDRHKSYADKRRKHVEFEVDDMVYLKMGRKRVSGRGKLDPRYLGPFRI
EGT45949.1_Caenorhabditis_brenneri             LIKSGRITESNTPWTSPIVLVKKKNGSLRVCLDFRRLNDVTIPDNFPLPRIDAILERVGGSKYFTSMDMANGYLQLRLDPSSSYKCGFITETKVYAYTHLPFGLKSAASYFQRALKTVLAG-LEDDALVYIDDILVFSKTFEQHLLSLRKVLDRFRSFNLKASPKKCEFAKTSITFLGHEISQNSYAPNKANVDSIAAFPVPSNINEVRRYVGMAGFFRKFIPNFSEIAEPLTRLTRKNTSFEWNSAQQEAFETLRTALISEPILGFPDYDKPFHIFCDASAVAQGAALMQTFTAIAYASRTLSDPETRWPAIQVEMGAIIFALRQFKPYTCMSKIVLHSDHKPLTFLLQKSKTHDNLARWLIELQCYDITIVHIDGKKNTVADCLSRARDIAAEQEKDDDVRAIKQFLEGKSKIE-EICSLTPVLLVPDQLRMLVFEAFHESFSGGHFNWKKTKDKIARKYYWPGMAKQVRELCRVCDKCQKKNSPVPAYRERLLTVATTGVFQKVGLDLTGPLRTTERNNKYILNIICWFSKFVVSVALPDARAETVARALFVECLMRYGAMSEIVTDNARTFDSHAFSDFCDLLTISHHKAIPYHSKGNGATERTFRTFHQLTSKYVNKTHTDWDLILPALTFCYNTSIHCTTGETPFFLMHGRDPIFSIDKILDEMESFREELTRNVRDAWTHAKEQADKARQQFSKSYDTAVKPTNIKVGDRVLMKNYKSKVGLSRKLVLPWIGQFRV
CEL56617.1_Schizosaccharomyces_pombe           ELKAGKIRPSKSPISSPVMFVPKKDGTRRLVVDYRKLNARSKKNVYPLPRPDDLMSKLRGAKLFTKLDLRWGYNNVRVKEGDEWKTAFRTKYGLFETLVMPFGLSGAPGAFQAMMNEVFQDLLDVSVIIYLDDILIFSQNPEEHESHVKEVLRRLMEMQLFCKGSKCEFHQTTVEYLGIIVSDKGFSLDKLKIQAVQEWPTPTTVKQVQSFLGFANFVRRFVANFSQIARPLHNLVKKETKWQWTDKEENAFRELQRAIINAPVIVHADPSKPYFLETDASGAALGSVLSQRLHPIGYLSESFKGAEQNYDTHDKELLAIIRSFEHWRIYLEGTPITVFTDHRNLEYWKESRTFNRRHARWHLLLAGFHFQIMYRPGKQSTKPDALSRRARIEKALDQDESLTEILEYFRHESTAPPKDYEMEARILVPNELREELLRIFHDSPMAGHPGRQRTLELLSRAYYWPGIRADVYLHVDGCETCQRIRLPKAKMIPTQPLEIPSRPWQHVSYDMITDLPR-DGQYDCILVIVDSFTKFMVLVPVSKKLKAPLAEIFLNRIWKQYGLPEKTVSDRGTVFNNKFLRALYKRLGIDPHFSSAYHPQSDGQTERVNPTIEHFLRAYASINQTDWVRWLPMTEFAYNNAMHSATGRSPFMALYGWQALTPSNVATN-----ANDLADTIQKQWEEIAAALRQSKTRLT--QDTEV--LSFEN-----------------------------
CCO37529.1_Rhizoctonia_solani                  ELRAGKIRPSKSPISSPVMFVPKKDGSRRLVVDYRKLNARSKKNVYPLPRPDDLMSKLRGAKLFTKLDLRWGYNNVRVKEGDEWKTAFRTKYGLFETLVMPFGLSGAPGAFQAMMNEVFQDLLDVSVIIYLDDILIFSRNPEEHEKHVKEVLQRLMKMQLFCKGSKCEFHQTTVEYLGIIVSDKGFSLDKLKIQAVQEWPVPTTVKQVQSFLGFANFVRRFVANFSQIARPLHNLVKKEVKWQWTDKEERAFRDLQQAIITAPVIVHADPAKPYFLETDASGAALGSVLSQRLHPIGYLSESFKGAEQNYDTHDKELLAIIRSFEHWRIYLEGTPITVFTDHRNLEYWKESRTFNRRHARWHLLLAGFHFQIMYRPGKQSTKPDALSRQTRIEKYLDQDESLTEILEFFRHESTAPPKDYEMEARILVPNELREELLRIFHDSPMAGHPGRQRTLELLSRAYYWPGIRADVYLHVDGCETCQRIRLPKPKLIPAQPLEIPSRPWQHVSYDMITDLPQ-DGPHNSILVIVDSFTKFVVLVPVSKKLKAPLADIFLNRVWKQYGLPEKTVSDRGTVFNNKFLKALYKRLGINPHFSSAYHPQSDGQTERVNPTIEHFLRAYASINQSDWVKWLPMTEFAYNNATHSATGRSPFMALYGWQTLTPSNVQTN-----ANDLANTIERQWEEVASALRQSKSRLTEGQDQEV--ISFDTGEEAWLDANVNLKTKSAKLTERRLGPFRV
srcv4                                          LLAKGLIEASTSPYGAPILFVKKKDGTRRMCIDYRQLNAQTVKDSYPLPLIDDIIDSLCDARIFSTLDLRSGYHQVRIRAGDEDKTTFRTRYGTFRFLVLPFGLTNAPPTFQRLVNNVFKQEMDKFMAPYIDDLVIYSKNEKDHEQHLRQVLQKLRDHRLYCKASKCHLFQTEVEFLGFIVGQGHLKMHPAKADAVENWSTPQSTTQLRSFLGLANFNRRFIANYAKICAPLNDAL-KKNGFKWGPSQEEAFRELKRRMTQAPALRIPDQRQPFEVATDASDRAIGAVLLQDGQPVAYESRKLQAAELNYPVRDKEALALIYALTKWRVYLLDKRTTILTDHRSLTNITTQKTLNGRWARWIELLNDYDLDIRYIKGKTNVAADAVSRIPRISNDIAEDEEFGPIYKALKNPDQTPPSRFGLNDRWCIPETARVPLLAEFHDTPTAGHQGIHRTHEALARHFYWPRMRRDVERYVRSCKSCQRHKPRQGAAPGPLPLPVPREPWTDISLDLVTGLPRTRTGQDAIVVFVDRLTKRCHLAATTSKCTGRVAKLFISHVFRHHGLPARVVSDRDPRFTGAFWKETFRLLGSRLQFSTSQHPQTDGQTERTNRTMEQTLRHYVNYRMDNWDSLLPVVEFALNNSKSDSTGQSPFFLETGRHPIIPATLVTRTDTPAAEDFVVRLKSIITAARDALAQAQDKQKRYADQRRSDIKYSPGDQAWVTAQANQRRPKDKLKPRWQGPFTV
srcv5                                          LTQAGHIRPSSGPYGAPVLLVRKADNSLRLCVDYRALNRETVRDAYPLPRIQDVLDQLASATVFSSLDLRSGYHQVRVAEEDVGKTAFNTPYGSFEWLVLPFGLTSAPGTFQRLMNEVLRDFIGDFVQVYLDDVIIYSRNIDEHKDHVHQVLRQLRRHRLYGKASKCQWAQDQIKFLGHVVSGRGVETDPDKIAAVTEWPQPKNVRDVRSFLGFCNFYRRFVKDYASVAAPLTDLMHKDRAWEFNDKERSAFDALKTAMTTAPVLAYPDASQKYVVQTDASETAVGGVLMQKGRPVAFESRRYRGAEQRYDVRDKEALAIVHCLRQWRHYLYGADFDINTDHRTLQYLQTQKDIKPRHARWMELLSEFRLDIQYIPGKRNQVADALSRNLNLATISTSSPT-SALLEQIRQATRKMPPRFSEEERVYVPNRLRTKILKEAHDASTRGHRAASQTHLYVSQRFYWPNQLQDAIKYTASCDQCQRNKYDTRAKAGLLPLPVPPHNWHTVSMDFITGLPSTDGGLDAILVVVDKLSERTHLLATTKTVTAQTPRLFFKEIVRLHGVPAHIDSDRDVRFTSTFWTELFRCTGTSLDMSSADHAQTDGQTERQIRVVREALRSAVNYGQRDWSSHLAAMEFAINAAVSSTTGFSPFQLDTGQQPLTPLDLAAPGAEQFIQDFRSRLQA----AKDNIAKAQDLQTLHYNKRRRPCDIKVGDKVLLLADTERQRPSKKLRHRYLGPFVV
srcv1                                          LLRKGFIRPSSSPFAAPVLLVRKKDGSMRFCVDFRRLNHISIKDRYPLPDMLSVLAKCAGHRLYTTLDLCSGYHQLRVHPQDEDTTAFVCDDGQFAWRVMPFGIANGPPVFQRLMDRVTADIPG--VLVYLDDIVVFSNTKHQHLRTLRRVFQRLRDERLALKPKKCEFLKPSLLFLGHVLSCHGISVDPDKVDAVMKLAKPSSKTELLSFLGTVNYYRRFLRNMEDIAAPLQDLA-------WGEAHEHAFNALKQALCNATTLAPPDHNAPFIIRADASDKGIGAVLEQHGRPVEFMSKKLTSAEANYPIRQRELLAIVVALQKWRHYFGFSTVEVITDHKSLLDLQTSKISERRILRWMETLAEFSIKWTYTPGVDNHVPDTLSRLVQLGTNYEADSAYKKLLARLS-------PPFRFDGRRCVVKSDIKAVLRHAHD--AHGHPGLFKTLGHLSRRFFWPRMYSDAAEYIQGCHTCLMSK-PAVRPTAPLPLDVPPYPWHTVTCDFVSGFP-TVRGFDTIAVYVDKLSKTVHLAPCSKTLDAAAARLLVDTVVRHHGTPCRMISDRDPRFVSKVYKEVAKALGIKLSFSTASHPQTDGQSERSVQSVTTLLRCLVADNLRPWPDLLPLVEFCINSSPHAVTKVPPFQATQGFTSLFPVDVDFL-----AEDLIDSINATVQRCRDMLQYQNAVTTSSQTATA--TPFAEGEDVYVSSDDQHRNKKRKLRPRFLGPVKI
srcv2                                          LLNSGRIQPSKSAFAAPVIFVRKAD----------KLNSSTIGDQYPLPDIEAILNRVAGNKYFTKLDLHSGYHQLRLKPEAAHRTAFACDAGHFEFRVLPFGLKNGPATFQRLMDRVIRDIPN--TAVYLDDLIVFTRTLDDHVCTLRKLFSALRREKLACKPRKCVFAKPSLPFLGHVVSADGISPDPNKTKDIISTPKPTSMKSLRAFLGLAGYYRKFIHDFSTRAAPLKEIT-------WTATAAAAFNDLKTALTSPTVLAAPDQQQRFVIRADASDVGIGAVLEQNQRPVAFMSRALTAAERNYPVRQKELLALLVALRKWRHLFGFQPVRIHTDHRSLLHLATDKVSERRIHRWLDELAEYSLEWEYTPGPNNVIADSLSRMVPLDTDYGHDKAYRKILKRVR-------PPFTWKGRRCITATDKLFLLRLAHD--AHAHSGVAAVVGRLTQDYYWPRMYSDIRQYVTSCHTCLEAK-SGAPPKAALPLAPPDGPWSSVSMDFITGLPKSTDGFDAAFVFVDRFSKMTHIAPCHTTTDATAARILLSTVVRLHGVPSQLVSDRDPRFTSRMFKELMAILGVRLSMSTAGHAATDGQTERMNQVIGNLLRCMCADHPETWTQALNIIEFTINSNVHGVTKTTPFSIVYGRTPQLHFTDATA-----AEEIKAQLQLLLKQTKDNLWHNTVVMANDGPQHE--HNFKPGDNVYISTDDATRQQHGKLRRKYLGPFTV
srcv3                                          LLDKGWIQPSTSSWVSPVLFVVKKDKNLRMCVDYRALNALTIPNRYPLPLLSELITKASGHSLFTSLDLKSAYHQVRLKPKARELTAFFAPGGQFEYTVLPFGLANAPAQYQRIMDHILKNLPSENVSCYLDDILIHSSNIDNHLQIVEDVLKTLKQNHLHLNKAKCDFVTNSVEWLGHTLSEGGHRPIEKQLDPVLHWPLPKTAHDLRQFLGAANYYKKYIRNYSDYVQPLTSGTKKNSKKRWTQDDSRIFNNLKATMAKLPTCPTLDLDEPLDLFTDSSDKAVGAVLQHKGRPIEFYSSTLSVHERNWPIRQKELYAVIKALQHWRYLCIGRPITVYTDHKSLERVLANKIQEARIQRWSLFLSDFNVTFKYIPGDKNVVADALSRTC---SDYLKDPFWEKIIHDLAS------PQYKRVGRICVPSSSHRSVMAMAHDGLSSGHQGVSKSQARAAREFYWPGMHSAIREYVDTCHTCATAK-SGRRLKVPTALPVAPYPWHTVTMDLMVGLPTTSQGHDAIYVFVDKYSKMVHLAPTSSTVDAQCISLFIQHVYKLHGLPEVLISDRDPRFTAALFRKVMHKFSVQMKMSTAAHAQTDGQTERVNRVVGNMLRSYAKSNQSAWVDYLPTIEFAINSSPAASTKMAPFEVCNGRIIGLPARLSGQ-----PDELMDRLAKIQHEASSNLQQHFDKASSSEHIE---PPFREGDEVYVSTNEDAKYRSNKLTPPYDGPFKI
XP_003118349.1_Caenorhabditis_remanei          MLAQDVIRVSKSPWSSPVVIVKKKDGSVRMCVDYRKVNKVVKNNAHPLPHIEATLQSLTGKKIFTTLDLLAGYWQIPLEERSKEITAFAI--GLFEYNVLPFGLVTSPAVFQATMEAVVGDLLGKNAFVYVDDLLIASETMEKHIQDLKEILIRLEASGMKLRASKCHIAQREVEYLGHRITPEGVKTEETKVNKMKNFTRPENAEQMRSFLGLTGYYRKFMLNYAQVASELTPLTSVKVAWVWQAEQEKAFQELIQLICSAPVLMQPNIERPFMIYCDASKKGVGAVLAQEQHPIAFSSKALSPAEKRYHITDLEALAMMSALRKFKTITYGTSVVVFTDHKPLISLLKGSPLSDRLMRWSIEIMQFDVKIVYIAGQANVVADALSRGGEIRDKGDDDESEWNMENWLELLKREEGGEISVENRHVVPESVRLALVKEAHSGKVAGHFGTDKIWRQLSKRYYWPKMRVTIERVVRTCPKCLCTN-DHPKLIAPLKPYETSAPLEIVACDLI-DVGLSAQGNKYILTIIDLFTKYATAVPIADKKGETVVKAFTERWAIGEGIPNKLLTDMGKEFNNEHFKQLTKLLKIEHIMTKGYNSRANGAVERFNKTLMHIMNKKSAVPI-EWDDQVAFAVYAYNSVAHSTTGESPMYLMTGRDPKGPLEMAGEDVDEYKHLMTSELLKAHALAKEHAQKEREKYKQLFDQKHNTKYPETGSRVLVEISEKLGARCPKLVNKWKGPYRV


Srosgyp1 Phylogeny Alignment
9 373
5_CAAG			                               TGTTGTGTGGGCGATATCCGTCTTTGGCGGATAAGCCCACAGTTTGCTTTGTTAGAGGGATTTGTGTGAGTAGTTGTTAAGCCCACAGTTTGCTCTGTTAGAGGTTTTTGTGTGGTTACATTTAACCCCACAATTTGGCTTAGCAGAGGAGTTTGTGTGGTTAACTCGGTGTTGACAACGGTCACATACCTTTGAGTGTTTGCGTGCATGCCATGCCTGACATTGCCACCATGCCTTGTCGCCCGCATGCATGCTTGTTCTTTTTGCATTTCTTGCATGCCACTTCGTTGTATAAGTGGCGCAAGAGTGCTCTGTTTGTTCATTCTCTCTTGTGTTGCCCGAACCAATACACACCACCAACTGCATCACAACA
3_CAAG 			                               TGTTGTGTGGGCGATATCCGTCTTTGGCGGATAAGCCCACAGTTTGCTTTGTTAGAGGGATTTGTGTGAGTAGTTGTTAAGCCCACAGTTTGCTCTGTTAGAGGTTTTTGTGTGGTTACATTTAACCCCACAATTTGGCTTAGCAGAGGAGTTTGTGTGGTTAACTCGGTGTTGACAACGGTCACATACCTTTGAGTGTTTGCGTGCATGCCATGCCTGACATTGCCACCATGCCTTGTCGCCCGCATGCATGCTTGTTCTTTTTGCATTTCTTGCATGCCACTTCGTTGTATAAGTGGCGCAAGAGTGCTCTGTTTGTTCATTCTCTCTTGTGTTGCCCGAACCAATACACACCACCAACTGCATCACAACA
5_CTGT			                               TGTTGTGTGGGCGATATCCGTCTTTGGCGGATAAGCCCACAGTTTGCTTTGTTAGAGGGATTTGTGTGAGTAGTTGTTAAGCCCACAGTTTGCTCTGTTAGAGGTTTTTGTGTGGTTACATTTAACCCCACAATTTGGCTTAGCAGAGGAGTTTGTGTGGTTAACTCGGTGTTGACAACGGTCACATACCTTTGAGTGTTTGCGTGCATGCCATGCCTGACATTGCCACCATGCCTTGTCGCCCGCATGCATGCTTGTTCTTTTTGCATTTCTTGCATGCCACTTCGTTGTATAAGTGGCGCAAGAGTGCTCTGTTTGTTCATTCTCTCTTGTGTTGCCCGAACCAATACACACCACCAACTGCATCACAACA
5_GAAA			                               TGTTGTGTGGGCGATATCCGTCTTTGGCGGATAAGCCCACAGTTTGCTTTGTTAGAGGGATTTGTGTGAGTAGTTGTTAAGCCCACAGTTTGCTCTGTTAGAGGTTTTTGTGTGGTTACATTTAACCCCACAATTTGGCTTAGCAGAGGAGTTTGTGTGGTTAACTCGGTGTTGACAACGGTCACATACCTTTGAGTGTTTGCGTGCATGCCATGCCTGACATTGCCACCATGCCTTGTCGCCCGCATGCATGCTTGTTCTTTTTGCATTTCTTGCATGCCACTTCGTTGTATAAGTGGCGCAAGAGTGCTCTGTTTGTTCATTCTCTCTTGTGTTGCCCGAACCAATACACACCACCAACTGCATCACAACA
3_TTGG			                               TGTTGTGTGGGCGATATCCGTCTTTGGCGGATAAGCCCACAGTTTGCTTTGTTAGAGGGATTTGTGTGAGTAGTTGTTAAGCCCACAGTTTGCTCTGTTAGAGGTTTTTGTGTGGTTACATTTAACCCCACAATTTGGCTCAGCAGAGGAGTTTGTGTGGTTAACTCGGTGTTGACAACGGTCACATACCTTTGAGTGTTTGCGTGCATGCCATGCCTGACATTGCCACCATGCCTTGTCGCCCGCATGCATGCTTGTTCTTTTTGCATTCCTTGCATGCCACTTCGTTGTATAAGTGGCGCAAGAGTGCTCTGTTTGTTCATTCTCTCTTGTGTTGCCCGAACCAATACACACCACCAACCGCATCACAACA
Tandem 		                                   TGTTGTGTGGGCGATATCCGTCTTTGGCGGATAAGCCCACAGTTTGCTTTGTTAGAGGGATTTGTGTGAGTAGTTGTTAAGCCCACAGTTTGCTCTGTTAGAGGTTTTTGTGTGGTTACATTTAACCCCACAATTTGGCTTAGCAGAGGAGTTTGTGTGGTTAACTCGGTGTTGACAACGGTCACATACCTTTGAGTGTTTGCGTGCATGCCATGCCTGACATTGCCACCATGCCTTGTCGCCCGCATGCATGCTTGTTCTTTTTGCATTTCTTGCATGCCACTTCGTTGTATAAGTGGCGCAAGAGTGCTCTGTTTGTTCATTCTCTCTTGTGTTGCCCGAACCAATACACACCACCAACCGCATCACAACA
SOLO_TCTG     	                               TGTTGTGTGGGCGATATCCGTCTTTGGCGGATAAGCCCACAGTTTGCTTTGTTAGAGGGATTTGTGTGAGTAGTTGTTAAGCCCACAGTTTGCTCTGTTAGAGGTTTTTGTGTGGTTACATTTAACCCCACAATTTGGCTTAGCAGAGGAGTTTGTGTGGTTAACTCGGTGTTGACAACGGTCACATACCTTTGAGTGTTTGCGTGCATGCCATGCCTGACATTGCCACCATGCCTTGTCGCCCGCATGCATGCTTGTTCTTTTTGCATTTCTTGCATGCCACTTCGTTGTATAAGTGGCGCAAGAGTGCTCTGTTTGTTCATTCTCTCTTGTGTTGCCCGAACCAATACACACCACCAACTGCATCACAACA
SOLO_TTCA_CAAG	                               TGTTGTGTGGGCGATATCCGTCTTTGGCGGATAAGCCCACAGGGGGGTTTGTTAGAGGGATTTGTGTGAGTAGTTGTTAACCCCACAGGTTGCTCTGTTAGAGGTTTTTGTGTGGTTACATTTAACCCCACAATTTGGCTTAACAGAAGAGTTTGTGTGGTTAACTCGGTGTTGACCACGGGCACCTACCTTTGAGTGGTTGCGTGCATGCCATGCCTGACATTGCCACCATGCCTTGGCGCCCGCATGCATGCTTGGTCTTTTTGCATTTCTTGCATGCCACTTCGTTGTATAAGTGGCGCAAGAGTGCTCTGGTTGTTCATTCTCTCTTGGGTTGCCCGAACCAATACACACCACCCACTGGAACACAACA
Truncated			                           ---------------------------------------------------------------------------------CCCACAGTTTGCTCTGTTAGAGGTTTTTGTGTGGTTACATTTAACCCCACAATTTGGCTTAGCAGAGGAGTTTGTGTGGTTAACTCGGTGTTGACAACGGTCACATACCTTTGAGTGTTTGCGTGCATGCCATGCCTGACATTGCCACCATGCCTTGTCGCCCGCATGCATGCTTGTTCTTTTTGCATTTCTTGCATGCCACTTCGTTGTATAAGTGGCGCAAGAGTGCTCTGTTTGT------------------------------------------------------

Srosgyp1 Total LTR diversity Alignment
7 373
5_CAAG			                               TGTTGTGTGGGCGATATCCGTCTTTGGCGGATAAGCCCACAGTTTGCTTTGTTAGAGGGATTTGTGTGAGTAGTTGTTAAGCCCACAGTTTGCTCTGTTAGAGGTTTTTGTGTGGTTACATTTAACCCCACAATTTGGCTTAGCAGAGGAGTTTGTGTGGTTAACTCGGTGTTGACAACGGTCACATACCTTTGAGTGTTTGCGTGCATGCCATGCCTGACATTGCCACCATGCCTTGTCGCCCGCATGCATGCTTGTTCTTTTTGCATTTCTTGCATGCCACTTCGTTGTATAAGTGGCGCAAGAGTGCTCTGTTTGTTCATTCTCTCTTGTGTTGCCCGAACCAATACACACCACCAACTGCATCACAACA
5_CTGT			                               TGTTGTGTGGGCGATATCCGTCTTTGGCGGATAAGCCCACAGTTTGCTTTGTTAGAGGGATTTGTGTGAGTAGTTGTTAAGCCCACAGTTTGCTCTGTTAGAGGTTTTTGTGTGGTTACATTTAACCCCACAATTTGGCTTAGCAGAGGAGTTTGTGTGGTTAACTCGGTGTTGACAACGGTCACATACCTTTGAGTGTTTGCGTGCATGCCATGCCTGACATTGCCACCATGCCTTGTCGCCCGCATGCATGCTTGTTCTTTTTGCATTTCTTGCATGCCACTTCGTTGTATAAGTGGCGCAAGAGTGCTCTGTTTGTTCATTCTCTCTTGTGTTGCCCGAACCAATACACACCACCAACTGCATCACAACA
5_GAAA			                               TGTTGTGTGGGCGATATCCGTCTTTGGCGGATAAGCCCACAGTTTGCTTTGTTAGAGGGATTTGTGTGAGTAGTTGTTAAGCCCACAGTTTGCTCTGTTAGAGGTTTTTGTGTGGTTACATTTAACCCCACAATTTGGCTTAGCAGAGGAGTTTGTGTGGTTAACTCGGTGTTGACAACGGTCACATACCTTTGAGTGTTTGCGTGCATGCCATGCCTGACATTGCCACCATGCCTTGTCGCCCGCATGCATGCTTGTTCTTTTTGCATTTCTTGCATGCCACTTCGTTGTATAAGTGGCGCAAGAGTGCTCTGTTTGTTCATTCTCTCTTGTGTTGCCCGAACCAATACACACCACCAACTGCATCACAACA
3_TTGG			                               TGTTGTGTGGGCGATATCCGTCTTTGGCGGATAAGCCCACAGTTTGCTTTGTTAGAGGGATTTGTGTGAGTAGTTGTTAAGCCCACAGTTTGCTCTGTTAGAGGTTTTTGTGTGGTTACATTTAACCCCACAATTTGGCTCAGCAGAGGAGTTTGTGTGGTTAACTCGGTGTTGACAACGGTCACATACCTTTGAGTGTTTGCGTGCATGCCATGCCTGACATTGCCACCATGCCTTGTCGCCCGCATGCATGCTTGTTCTTTTTGCATTCCTTGCATGCCACTTCGTTGTATAAGTGGCGCAAGAGTGCTCTGTTTGTTCATTCTCTCTTGTGTTGCCCGAACCAATACACACCACCAACCGCATCACAACA
Tandem 		                                   TGTTGTGTGGGCGATATCCGTCTTTGGCGGATAAGCCCACAGTTTGCTTTGTTAGAGGGATTTGTGTGAGTAGTTGTTAAGCCCACAGTTTGCTCTGTTAGAGGTTTTTGTGTGGTTACATTTAACCCCACAATTTGGCTTAGCAGAGGAGTTTGTGTGGTTAACTCGGTGTTGACAACGGTCACATACCTTTGAGTGTTTGCGTGCATGCCATGCCTGACATTGCCACCATGCCTTGTCGCCCGCATGCATGCTTGTTCTTTTTGCATTTCTTGCATGCCACTTCGTTGTATAAGTGGCGCAAGAGTGCTCTGTTTGTTCATTCTCTCTTGTGTTGCCCGAACCAATACACACCACCAACCGCATCACAACA
SOLO_TCTG     	                               TGTTGTGTGGGCGATATCCGTCTTTGGCGGATAAGCCCACAGTTTGCTTTGTTAGAGGGATTTGTGTGAGTAGTTGTTAAGCCCACAGTTTGCTCTGTTAGAGGTTTTTGTGTGGTTACATTTAACCCCACAATTTGGCTTAGCAGAGGAGTTTGTGTGGTTAACTCGGTGTTGACAACGGTCACATACCTTTGAGTGTTTGCGTGCATGCCATGCCTGACATTGCCACCATGCCTTGTCGCCCGCATGCATGCTTGTTCTTTTTGCATTTCTTGCATGCCACTTCGTTGTATAAGTGGCGCAAGAGTGCTCTGTTTGTTCATTCTCTCTTGTGTTGCCCGAACCAATACACACCACCAACTGCATCACAACA
SOLO_TTCA_CAAG	                               TGTTGTGTGGGCGATATCCGTCTTTGGCGGATAAGCCCACAGGGGGGTTTGTTAGAGGGATTTGTGTGAGTAGTTGTTAACCCCACAGGTTGCTCTGTTAGAGGTTTTTGTGTGGTTACATTTAACCCCACAATTTGGCTTAACAGAAGAGTTTGTGTGGTTAACTCGGTGTTGACCACGGGCACCTACCTTTGAGTGGTTGCGTGCATGCCATGCCTGACATTGCCACCATGCCTTGGCGCCCGCATGCATGCTTGGTCTTTTTGCATTTCTTGCATGCCACTTCGTTGTATAAGTGGCGCAAGAGTGCTCTGGTTGTTCATTCTCTCTTGGGTTGCCCGAACCAATACACACCACCCACTGGAACACAACA

Srosgyp1 FLE LTR diversity Alignment
5 373
5_CAAG			                               TGTTGTGTGGGCGATATCCGTCTTTGGCGGATAAGCCCACAGTTTGCTTTGTTAGAGGGATTTGTGTGAGTAGTTGTTAAGCCCACAGTTTGCTCTGTTAGAGGTTTTTGTGTGGTTACATTTAACCCCACAATTTGGCTTAGCAGAGGAGTTTGTGTGGTTAACTCGGTGTTGACAACGGTCACATACCTTTGAGTGTTTGCGTGCATGCCATGCCTGACATTGCCACCATGCCTTGTCGCCCGCATGCATGCTTGTTCTTTTTGCATTTCTTGCATGCCACTTCGTTGTATAAGTGGCGCAAGAGTGCTCTGTTTGTTCATTCTCTCTTGTGTTGCCCGAACCAATACACACCACCAACTGCATCACAACA
5_CTGT			                               TGTTGTGTGGGCGATATCCGTCTTTGGCGGATAAGCCCACAGTTTGCTTTGTTAGAGGGATTTGTGTGAGTAGTTGTTAAGCCCACAGTTTGCTCTGTTAGAGGTTTTTGTGTGGTTACATTTAACCCCACAATTTGGCTTAGCAGAGGAGTTTGTGTGGTTAACTCGGTGTTGACAACGGTCACATACCTTTGAGTGTTTGCGTGCATGCCATGCCTGACATTGCCACCATGCCTTGTCGCCCGCATGCATGCTTGTTCTTTTTGCATTTCTTGCATGCCACTTCGTTGTATAAGTGGCGCAAGAGTGCTCTGTTTGTTCATTCTCTCTTGTGTTGCCCGAACCAATACACACCACCAACTGCATCACAACA
5_GAAA			                               TGTTGTGTGGGCGATATCCGTCTTTGGCGGATAAGCCCACAGTTTGCTTTGTTAGAGGGATTTGTGTGAGTAGTTGTTAAGCCCACAGTTTGCTCTGTTAGAGGTTTTTGTGTGGTTACATTTAACCCCACAATTTGGCTTAGCAGAGGAGTTTGTGTGGTTAACTCGGTGTTGACAACGGTCACATACCTTTGAGTGTTTGCGTGCATGCCATGCCTGACATTGCCACCATGCCTTGTCGCCCGCATGCATGCTTGTTCTTTTTGCATTTCTTGCATGCCACTTCGTTGTATAAGTGGCGCAAGAGTGCTCTGTTTGTTCATTCTCTCTTGTGTTGCCCGAACCAATACACACCACCAACTGCATCACAACA
3_TTGG			                               TGTTGTGTGGGCGATATCCGTCTTTGGCGGATAAGCCCACAGTTTGCTTTGTTAGAGGGATTTGTGTGAGTAGTTGTTAAGCCCACAGTTTGCTCTGTTAGAGGTTTTTGTGTGGTTACATTTAACCCCACAATTTGGCTCAGCAGAGGAGTTTGTGTGGTTAACTCGGTGTTGACAACGGTCACATACCTTTGAGTGTTTGCGTGCATGCCATGCCTGACATTGCCACCATGCCTTGTCGCCCGCATGCATGCTTGTTCTTTTTGCATTCCTTGCATGCCACTTCGTTGTATAAGTGGCGCAAGAGTGCTCTGTTTGTTCATTCTCTCTTGTGTTGCCCGAACCAATACACACCACCAACCGCATCACAACA
Tandem 		                                   TGTTGTGTGGGCGATATCCGTCTTTGGCGGATAAGCCCACAGTTTGCTTTGTTAGAGGGATTTGTGTGAGTAGTTGTTAAGCCCACAGTTTGCTCTGTTAGAGGTTTTTGTGTGGTTACATTTAACCCCACAATTTGGCTTAGCAGAGGAGTTTGTGTGGTTAACTCGGTGTTGACAACGGTCACATACCTTTGAGTGTTTGCGTGCATGCCATGCCTGACATTGCCACCATGCCTTGTCGCCCGCATGCATGCTTGTTCTTTTTGCATTTCTTGCATGCCACTTCGTTGTATAAGTGGCGCAAGAGTGCTCTGTTTGTTCATTCTCTCTTGTGTTGCCCGAACCAATACACACCACCAACCGCATCACAACA


Srosgyp2 Phylogeny Alignment
6 386
5_CATG                                         TGTTGTGAGGCGTGTGTGGTCATGCCTTTCACTGGCATGCTCATCGTTTGATGTACATGTTTGAATTACCCCGCTGCTTTGGTTTTCAACATCTCTGTATGTCGTGTCGCGGTCTTGTGGGGATTTCCCCACAAGGCTGCTGTGTGCTTGTTGGTGTCGACTTTCCTTCCATATCTTGGCAGATTTTCCTCTTGTTGTTCTTGAGCTGAGTTGTTCCACGCGAGTCACCGTTCGCTTGTGCTTTCCTCTGCTCCCGCTTGTGGTGTTCCTGCTGCACACGTTCGTGTGCCTGTTCCCTGCGCTTGCTGCCCGTCTCTTCTGCCTCCGGGCCCGTCTGCTCTCCCCTCCTTGCACATTAAACCCACACACGCACTT-CCCCTTAACA
3_CATG                                         TGTTGTGAGGCGTGTGTGGTCATGCCTTTCACTGGCATGCTCATCGTTTGATGTACATGTTTGAATTACCCCGCTGCTTTGGTTTTCAACATCTCTGTATGTCGTGTCGCGGTCTTGTGGGGATTTCCCCACAAGGCTGCTGTGTGCTTGTTGGTGTCGACTTTCCTTCCATATCTTGGCAGATTTTCCTCTTGTTGTTCTTGAGCTGAGTTGTTCCACGCGAGTCACCGTTCGCTTGTGCTTTCCTCTGCTCCCGCTTGTGGTGTTCCTGCTGCACACGTTCGTGTGCCTGTTCCCTGCGCTTGCTGCCCGTCTCTTCTGCCTCCGGGCCCGTCTGCTCTCCCCTCCTTGCACATTAAACCCACACACGCACTT-CCCCTTAACA
5_CTGG                                         TGTTGTGAGGCGTGTGTGGTCATGCCTTTCACTGGCATGCTCATCGTTTGATGTACATGTTTGAATTACCCCGCTGCTTTGGTTTTCAACATCTCTGTATGTCGTGTCGCGGTCTTGTGGGGATTTCCCCACAAGGCTGCTGTGTGCTTGTTGGTGTCGACTTTCCTTCCATATCTTGGCAGATTTTCCTCTTGTTGTTCTTGAGCTGAGTTGTTCCACGCGAGTCACCGTTCGCTTGTGCTTTCCTCTGCTCCCGCTTGTGGTGTTCCTGCTGCACACGTTCGTGTGCCTGTTCCCTGCGCTTGCTGCCCGTCTCTTCTGCCTCCGGGCCCGTCTGCTCTCCCCTCCTTGCACATTAAACCCACACACGCACTTCCCCCTTAACA
3_CTGG                                         TGTTGTGAGGCGTGTGTGGTCATGCCTTTCACTGGCATGCTCATCGTTTGATGTACATGTTTGAATTACCCCGCTGCTTAGGtTTTCAACATCTCTGTATGTCGTGTCGCGGTCTTGTGGGGATTTCCCCACAAGGCTGCTGTGTGCTTGTTGGTGTCGACTTTCCTTCCATATCTTGGCAGATTTTCCTCTTGTTGTTCTTGAGCTGAGTTGTTCCACGCGAGTCACCGTTCGCTTGTGCTTTCCTCTGCTCCCGCTTGTGGTGTTCCTGCTGCACACGTTCGAGTGCCTGTTCCCTGCGCTTGCTGCCCGTCTCTTCTGCCTCCGGGCCCGTCTGCTCTCCCCTCCTTGCACATTAAACCCACACACGCACTTCCCCCTTAACA
5_CTAC                                         TGTTGTGAGGCGTGTGTGGTCATGCCTTTCACTGGCATGCTCATCGTTTGATGTACATGTTTGAATTACCCCGCTGCTTTGGTTTTCAACATCTCTGTATGTCGTGTCGCGGTCTTGTGGGGATTTCCCCACAAGGCTGCTGTGTGCTTGTTGGTGTCGACTTTCCTTCCATATCTTGGCAGATTTTCCTCTTGTTGTTCTTGAGCTGAGTTGTTCCACGCGAGTCACCGTTCGCTTGTGCTTTCCTCTGCTCCCGCTTGTGGTGTTCCTGCTGCACACGTTCGTGTGCCTGTTCCCTGCGCTTGCTGCCCGTCTCTTCTGCCTCCGGGCCCGTCTGCTCTCCCCTCCTTGCACATTAAACCCACACACGCACTT-CCCCTTAACA
3_CTTG                                         TGTTGTGAGGCGTGTGTGGTCATGCCTTTCACTGGCATGCTCATCGTTTGATGTACATGTTTGAATTACCCCGCTGCTTTGGTTTTCAACATCTCTGTATGTCGTGTCGCGGTCTTGTGGGGATTTCCCCACAAGGCTGCTGTGTGCTTGTTGGTGTCGACTTTCCTTCCATATCTTGGCAGATTTTCCTCTTGTTGTTCTTGAGCTGAGTTGTTCCACGCGAGTCACCGTTCGCTTGT----------------GCTTGTGGTGTTCCTGCTGCACACGTTCGTGTGCCTGTTCCCTGCGCTTGCTGCCCGTCTCTTCTGCCTCCGGGCCCGTCTGCTCTCCCCTCCTTGCACATTAAACCCACACACGCACTT-CCCCTTAACA

Srosgyp2 Total LTR diversity Alignment
4 386
5_CATG                                         TGTTGTGAGGCGTGTGTGGTCATGCCTTTCACTGGCATGCTCATCGTTTGATGTACATGTTTGAATTACCCCGCTGCTTTGGTTTTCAACATCTCTGTATGTCGTGTCGCGGTCTTGTGGGGATTTCCCCACAAGGCTGCTGTGTGCTTGTTGGTGTCGACTTTCCTTCCATATCTTGGCAGATTTTCCTCTTGTTGTTCTTGAGCTGAGTTGTTCCACGCGAGTCACCGTTCGCTTGTGCTTTCCTCTGCTCCCGCTTGTGGTGTTCCTGCTGCACACGTTCGTGTGCCTGTTCCCTGCGCTTGCTGCCCGTCTCTTCTGCCTCCGGGCCCGTCTGCTCTCCCCTCCTTGCACATTAAACCCACACACGCACTT-CCCCTTAACA
5_CTGG                                         TGTTGTGAGGCGTGTGTGGTCATGCCTTTCACTGGCATGCTCATCGTTTGATGTACATGTTTGAATTACCCCGCTGCTTTGGTTTTCAACATCTCTGTATGTCGTGTCGCGGTCTTGTGGGGATTTCCCCACAAGGCTGCTGTGTGCTTGTTGGTGTCGACTTTCCTTCCATATCTTGGCAGATTTTCCTCTTGTTGTTCTTGAGCTGAGTTGTTCCACGCGAGTCACCGTTCGCTTGTGCTTTCCTCTGCTCCCGCTTGTGGTGTTCCTGCTGCACACGTTCGTGTGCCTGTTCCCTGCGCTTGCTGCCCGTCTCTTCTGCCTCCGGGCCCGTCTGCTCTCCCCTCCTTGCACATTAAACCCACACACGCACTTCCCCCTTAACA
5_CTAC                                         TGTTGTGAGGCGTGTGTGGTCATGCCTTTCACTGGCATGCTCATCGTTTGATGTACATGTTTGAATTACCCCGCTGCTTTGGTTTTCAACATCTCTGTATGTCGTGTCGCGGTCTTGTGGGGATTTCCCCACAAGGCTGCTGTGTGCTTGTTGGTGTCGACTTTCCTTCCATATCTTGGCAGATTTTCCTCTTGTTGTTCTTGAGCTGAGTTGTTCCACGCGAGTCACCGTTCGCTTGTGCTTTCCTCTGCTCCCGCTTGTGGTGTTCCTGCTGCACACGTTCGTGTGCCTGTTCCCTGCGCTTGCTGCCCGTCTCTTCTGCCTCCGGGCCCGTCTGCTCTCCCCTCCTTGCACATTAAACCCACACACGCACTT-CCCCTTAACA
3_CTTG                                         TGTTGTGAGGCGTGTGTGGTCATGCCTTTCACTGGCATGCTCATCGTTTGATGTACATGTTTGAATTACCCCGCTGCTTTGGTTTTCAACATCTCTGTATGTCGTGTCGCGGTCTTGTGGGGATTTCCCCACAAGGCTGCTGTGTGCTTGTTGGTGTCGACTTTCCTTCCATATCTTGGCAGATTTTCCTCTTGTTGTTCTTGAGCTGAGTTGTTCCACGCGAGTCACCGTTCGCTTGT----------------GCTTGTGGTGTTCCTGCTGCACACGTTCGTGTGCCTGTTCCCTGCGCTTGCTGCCCGTCTCTTCTGCCTCCGGGCCCGTCTGCTCTCCCCTCCTTGCACATTAAACCCACACACGCACTT-CCCCTTAACA
