# Supplementary material for: A genomic survey of transposable elements in the choanoflagellate Salpingoeca rosetta reveals selection on codon usage
Source: Mob DNA. 2019 Nov 23;10:44. doi: 10.1186/s13100-019-0189-9 (PMC6875170; doi:10.1186/s13100-019-0189-9)
Supplement: Supplementary file 6 — Additional file 6. gypsy-like, copia-like and DNA transposon alignments. All alignments used to create phylogenies and nucleotide diversity values are provided. [file 13100_2019_189_MOESM6_ESM.zip › Additional File 6 transposon alignments.txt]

Helitron Superfamily Alignment
43 466
SrosH                                                           CPYCGALLFDGQRRSFCCGNGRVHLEPMPAPPAPLRQLWEDRGERGRIFYDYIRLFNNALALASARASW---VRAEGWNPHLIIQGSLHHCIGSLLPAEGEEPQFAQVYVYDNVGATARRLLDDSICANILTTLHDMLVDCNPYVDAFRDAASALASSDLQLVLNSENRPADRRYTSGNSEEVALLCPDDQVARRDLVVYPRDGGIQFINETHQAWDPLHFVLLFPDGTPGWRIGVPLRVPGDGSAARHVSTRQFYVYHLMQRCNYLLRAGRLTQEYICSAFYRVEYLRLLYVRQHQAELRSAIYQNLVDHSDDADQQLGRRVVLPSSFLGGQRHTKERFHDAMAILGEYGKPDLFVTFTCNPAWPEITRELRGHERASDRPDLLARVFHAKLAAFRIDLEHGHVFGPTRAFLYAIDFQMRGLPHAHCLVWCAQPLQ--GPSDIDRFISAEIPDPATDATLHALVT 
LUEZ01000020.1_Hypsizygus_marmoreus                             CPKCGALHFKSERLGTCCLQGQIDLPEFPEPPRGLREMFSADSPLSKEFKANIRQYNAALAFTSLGVKIDQQITNAAGPYCFRIHGELHHLAGALLPANGEEPMYAQLYIHDPAEALDIRSRRSNLNSNVMSELQGILNETHPYVSLYKHAFQIMQEKHVTVRLRLELGADGRTYNLPTADEIAAVIPGDGINDRDIILRLVGGALQRMSHLHPHYASLHYVLLFPRGENGWHPKIPSTVPGRPRS-THVTERCYYAYRLHTRQPTIFKGGKLFQEYIVDAWASIEQNMLNWVRYHQKELRADVYSGLRDAMNPETDGIGRRIILPSSHTGSARYMHQLFQDSMAICRSLRRPDIFLTMTANPSWPEIKDNLLPGQTVADRPDIVARVFEQKKKALLKDIREDGIFGKAVGMVHTIEFQKRGLPHMHLLIFLDPADKVRDSIDIDSIVSAQIPDPVTQPALYETVT 
ADMJ01000176.1_Schizophyllum_commune                            CRHCHALHWAAERVGRCCKHGKVALPRMPAPPHHLLHLFTDQDLRGRDFRHNVRQYNAALAFTSLGVRIDDSINTSSAPYIFKIGGELCHRMGALLPSEGNQPRYTQLYIYDPRDALDARMARDNLSAATMRILQRTLLLCNPYTRIYRHAADVLTHSDVHLTLSVDAQQDPHRYNLPTADELAAILPASNSDGRDIVVYLRDGRLRRINDCSPAYAPLHYVLFFPFGTPGWSWDMQLLQP--ESGSRRLTQCMFYSHQLHYRLSLLFYGGRLFQQYIVDVWATTDQNRLRWLENNQKQIRAELYSGLQDLVESPDNSVGKRLILPSSHVGSPRYMHQCFQDAMALARYFRRIDFFITVTCNPNWPEIANELLPGQSAADRPDLVARVFAMYQRAIVDDLYKNGILGEAVAYVYTIEFQKRGLPHMHLLLFLKERWKIRTPADVDSVVRAYWPDPRSEPELFDVV- 
KIL54493.1_Amanita_muscaria                                     CRKCNALHWRKERLGTCCLDGKVSIPSLQEPPRELWELYNGTSLQSTHFLDHINSYNNAFAMVSLEHGR---VNLGPGPDVFVVRGEVRHRAGSLLPDGENPPLYAQLYFQTPGNALEMRMGRQRLNPQVMQGLRDTLERNNHYIALYKTAYDRLRELELHVSLHFNPIQDQRRYNLPTAEEVAVLMPNGNATTRDVILFYRGGPLRRIAETNPAYQPLHYVLLFPRGEHGWHPQIPLSQPVIGNANEKVTQMEYYAYRFHQHSNHIFLGRTLFQKYAVDAWSQIEQSRANFIRHNQDKLRVELYRGLVDAVNDHADQLGRRVILPSSFVGGSRYMYQLYQDSLALARYFGKPDYFFTVTANPQWPEICNALLPQQQAKDRPDLVTRVFREKIRMLLEDLKKGGALGKHVGHVYTIEFQKRGLPHVHILIFMAAESHIHDAGMVDQVISAQIPDPQTHPVLHQLVT 
AGCP01014027.1_Mnemiopsis_leidyi                                ---------------------------------------------------------------------------------------MYHRIGSLLPAEGESAKFAQLYFHDTENAVSNRMNVSGLQEHNIQLIDRVLREVNPYITSLKAGIELMEASEVRLVLHADKNRRPRRYNLPTASEVGAILPGEVTANLDVILHPREGPLRRISPVHRSYDPLHYVMLFPYGNDGFQLGLRKTN------NRTLTALDYYSYRLQSRWNTIMKSRRLMQQYAVDQFAKIEGSRLDWVRNNQRAIRAEKYSGLIDANGQNDQNAGRRIILPPTVYGSPRFYHEKFQDAMAIVRKFGKPDLFLTFTCNPQWQEIQEALNEGESYTDRPDLCVRVFKMKMDELLSDLTCLHVMGKVKAYTATVEFQKRGLPHVHIVLILEDGYKPLTPEIVDTIVSAEIPDKDINPKLHKIIT 
LBBV01018192.1_Caligus_rogercresseyi                            ------------------------------------------------------GWDS-----------------------FKIKGKLYHAIGSLQPRNPNTYKYAQLFFLEPQEQQSRRASRPNLDEEVLLQLQEWLMANNSYVTSFKTALEIMGRA-MEVVLDEKVRPSERRYNLPESCEIAVIIPGTEVNNLDIRLYHRTDGLQKINELHRSYDPLCYVLIHPKGGDGYHRDIPHKVVAPRDRPKTVTASQYTRFRLQVRFNQVLRLGKLTQQYMCDGFARQESGRMNYVRYHQKEIRAEKYSCAYDALEEGREAVGKMIILPPTITGSPRWYKEAFHDSMAVVRQKGCPDLFITFTCNPEWPEVKESLYPDERSSDRPDIICRVFNMKLQAMIDDIAKKHVLGRCKGYFGMVEYQKRGLPHAHLLFFLDERDKPRTPEEVNKLISAEIPDPLSNPRLHSI-- 
JAQW01007850.1_Rhizophagus_irregularis                          ---------MEEKNSICCAHGKVLLLPLTEPPSYLLNLYTSSESDAISFRKNIRRYNNVLACTSFGTNID--TFHGQGISNFRIHGQVYHRIGPLLPEEGHQPAFAQLYIYDSVHEIENRHNVQELDEKILLNLLNMMDECNPYIQNFRHVRDLIQTNEIFMVIYADRTQDLRRYNAPTASEVAAIMVGDGTANRDILLKMRDGNLQRISEIHPSYDPLHYVLLFPRGDDGWHVDVPLI----GSVNERVTAMQFYSYRLQIR-DWIQNAGRLYQQYIVDQYAKIEQNRLNYLKHNQATLRTDLYNGVMDAI--NDSNVGRRIILPSSFAGGPRQMYQLYQDAMFIVSRFGKPDLFVTFTCNPRWPEITRELLPHQSAVDRPDLTARVFHMKLQELLKDLLHNHCLGKVIAYIYVIEFQKRGLPHAHFLLILAPESKLRSTEDYNSIVSAEIPNPVT--------- 
AFTI01009351.1_Crassostrea_gigas                                CFNCGSFMWKEENHSTCCSEGKILLPTISDPPLILQNLLTNENDEGKEFRHNIRAYNSSLAFASLGVNED--VLPSKGPYTFRIHGSVYHRIGHVFPEVGEQPKFSQIYIYDTENETNNRIRWSDLNRNIHELLQNMLHHNNPFAKCFKHTTELLNQNNMKLILKADTSKDPRRYNLPTVSELSVIIPGSSPTNRDIVLYKRASKLLHINETNQHYDPLHYVLLFPYGDSGWTIGIQHKNS-----NKQTSIMNFYAYHMMQRFNTILRAGRLFHQYVVDQYAKLEQQRLNYCLFHQKELRSELYQGLADAVGDTDKHTGKKIILPSSFIGSPRHMHQMYQDAMAIVRRFGKPDLFITFTCNPKWPDIERNLLSGQTTTDRPDLVARVFHLKLKELLKDITVKNVFGKVIAFVYTIEFQKRGLPHAHILLILHPTCKPKSSDDYDMYVTAEIPSQTTTPELYKIIT 
KRH04909.1_Glycine_max                                          CPHCKAMMWYDERISLCCSDGKIQLPLLHEPPHPLNHLLFNNDPKAKNFQQYIRIYNLMFAFTSPGIKFDKSYNTGKGPPTFRIHGQTHHLIGSLLPMPNNPPKFAQLYIYDTDNEIINRLSQDMLDEQIIIAIKDMLDHHNHYAQKFRMARDKLHSADLKMKLISQRQTNGRLYNLPTTTEVAALIVGD-ADKRDIIIEKQSRLLKRIHELHPAYLPLQYPLLYPKGEDGYRLNIPHKDHIHAAKRKQVTLHEYFSYRLQSRAQTILHSRRLFQQWIVDGYCMIESQKLNYVSQHQQQLRVDKYINLIGSNPQTLRDRGKRIILPSSFVGGQRYIEQLYFDGMAICGHLGFPDLFLTMTCNPTWPEIRRKVTQSNTPNNCPDIITRVFKIKLNQLMNDLKHGNIFGNIIGYIYTIEWQKRGLPHAHILIFLHPTNKLPNPHDIDQMISAEIPDKQSQAQLFEIVS 
XP_009591183.1_Nicotiana_tomentosiformis                        CEYCGAYFWFEERVTLCCGRGKIKLPNPKEPPSILKDLLFGSGAKNKHFRENIRTYNSIFAFTSMGGKVDFSVNKTKGPRTFRLSGQNYHQIGSLLPPEGSSPKFAQLYIYDTENEVENRIHANQLHAEIVNELKQMLDDNNILAKSFRMVRDQFQTDNVRLRLIGKRGSDGRRYNLPTVSEVAALIVGDFRSDRDIIVESQSGQLQRVNELNAAYLGLQYPLLFPYGEDGYREDIPLNDIDSTSGRKCVSTREYLSYKIQERVPTIVSARRLFQQFLVDGYTMMESSRLRFIRLPQKQLRAHFYKGLQDAVGDIESSQGQRVILSSSFTGGARYMLQNYQDAMAICKWAGYPDLFITFTCNPKWPEITRFVESRGSPEDRPDILTRVFKIKLDRMIKDLRDNKVFGEVKAVIYTVEFQKRGLPHAHILLFLL--NKYPNVGDIDGIISAELPDKKVDPYYYNVVT 
XP_016168893.1_Arachis_ipaensis                                 CQHCGATFWYEERLGLCCRQGQVELPVLQQPPEILHQLLSGCDEKSIHFQKNTRTYNSMFAFTSFGGKIDRSINHSKGPPTFLLHGQNYHLMGSLLPQEGSPAKFAQLYIYDTQNEINNRTAVDHLDKTIVADLMKMLDTHNVLAKTFRMMREVMKSNDIRLKLIGKRGKDGRRYNLPSVDEIAGLVVGDFMKERDIIVETRSGALQRVSELNPSYLALQYPLLFPYGEDGWRENIPLNRPNTNAEDANISMRDFFAFRVQHRKGALLYSRRLFQQFLVDAFSMVEAARLKYVYTKQKKLRAEIYKGLRDAVGETEASLGKRVVLPATFTGGARYMIQNYQDAMAICRSIGYPDLFITVTCNPQWEEIQRYCKENNKPEDRPDTVCRLFKAKLDKLIKDIHINKLFGKSTAVIYTIEFQKRGLPHAHILLFLAAQDKFPAPEDIDR-------------------- 
CDY68951.1_Brassica_napus                                       CEHCGAIMWYGERISLCCGHGQVQLPLLKESPAILKKFLTEDDEMSRYFRENIRVINMVFSFTSLGGKVDRSVKKGIGPQMFQLQGENYHLMGSLKPPNGE-PKFGQLYIVDTENEIGNRSGIEELRKKVIQALTAMLDECNPYVHQFRSARDRFDTNTFHMRIISSREKDGRTYDTPTASEVAALIPGDFMDKRDIVLQEKTGWLKRISEIHPAYLALQYPLIFTYGEDGFRLGIQKRETTAKLKRKALSMRQWYAFRLQERCHTLLHSRRLFQQFLVDGYTTIEANRLFYLRMNQKSLRSDSYDSIQQAEGKTDHEQGSRFVLPASFTGGARYMKNMYLDAMAICKYFGFPDYFITFTCNPKWPEITRHLQPRKSAEDRPEILSRIFKIKLESLMTDLTDKQLLGKTSSAMYTIEFQKRGLPHAHILLFMHPNSKIRTNDDIDKIISAEIPDKEKEPELYEVV- 
XP_013614821.1_Brassica_oleracea                                CTHCGAMMWYGERLSLCCMQGQVQLPLLKEPPSVLKKLMEGDDSESKHFQKNMRPYNMIFSFTSLGGKVERSVQKGKGPPMFVLQGENYHLMGSLTPNNDSQAKFGQLYIADTENEIENRANWDNLRKDIIEKLMKMLDEVNPYVKKFRTARDRFHIASFHMRIVSDRSKDGRTYNTPTASEVAALIPGDFMDKRDIVLQQKSGNLLRIKEIHASYLALQYPLLFTNGEDGFRLGIKKGVTTKKQKKPNISMRQFFAFRLHERPHSLLHSRRLFQQFLVDAYTTIESNRLRYLRFNQPTLRSDTYDSTKESEGKVDSDQGSEFVLPSSFTGSPRYMKNLYLDAMTVCKHFGFPDLFITFTCNPKWPEITRYVKSRKKAEDRSDIVCRIFKMKLDSLMDDLTKKNLLGKTIASMYTVEFQKRGLPHAHILLFMDPSHKFPTTDHIDNIISAEIPDKLEEPELYEVI- 
XP_010497042.1_Camelina_sativa                                  --------------TLCCGEGQVKLPFLQKTPELLVALLTNNDELSRHFRENIRAYNMIFSFTSLGGKTEKCCAPGRGPNMFQLQGENYHLMGSMQPEDGELPKFQQLYIVDTENEVDNRATIQKLRRELIEKIMKMLDDVNPYVNTYRSARDRFNTNTFHMRIVSSREKDGRTYNTPTASEVAALIPGDFMDHRDIVVQAKSGELQRISELHISYLALQYPLLFPHGEDGYRLGIEKGHSKSKKERKQISMRQFFAFRIQERSKTLLHSRRLFQQFLVDSYTAIESSRLGYIKYNQASLRAENYNTIKKVAGNVDNEQGRQFFLPKSFTGGPRYMRENYLDAMAISKHFGFPDLFITFTCNPKWPELTRFFQERKNPDDRPDILCRVFKMKLDSLMHDLTKRHILGKTVSAMYTIEFQKRGLPHAHILLFMDQKHKFPKTEDIDKIISAEIPDKNEEPELYELV- 
XP_009138614.1_Brassica_rapa                                    CPVCGALFWLNERITMCCMRGKVKLPLLKEPPEFLQALLTNEDVISKHFRDNIRPLNMMFSFTSLGGKIDNSVNRGKGPKVFKLHGENYHLIGNMKPKANEKAKFSQLYIHDTENEVQNRISASKIREDLLESIMKMLRECNVHVKTFRNAMERFNDEDLSLVLIHNRQKDGRVYNLPTSSEVAALVVGDFMDKRDIILEKNSGKLKRINELHPCYLPLQYPLIFPYGEDGFRLGIKHGFTNTKNKKPNITMREFFAYRIQIRSQVLLLSRRLLQQFLVDAYTMIETHRLRYIRKNQANLRSLNFSKFVAAAGFSSPIEGNRIIIPSSFTGGPRYMHQMYVDAMTICKYYGFPDLFITFTCNPKWPELTRYFSKYNRAEDRPDLCCRLFKIKLDSLMYDLTKKHLLGKTVSAIYTIEFQKRGLPHAHILLFMDAKDKFPCAEDIDRIISAEIPDKSAEPRLYEIV- 
AFFJ01002450.1_Metaseiulus_occidentalis                         CSACGAAHFAGEKTTMCCASNKVKLTRFQNFPAELRSLYLDQDEDSRHFRQHIRNYNNALAMASMTAKLE--TPRGFGPYCFRVHGQVYHTFGGLYPLEGEPPLCAQVLIMDTELAAQELAGRTSCRENIFSLLHNLLTNTNPYVQAVRLMADVSQDEPVRMVFEQRAHDDHRRYNVASANEVAVVYVGDEPGERNLVVYEKTGNLRSIPHLDERCDPLAYPLLFPTGESGWHPGMTRDNSSASRSRSRMTQKDYYSYLLFSRFNPLHHAGKLLQQFIVDCWIKIEMNRLNFIRLNQRQLRLDTVRGLQDFMSDSDDGPGRRIILAASFTGGPRYMVAQYQDAMSMVSKYGKPDLFVTFTCNPAWPEIVENLSQGQTASDRPDLVARVFQLKVKKFCQEVLKKQVLGEVSAYIYVIEFQKRGLPHMHMLLTLKADSKLRTPADVDGLISAELPDPVADGVLYGIIS 
EYB99390.1_Ancylostoma_ceylanicum                               CSECGALSFRGECANMCCNFGNVLIPRFHDFPATLKSLLEDQTSIGRHFKENIRQYNSALAMASMGANID--VPRGHGPYCFRIHGQVYHAAGPLHPDAGQRPTYAQVYVLDSKQAAEERMGHVTCNEELMTRLGELITQSSPYARSFKMMEEVVKKEPVRMVFDMDSRKDPRRYNAPTVNEVAVVFVGEDPATRSFAVHPRGGGLQMIKDTDPHCDPLCYPLLFPTGEHGWHDAIRKRN--ALGGRSRVTQREYYSHILQERFNPLHYAGSLFQQYLVDSYVRMEQNRLQWHRVNQKKLRAENYKALQDYMGDEADGPGKRIILPSSYPGSRRAQMQDYQDAMSIVSKYGKPDLFVTFTCNPKWREIVENLKPNQTPSDRPDLVARVFRLKQEKLFEDLLKRHVLGEVTAWIAVYEWQKRGLPHVHMLITLAEQDKPRTAADIDKLVRAEIPDPVTQTRLYEIVT 
JXUM01079094.1_Aedes_albopictus                                 CRYCQAQKFKNESPGLCCKNGKVKLLQLDQPPQALMNYMSGDTPESKHFLKNIRKYNSCFQMTSFGATS---VVEQGFPSTFTVQGQIYHKAGSLLPLPDQPPKFLQLYFIGNDQEIDQRCSYSGTRREIVDNLQKMLQEHNDLIRTFKAALDRMPTDEYRVIIRADRTPPGRRYNAPQVDEVAVVMSSDNCERRDIIIQRRGESLQRISETHRSYDALQYPLMFPYGEDGYHFNLVQTNPGKAT-NKKVSAMDFYSYRLMTRYNHIVNCRQLFQQFVVDMYVKIESERLLYVRLNQRKLRVEEYVHLRDAVNDGNDSLGTLVILPSSFTGSPRHMAEYTQDAMTYVRMYGRPDLFITFTCNPTWTEIQEMLSNGQSANERHDLVARVFRQKQQKLIDVITKGHVFGVVRCWMYTIEWQKRGLPHSHNLIWLVSKLQ---PAEIDEVISAELPNPVEDPELYAVVT 
AAGE02004395.1_Aedes_aegypti                                    CTYCQAKKFKNEAPGICCKNGKVNLSQLEPPPQALLDYMSGNTPESKHFLKFIRKYNACFQMTSFGATL---VVEQGFPSTFTVQGQIYHKAGSLLPLPEQPPKFLQLYFIGDEQETDRRCSYSGTRRQIVQHLQQMFQEHNDLVRVFKSALDRMPSDEFKVIIRADRRPPDRRFNAPQVDEVAVVVTGDAYDQRDIVIQKRGESLQRISETHRPYDALQYPIMFPHGEDGYHFNLKQIDPGEST-TKKVSAMDFYAYRLMIRYNHLLNCRQLFQQFVVDMYVKIESERLLYIRLNQRKLRVDDYVHLKDAINDGNDNLGALVILPATFTGSPRHMHEYTQDAMTYVRMYGRPDLFITFTCNPAWPEITEMLTNGQSVNERHDLVARVFRQKQLKLIEAITKGHVFGAPRCWMYTVEWQKRGLPHSHNLIWLVNKLQ---PTQIDDVISAELPDPVVDPELHAVIT 
JHON01041721.1_Ancylostoma_duodenale                            CPHCQAKKFRGEPPGMCCSGGKVKLPHLNPPPEPLLSYMSGTTTESKHFLQNIRRYNSCFQMTSFGTTA---TVQEGFMPTFKVKGQIYHRVGSLLPLPSETPKFLQIYFMGDEEEVNQRCENNGTRRNIVLNLQRMFHQHNNLIKVFKTALERMPTDEYRIVIRADKRPAGRRFNAPTVNEVAVVMVGDEFERRDIVIQKRNDSLQRISETHRSYDALQYPILFWEGEDGYHFNRMQTDPGFSL-NKKVSAKDFYANRIMIRSNHLLKCRQLFHQFIVDMYAKIESERLLYIRLNQRKLRVDDYIHLRDAINDGNTDVGRLVILPATFTGSPRHMHEYAQDAMLYVRTCGRPDLFITFTCNPEWTEIKDELFPGQVPSDRHDLIARVFKQKLSKFMDVITKSHIFGETRCWLYSVEWQKRGLPHAHVLVWLKEKIH---PTQIDTIISAEIPNPEQDPGLFEIVT 
AXCP01004428.1_Anopheles_atroparvus                             CMFCQAQRFKTESAAMCCKQEKIKLFQLQKVPQSLFSYCLGQTPMSKHFLNNIRKYNSCFQMTSFGAT----VVEQGFQTTFTIQGQIYHKIGSLLPLQQEAPKFVQIYFVGNQDEADTRCSYQNIKKDIVLELQTMLHECNALLKSFKVALERMPENGQRLIIRADKTPSGRRFHAPNSDEVAVILSDMEADNRDIILELRNNALQKVYETHRSYDALQYPLMFPGGEDGYHFEYRQIDPGMFT-NKKMSAMDFYKYRIMLRDNHILNCRKLFHQFIVDMYAKIESERLRYIRTHQKKLRADEYIHLRDAVHDGNENVGSLVILPASFTGSPRHMHEYQQDAMTYVRMYGRPDLFITFTCNPTWIEIEEALFNGQTPSDRHDLIARVFRQKQAKFIDLITKGHIFGVARCWMYTIEWQKRGLPHSHNLIWLAEKIQ---PTQIDDIISAELPNKELDPDLFTIIT 
AXCK02002929.1_Anopheles_sinensis                               CRFCNAKKFGSEPPGICCKQGKVKLPRLQNPPEPLLGLTLGTSAQSSDFLKNIRKYNSCFQMTSFGASS---IVRHRYQPTFIVQGQIYHRIGSLLPPSREPPQFLQLFFVGDSLEAEQRCSYQNAKFPIVMALQSMLHECNEHIKLFKTTLERMPDDEHKIVIRADKKPPNRQFNSPQVDEVAVVISGTEFEQRDIVLHRRGQSLQRIAETHRCYDSLQYPIIFPFGEDGYHFNLRQINPGANT-LKKVSSMDFYRYRLMVRNNHILHCRQLFHQFVVDMYAKIESERLLFIRRHQQQLRVDQYIHLRDAVNDGNSNIGSLVILPASFTGGPRHMHEYTQDAMTYVRMYGRPDLFITFTCNPSWEEIKNELFEGQSANDRHDLLARVFKQKQAKLIDVITKGHIFGRSRCWMYTIEWQKRGLPHSHNLIWLVDKIQ---PTQIDDVISAELPNRMADPILFEVI- 
FCFB01151780.1_Lymnaea_stagnalis                                CVYCSALKFKNETPGICCAGGKVKLPELHSPPEPLSTLVSGETSQSKHFLANIRKYNSCFQMTSFGATN---IVFENYMPTFKVQGQIYHRAGSLMPMPNTDHKFLQIYFMGNTDQIDQRCHITGTKREIVAALQTLFLQHNELIQMFRIALDKMPTDEYKVIVRADKTPVGRQYNAPTIDEVAIVMVGEEFNSRDIILHRRSGDVQRVSETHRSYDGLQYPILFWQGEDGYHFNIKLRNPDEES-NKKVSAMKYYSYRLMIRENHILKCRQLFHQYIVDMYAKIETERLLYIRLNQSKLRSEEYIHLRDAINDCNNELGKMVILPATFTGSPRHMHEYAQDAMTYVRAYGRPDFFITFTCNPMWGEIQELLLTGQSSSDRHDITARVFKQKLKSLIDFIVKYHVFGEARCWMYSVEWQKRGLPHAHILIWLIEKVK---PDQIDKVISAELPDANTDQCLLEIVT 
ABLF02018281.1_Acyrthosiphon_pisum                              CNYCGAFKFKNEAPGMCCARGKVKLPALHAPPEPLSTLVAGDTSISKHFLTNIRRYNSCFQMTSFGATN---VVRDNYMPTFKVQGQIYHRAGSLLPLPDMEPKYLQIYFMGNSDQIDQRCTHAGTRREIVAALQSLYDQHNEFIRLFRIALHRMPADDYRVVIRADKTPLGRQYNAPTIDEVAIIMVGDEFNSRDIILHRRDGNLQRVAETHRSYDGLQYPILFWQGEDGYHFNIKLRNPGEET-NKKVSAMKYYSYRLMIRENHILKCRQLFHQYIVDMYAKIETERLLYIRLNQTTLRSEEYIHLRDAIIDGNNDLGKMVILPATFTGSPRHMHEYAQDAMTYVRAYGRPDLFITFTCNPTWDEIKVLLLPGQSSSDRHDITARVFKQKLRSFMDFIVKHQVFGETRCWMYSIEWQKRGLPHAHILIWMITKLA---PDIIDQLISAELPDGDGDPVLLEVVT 
AEE09607.1_Cotesia_vestalis_bracovirus                          CEYCGALKFSGETPGLCCLNGKVKLPLLTPPPEPLYSLLCGETQESRHFLANTQKYNGCFQMTSFGAD----IIEEGFNPTFKIQGQIHHRIGSLLPFEDTQNKFLQIYFMGNMEQLDRRLEIAGMKRAILQDLQCLLHEHHALVRLFKSALERMPSDDYKVVIKADKRPSGRTFNAPTVDEVAILIVGEQLEKRDIVLTRRTGQLQQISETHRSYDTLQYPLMFWQGEDGYYFNIKMKNPGEET-TKKVSSMNYYAYRLMIRDNYLLRFRRLFQQYCVDMYVKIETERLTFIRLNQAKLRSEEYIHLRDAVTEGNANIGRLTILPATYIGSPRHMHEYAQDAMTYVRHYGRPDLFITFTCNPKWIEITQLLLPGQTSSDRHDITARIFRQKIRSLMNFIVKQRVFGDTRCWMYSIEWQKRGLPHAHILIWLVERIQ---PDQIDDIICAEIPDYEVDPDLHDVVT 
XP_008556230.1_Microplitis_demolitor                            CQFCHAKKFSKETPGLCWMNEKIRLPPLEAPPQEFLHYMTGETLESKHFLLNIRSYNSCFQMTSFGVTS---TDPNKFEYVFSLQGQIYHKIGSLLPMPNDDYKFLQVYFIGNEGEIDQRCTNIGLKCEIIQDVQRILHKYNQLIYIFKTTLDRMISDDYKIVIRADKRPRGRRFNAPQIDEVTIVIVDNKNTSRDIIAQRRRKGLQRIAETHRSYDALQYRLIFLHGEDGYHFNIKQIHPGIET-NKKVISKEFYAYRLMVRYKHILNTRRLFQQFLVDMYAKIEVERMLYIRLNQKKLRTEEYIHLQDAINDGNDDIETMVILSSSYIGSPRHMHEYTQDAMTYIRKYGRPDLFITFTCNSSWPEIKEQLKYGQTSMDRHDIIARVFRQKQIRLIEIITKYHSFGTVRCWMYTIEWQKRGLPHSHNLIWLHDKIN---PTDIDKIIQAEFPNPQNDPELYNIVV 
FAPK01035890.1_Heliconius_melpomene                             CQFCNAFKWTEEAPGMCCKAGKVQLLQFETLPEPLYSLIMNLHPDHTHFMDRIRKYNGCFQMTSFGAKK---VIERGFMPTFKVQGQVYHLIGSLLPSTQAVPQFLQIYFVGEDEETRLRCSSPGVKQGLVKQLQSILHDSNKYIKNLKTTMDKVPKDKYEIVIYADKNPVHGRFNAPTTDEVALVMVGQEYERRDIILQNRDGNLQRISELHRSYDALQYPILFCRGEDGYSVDIPQCDPKLPL-KKTVSASCFYSYRIMIRTNHLLQCRSLFCMFLVDMYAKIETERLNFIRANQAQLRADNYIHLKDAIQHCDAQLGQMVVLPSSFTGGPRYMHEKTQDAMTYVRHYGRPDLFITFTCNPRWADISKCLLSGQKPYDRPDIIARVFHLKVKKMMNILIKGKIFGDVRFYIYSVEWQKRGLPHIHILLWLIQRIT---PDAIDKVISAEIPDPDND-------- 
JHUJ01020652.1_Lucilia_cuprina                                  CNFCNALKWKDESAGLCCNLGKVQLEPFEKQPDLLNSLILNNHPDHKHFLQNIRKYNGCFQMTSFGATH---VFENCFMPTFKIQGQVYHLIGSLLPN-QENAQFLQIYFVGESEEADIRCQNPGLKQNLIKHLQNMLHEVNNYIRDLKTTINSLPKENYEVVIHADRQPLGGRFNAPTCHEVALVIVGQQFEKRDIILKSRDNKLKRISELHRSYDALQYPLMFCRGEDGYYINIPLRDPKSPLGKKHVSAANFYAYRIMVRNDHIFRYSSLFSQFLVDMYAKIETERLNYLRNHQKELRSESYVHLRDALQDANANIGQVVVLPSTFTGGPRYMHEKTQDAMTYVRNFGRPDLFITFTCNPKWQDIAEVLFSSQKPYDRHDIIARVFHLKLKKLISLLTKGCLFGKVKCYMYSVEWQKRGLPHVHILLWLEDKVT---PNIIDNIVCAEIPDPENDPLLHEIV- 
AOSB01103702.1_Nilaparvata_lugens                               CKFCQGLKWKDESAGMCCSSGKVQLPTLLPLQEPLNSLITGDHPEHKHFIDRVRKYNGCFQMTSFGAKQ---VSEGNFMPTFKVQGQVYHRIGSLIPSKPEEAKFLQIFFVGEDNEVNLRCKNPEVKQSLVEQLQTMLHRSNAYIRELKSTIKRMPSGNFEVVIHADRKPMDGRFNCPVANEVAVVMVGQQFERRDIVLQSNNNKLQRISELHRAYDTLQYPLLFCNGEDGYQICIYQCDPKKPL-EKKVSASSFYAYRIMMRTNHILFFRALFSQYLVDMYAKIETERLNFIRFNQKKLRAESYIHLQDAVQDAVSDLGQMVILPSSFTGGPRYMHERTQDALTYVRYYGCPDLFITFTCNPKWTEIQEQLFQGQKPHDRHDLIARVFHLKVKKFMSLLIKGCLFGKVKCYMYSVEWQKRGLPHIHILLWLQQRIS---PNDIDKVIHAEIPDPDTDPLLHEIV- 
XP_008482471.1_Diaphorina_citri                                 CQWCHAKKWKEESSGLCCSGGKVQLPDIELLPEPLHSLLINHHPDSEHFLANIRKYNGCFQMTSFGAKE---VHEGNFMPTFKVQGQVYHRIGSLLPVSDKDPSFLQIYFVGNEEEMSLRCQHPGVKPGLISQLQKMLHDNNPYIKDFKTAMENVSEGEFKVVIHAERKPAGGRFNAPTATEVALVIVGQEFEKRDIILHGRDTGLKRISEIHRSYDSLQYPLIFCRGEDGYFINIPQRDPKGPL-NKMVSASNFYSYRIMERFNYLLLCRSLLNQFLVDMYAKIETERLNFIRHNQSKLRTESYVHLRDAMTDGQSDLGKIVVLPSSFTGGPRYMHERTQDAMTYVRKYGRPDLFITFTCNPKWTEVQNDLKPGQKAQDRNDIVARIFHIKIKKIMHLLTKGQIFGPSRCYMYTVEWQKRGLPHVHILLWLQNRIT---PSQIDNVISAEIPDPQADPVLHDIV- 
XP_008543881.2_Microplitis_demolitor                            CSWCRALKWKDEAEGMCCSGGKVQLPTLQRYPEPLHSLLTHQHPISEHFLSSLRKYNGCFQMTSFGSKE---VKEGSFMPTFKVQGQVYHRIGSLMVENNQQPSFLQIYFVGDDNEREIRCGIPGIKPELIHQLQNLLHEHHQYIKDFKVAIESVPKNEFQVIINADKKPPGGRFNAQMAKEVAVIIVGQNFEKRDIILNSRDDKLKRISEIHRAYDTLQYPLMFCRGEDGYHINIPKRDEKRPL-NKTVSASEFYSYRIMERENHLLLFRTLLNQFLVDMYAKIETERLNWIRNHQTNLRSEEYVHLKDALTDGQTEIGKMVVLPSSFTGGPRYMHERTQDAMTYVRHFGRPDLFITFTCNPKWKEIEELLVQGQKSHDRHDLIVRIFHVKIKHMMNLLTKGCIFGKTKCHMYTVEWQKRGLPHIHILLWLEEKLR---PESIDKVISAELPNQDQDQELYEII- 
JXQA01066861.1_Trupanea_jonesi                                  CEHCLALKFKDESKGMCCLQGKVKLEEILPPPEPLHSLLTGDHQKSKQFMRDIRHYNNSFQMTSFKSKQ---VVERGFMPTFKIQGQVYHLAGSLLPLRPDDHKFLQIYFIADPDQATTRCSTQPIDRHLIRSLQDMLHSHNSYIQSFKTAIESVPADDFNVVIHANKVPVAGRYNAPSTSEVAVMIAGQQFDKRDIVLHSRDNNLHKISELHRSYDSLQYPLMLCRGENGYDINISQVDPGAPL-RKTVSCMNYYCYRIMTRFNTLLRYGMLTNQYLVDQYAKIESERLAYIRNNQTKLRAENYVHLQDALNEHHNGIGQLVILPSTFTGGPRYLHEKSQDAMAYVRNYGKPDLFITATCNPNWPEIKENINTNLNPQDRYDIVNRVFHLKVQKLLHLINKSHIFGPPRCHMYTIEWQKRGLPHVHLLVWLVNKIR---PNQIDRVISAELPDKDEDPILYEIVT 
LACK01015017.1_Amyelois_transitella                             -----------ESKGLCCLQGKVKLEEILPPPEPLNSLLTGDHQKSKQFMRNIRRYNNAFQMTSFKSKQ---VVERGFMPTFKIQGQVYHLAGSLLPLRPDDHKFLQIYFIADPDQASTRCSNQPIDRDLIRSLQDMLHSHNSYIQSFKTAIESVPADDFNVVIHANKVPVGGRYNAPSTSEVAVVIAGQQFDKRDIVLHSRDDNLKKNSELHRSYDSLQYPLMLCRGENGYDINISQVDPGTPL-RKTVSCMNYYCYRIMTRFNTLLRYGMLTNQYLVDQYAKIESERLAYIRNNQTKLRAENYVHLQDALNEHSNGIGQLVILPSSFTGGPRYLHEKSQDAMTYVRNYGKPDLFITATCNPNWPEIKENINTNLTPQDRYDIVNRVFHLKVQKLMHLINKAHIFGPPRCHMYTIEWQKRGLPHVHLLVWLVNKIR---PNQIDKVISAELPDKDEDPVLYEIV- 
LGAG01000287.1_Lerema_accius                                    CSFCDALKWQKETNGMCCSGGKVQIEILQNPPEVLKSLLNGDHPQSKHFLDNIRSYNNAFTMTSFGAKQ---VSEGPFMPTFKVQDQVYHLIGSLLP--ENEPKFLQIYFVSDYQQANIRNQNPQLNNNLIELLQNMLHQVNPYVHSFKAALESISPGDYKFVINADKRPVAGRYNAPVTNEVAAVLADQECERRDIVLRTRDDRLQRICETHRSYDALQYPLMYCHGEDGYNFDIPQVNPREQNFNKKTSAQQFYSYLLQIRFTYLQRFRALFSQFIVDMFAKIETERLIYIRTNQKRLRAEEYMHLRDAMQDTENNLGRLVILPSTFTGGPRYMHERTQDAFCYVRKYGRPDLFITFTTNPKWNEITAELCAGQAAYDRHDLIARVFHLKLKLLIDLITKQSIFGKALCFMYSVEWQKRGLPHAHILLWLLEKVR---PNDVDKIICAEFPSPDDDPVLFNII- 
LQNK01000022.1_Phoebis_sennae                                   CNFCNALKWRKEPNGMCCSGGKVFIEDFQEPPDFIKALISGGHPQSKHFLDNIRAYNGAFQMTSFGAKQ---VTEGSFMPTFKIQGQVYHRIGSLLP--EDDPKFLQIYFVSNYNQANIRNQNPQLNFNLINQIQSMLHQVNPYVRNFKAALASIQQNDLRILIRADKRPTTGRYNAPTVDEVAVVLVDQECDRRDIVLRTRDGHLQRISETHRSYDALQYPLIYCHGEDGYNFGLFQVDPRVANVRKKISALQFYSYLIQIRFIYLQRFRGLFSQFIVDMYAKIETERLVYIRTNQVRLRAEDYVHLRDALEDNNENVGRLVILPSSFTGGPRYLHERTQDALCYVRKYGRPDLFITFTTNPKWTEISESLLPGQISYDRHDIIARVFHLKLKMMIELLTKEKVFGSSLCFMYSVEWQKRGLPHAHILLWLEEKIR---PDDIDATITAEFPDQNKDPVLHEIV- 
XP_011198975.1_Bactrocera_dorsalis                              CPHCHALKFKNEPAGMCCGSGKVQLPEIETPPEPLNGLLIGTDPDSNVFLKSIRRFNSCFQMTSFGATE---IVRNQFNSTFKIRGQVYHKMGSLLPMPNEQHKFLQIYFMGGEDRVNARCDYSFYARRIVSELDAILNEHNELLKIFKSHMHQLQSDNHAIVINPDKTPAGRRFNAPAVDDVAVIMVGDCTTAREIVIRRRNNNLQFIADTHRSYDALQYPLIFWKGQDGYCINIKQRDPGAET-NKNVSSKDYYAYRLMIRDNVILRCRELCQQFMVDMYAKIESERLRYLRYNQQKLRAEEYIHLRDAINNDDAEIGNHVILPSSYVGSPRHMQEYIQDALTFVREYGRPCLFITFTCNPKWPEITSLLLPGQNAIHRHDITARVFRQKLKSLISFITKLNVFGPTRCWMYSVEWQKRGLPHAHILVWFIDKIR---PEEIDSIISAEIPDPSTDQLLFDIVT 
XP_004527327.1_Ceratitis_capitata                               CPHCHALKFKNEPAGICCASGKVQLPEIETPPEPLNGLLIGTDPDSNVFLKSIRRFNSCFQMTSFGATE---IVQNQFNSTFKIRCQVYHKMGSLLPMSNKPHKFLQIYFMGGEDRVNARCDYSLYARRIASELDALLNEHNELLKIFKSHMHQLQSDNHVIVIIPDKTPAGRRFNAPVVDDVAGIMVGDCTAAREIVIRRRNNNLQFIADAHRSYDALQYPLIFWKGQDGYCINIKQRDPGAKT-NKNVSSKDYYAYRLTIRDNVILRCRELCQQFMVDMYAKIESERLRYLRYNQQKLRAEGFIHLLDAINNADGEIGNHVILPSSYVGSPRHMQEYIQDALTLVREYGRPCLFITFTCNPKWPEITSLLLPGQNAKHRHDIKARVFRQKLKSLISFITISHVFGPTRCWMYSVEWQKRGLPHAHILVWFIDKIR---PEEIDSIISAEIPDPSTDQLLFDIVT 
AGBW01006417.1_Danaus_plexippus                                 CNLCQAKKWATETPGLCCSGGKVNIPIIPEPTTVLKELISGSHPSSKHFLNHSRQYNTLFQMTSFGAKE---IREGNFMPTFKVQGQVYHLIGNLLPAEGAQPEFLQIYFVSHADQVSLRSNLPSLQIDLIDALQTYLHDHNTYIQSFKYNLENRPPNDFKLIIHADVKPPNGRYNAPIVDEVAVLLIDEDKGPRDIVLTARDGGLQRVSELHRSYDPLQYPLLFPFGNDGYCINIPQQNT---ARSKTVSCMQFYAFRLMLRFNSIHYFKGLFNQYCVDMAAKMISERLDFIKRNQKKLRAEEYIHLRDAVNDANSNVGQHVILPSSFTGSPRYMNEKSQDAMTFVRKFGKPDLFITFTCNSEWPEIKIELLPDQHSYDRHDLVSRVFNLKLKNMILLLTKKNIFGPSRAFVYSVEWQKRGLPHAHILLWLAIKVQ---PDSIDAIISAEIPDKRQDPILHNIV- 
JZSA01004034.1_Cotesia_vestalis                                 CPKCSAKKWVDETNGMCCASGKVSLPSIQEPPQPIKNLLINNHSLSRHFITNIRKYNSLFQMTSFGAKE---IREGNFMPTFKIEGQVYHLIGSLLPPPGQNPQYLQVYFISDADQLSLRSNISTLKIDLINELQTALNSHNVYIRSFKQNIERNSSDNLKLIIHSDRPPQTGRYNAPAVNEVAVLLVDEEKGPRDIVLHGRDGQLKRVSELHRSYDPLQYPLMFVKGEDGYYLTIPQEGT---ARNKTVTCMQFYAFRLMVRFNALHYYRDLFSQYIVDMMAKMISERLNYICRNQQRLRAEEYIHLRDALQDGNSNIGQRVILPSSFTGSPRYLHEKTQDAMTYVRNYGRPDLFVTFTCNPEWPEIKAELLPDQRSFDRHDIISRVFHLKMKKFLNLFVKNEIFGKVKCYMASVEWQKRGLPHCHLLFWLETKIQ---PDEIDSVIVAELPNQQNDPILYDIVT 
XP_014772301.1_Octopus_bimaculoides                             CSFCNANKWSRETPAMCCTNGKVNPTPLQDPPQLLRSLYDGTNTESKHFLNNIRKYNCAFQMTSFSANV---VQEGEFMPTFKVQGQVYHRIGSLEPAENKDPQFLQLYFLGNLHQATRRNSINGTKFQLIMQLQDLLHQTNSYVRSFKYALETDTCSNFNVVIDAQKRPSTGCYNAPTCNEIAVLLHGQQHNPRDIVLWRRDTTLQRITETHRSYDTLQYPLLFVYGEDGYHIGIPQQHPRHEYLNKQVSCMDFYSYQCMTRCNHLHQSQDLFHQFAVDMCAKMESERLCFIRSHQQKLRSDSYIHLRDAINDAATSIGRLCILPSTFTGSPRYMHERTQDAMTFVRHYGRPDLFITFTYNHKWKEIQAELFFGQKPKDRHDILARAFHLKLIILMDLIKKGQIFGPIQCDMYTIEWQKMGLPHAHILLWLSTKIK---STDIDKIISAELPDPALDKVLYDIV- 
AYTG01004277.1_Aphanomyces_astaci                               CRYCDALKFKGEAIGMCCIGGKVHLERLPQPPPFLEMLLFTQSDISKMFWKYIRKYNSMFQMTSFGADT---IDLGGFMPTCRIQGQVYHRIGSLLPQVGQEAKYLQIYFTDNKDEIERRMNADQTHREIVVELQNMLDERNHLVRQFKSKFRALEPS-HRLRICADKTPPNRRYNAPITSEVAIILAGDTTSNRDIVIEQRDGRLKRIAETNPAYDSLQYPLIFWDGRDGYHIAIPQVKPNHPV-SKTVSCRQFYAYHLMIRRNPLLYYRELFSQFLTDMYAKIESERLGYIRNNQSRLRAEEYVHLRDAVGDG-EQIGTKVILPSSFTGSPRHMHLYAQDALCFVRTHGRPCLFFTFTCKPKWPEITKQLHCGLANTQRDDIVARVFEEKRDKFIKLLKV--LYGDALCYKYTIEWQKRGLPHTHALLWLREKLR---PDQVDSVISAEIPDPQEDLRLYEIVT 
OAJ27865.1_Tilletia_controversa                                 CEHCLALHWISEKTGTCCSNGNVVLPQIFDCPPTLQALYTSGGDVADQFRRNIRDYNNAFAFLSFGGTRDLSVAGQRGIYTFKVKGQVHHRIGGLVPEDGFTPSYAQVYFVATDPATGIRASRTGLQPNTLDGLQRILWDVNPFVEALRSSKTMLDHLEVGIRIIHPGAEGGRTYNLPRASEVAAIVFDRNGSGRDIVFQYKNGPLRRINESHPCFLPLRFPILIPFGHLGWHYWIPLGRDRGAGGSHKVSLEQFHCYHLHLRFSTLLHGGTLMQEFIVDAWVVAEQRRLHFIRSNQSQLRADVYKGLQDALNGTDNTLGQRIVLPSSFTNGPRYMQARYHDAMALVRVYGKPDIFITMTCNPLWKEIVENLKPHQRASDRPDIVCRVFWLKLKHLISLLKEKQVLGTVVSFTWTVEFQKRGLPHAHIIITMNNEDKTRCAADIDSIDSSILPSVLLASLVDSLPT 
OAJ04501.1_Tilletia_indica                                      CPKCRALHWIAERSGSCCAKGKVILPNIFDAPQSLRALFCGEGELALRFQDNTRPYNNAFAFTSLGVKRDMTVAGQMGIYTFKIQGQLCHKMGSLLPPDGFTPAFAQVYFVETDPASGVRLDQQPLDSGTVDVLERMLHQVNPYARLLQHARPLLEELDVGIKLLQPGRDTGRTYNRPSVSEVAALIVTPSIASRDIVIRYRAGEIRRISHLHAAFLPLRFPVLIPYGHFGWHDAIPLGADRGRGGSVHVSLDQFHAFHLHIRFSTLFRSNSLLQEWIVDAWVVIEQNRASYLHFNQDLLRREVYSGLSDALSGADNSIGSRTILPSSFTNSPRFWQTRYHDAMSLVRVFGKPDLFVTMTCNPKWTEITRELGPNQIPSDRPDLVTRVFNLKLRYLLDLLLRKHVLGVVAAYVHSVEFQKRGLPHAHILLILADSDKLKTRDDVDAVVSAELPDPELDAELFEVI-


SrosHar Superfamily Alignment
60 127
Har                                                              YYESGLKVEAFGVTDLARRTQMNYVWHEQDSKVRGANLIVSLVYHRLTSIGRDVLYAMADNCGAQNKNWTFLFFFASYAHV-FKCSVYYHFLLQGHTKGLHDAFFGLVKRKLKTEDVFTPTQFMDIV
LJWW01000010.1_Exaiptasia_pallida                               YFKTPRKCALFGVCCEAVPRQVNFLIDEGVSTGKGANSTISYVHYFFDRHGLTNVKLHADNXGAQNKNSAFIWYYLWRVMTGLHHSIVYEFLIPGHTKFAPDWCFGLVKQTTRRTFISSLFDIARAV 
XP_015767205.1_Acropora_digitifera                              YFKTPRKCALFGVCCEAVPRQVNFLIDESVLTGKGANSTISYVHYFFHRHGLTKAQLHADNCGAQNKNSAFLWYYLWRVMIGLHDSIYYDFLLPGHTKFAPDWCFGLVKQKTRRTFISSLFDIARTV 
XP_011673286.1_Strongylocentrotus_purpuratus                    YFLCPRKCGLFGVTCDGTNKQVNYLIDEGMTSSKGSNSVISYLHDYFDQFGRRVLQLHCDNCGGQNKNKFLMWYLAWRTLYGLHDEIGVHFMVSGHTKFSPDRTFGLVKHRYKRTFVSSLQDISDVV 
XP_014674791.1_Priapulus_caudatus                               YFLVPRKCGIFGVACEAVPQQVNFVIDEAVLISKGANAVISYLDYFFDHYGFKDLELHCDNCSGQNKNNFMLWYLAWRIINGLHRSISLNFLVAGHTKFAPDWCFGLVKQKYRRTMVSSLDNFVDVV 
XP_012938891.1_Aplysia_californica                              YFKTPRKCGLFGIHCEALSKQINYLIDEACSPGKGADCVISLLHHFLSNYGLQDLHIHADNCSGQNKNSAMMNYLLWRVMTGRHRSIKMSFLITGHTKFSPDWCFGLFKKRLRRTKVDSMQCIAAVV 
ETR66776.1_Candidatus_Magnetoglobus                             YFKTPRVAQLFGVCCEALPRQINYLIDEADIPGKGADTVISILHHFFACYGLRNLLLTADNCKGQNKNNAVLHYMLYRTIAGLHDKIDWSFMLVGHTKFSPDAYFGLLKKKYRRSRIYTYRQLVDVI 
KHD04931.1_Candidatus_Thiomargarita                             FFKTPRKAQLFGICSEGIPRQYNYLIDEEHSFEKNANTVISLLDHFFTNHSLKWVHLTADNCVGQNKNNALIQYLMYRVLVGLHDKIGLSFLVVGHTKFSPDAYFGLIKRYYRRTQVYTYEQLVHLI 
LVVW011108954.1_Isoperla_grammatica                             YFLTPYKLGLFGVMNDTSKVQHNYIIPESVLISKGSNLVVSLLHHYFTTCGVKTMYLHADNCVAQNKNNIVMSYLAWRIIQGYNKCIVLSFLPVGHTKFAVDWAFGLLKKCFRVNYVSSIDDMCNVI 
JAS61321.1_Cuerna_arida                                         YFLTPFKVGLFGIMNDTVKVQHNFVIPESCSVAKGANAIVSYLHHYLEHHGMKNLYLHADNCAAQNKNNIVTCYLAWRIINKLHTNITLSFLPVGHTKFACDWAFGLLKKKVRVGKASCLADVVEII 
FIZV01020263.1_Trionymus_perrisii                               YFLTPYKVQIFGIMNDTDKTQMNYLVPEAVQVNKGSNSVVSYLDHFLSHSTYTELIAHADNCVGQNKNHYVISYFARRIILNMNCKITFSFLPIGHTKFGCDYAFGLFKKRLRHTPAYTLKDLQTII 
FIZS01009238.1_Maconellicoccus_hirsutus                         YFKSGRKVSIFGILNERKKIQTNFLIDEEDAIGKGPNSVISMLHHYLETNNADTIVAFADNCVAQNKNNCMIHYLLWRVEEKLNKKIMFNFLLTGHTKFGPDRMFGLLKSKYSRSNIDCFDDVVE-- 
FIZU01015772.1_Pseudococcus_longispinus                         YFKSLRKCSIFGIYNAKMKVQHHFLIDESKDVGKGPNLVISMLHHYLAMLPADNIVIFADNCVAQNKNNTAIRYLLYRVNSKVNKKIEFNFLLTGHTKFAPDRMFGLLKMCFSRSNV---------- 
FIZV01068218.1_Trionymus_perrisii                               YFKVPRKCDLFGIVDERSGIQTNYLIDEDDNPGKGANVVISMLHHYLSKRPTPHIVLFADNCVGQNKNNAVLDYLSWRVLTGLNQTISLNFLLTGHTKFAPDRGFGLIKKKISATTV---------- 
FKYK01034558.1_Trabutina_mannipara                              YFKTGRKCGIFGIHDERTHVQHNYLIDEADTVSKGSNCVISLLDHYLSAAKSEILILFADNCRGQNKNNNVLQYLMWRVLTKKNRVIEYNFMIPGHTKFSPDRSFGILKRKFNVYDVDTLEDMADCV 
XP_017482578.1_Rhagoletis_zephyria                              YFKATKKCGVFGITDEKQKVQYNYMIDEKDDVGKGPNCVVSILHYHLQTYYKETLVLFCDNCVGQNKNNTVLSYLQWCLARGLNKTILFNFLLTGHTKFAPDRYFGIFKSKYAVSNIDTYADLLQCV 
LACK01031910.1_Amyelois_transitella                             YFLSGFKVSLFGVAVEPLKKFVLYIIPESCHTGKGANVIISLLHHFFANFGLTDVVCHADNCAGQNKNNYVMQYATWRVVTGRHRSFRMSFLPVGHTKFAPDMYFGLFKKSFRNRESNKLMDLV--- 
AFTI01003036.1_Crassostrea_gigas                                FFLQPKKVQIFGICDENFPVQTNYLIDESETKTHGPNAVLSMVHHYLNASSYIACHFHADNCVGQNKNKTTLHYLAWRCCTGRHKEIQLHFMIAGHTKCLCDSCFGMLKKKFRRSEVNGIDELETVV 
LNJA010542217.1_Mytilus_galloprovincialis                       YFLTPRNVQIFGVCDENFPMQTNYLIDEQQTRTHGPNAVLSMLHHYLHGNTYKACHFHADNSVGQNKNKTTLHYLLWRCAKGLHKTINLHFMIAGHTKCLCDACFGMLKQKFRKSDVNTVSQLVRIV 
BCFJ01089654.1_Ptychodera_flava                                 YFLNPLRVNCFGVCNDSLQSQMNYLFDESQTKCHGANNVVSMLHNYFDEHGLRGCHCHADNCAGQNKNKTVIHYFCYRTSTGLHDEINYHFLEPGHTKCICDAYFGKIRQVYRRSDVDTVSQLADIV 
ESA12729.1_Rhizophagus_irregularis                              FFKSPRKVHLFGVCNTGNTQQINYVIDEGEMQGKGANCTLSLVLHAIQKYNRKKLIVACDNCVGQNKNNFTLFFYSWLIDRGIYDEIELNFMIPGHTKFICDGCFGLIKILYRKSIVNTVDDVVSII 
XP_001749757.1_Monosiga_brevicollis                             YFASGLKVDLFGVAISNTKQQFNYVLVEGHWMGKDANRVCSMLHDALADPRLRYLELHADNCAGQNKNRFVMQYLAWRIMVGLSETINLHFMVLGHTKNHCDAYFGLIKRKLRRRDVWTPRDMMDVV 
ETI42859.1_Phytophthora_parasitica                              YFCSLLYVSCFGIFCENDGIQTNYLYDETAS-GKGSDQIISMLEHFLLTKVLNRLTVYADNCSGQNKNNYVIKFLLAQVDMGLLKHVDYKFFVKGHTKNSCDRGFGHIRKHVAKEDCYTVAHVVDAV 
CEG43149.1_Plasmopara_halstedii                                 YFCSLLSVSLFGIFYENTGTQTNYLYDEFTS-GKGSDQINSMLQHFIDTVLLKRLVVYADNCSGQNKNNFVIKFFLAQVQIGVFERIDYKFFVKGHTKNSCDRGFGHIRKHVGRSDCWTMDQIIAAV 
XP_009522728.1_Phytophthora_sojae                               YFCSLMAVYVFGIFYENEQFQTNYVYDETVS-GKGSDQINAMLHHFIKTVVVKKLVVYADNCGGQNKNNLVIKFLLAQVHMGVLERVDYKFFVKGHTKNSCDRGFGHIRKFLVRQDCWTLDHVVDAV 
LGSL01001287.1_Phytophthora_multivora                           YFTSLVAVNVFGIFYENEQFQTNYVYDETVS-GKGSDQINAMLHHFIDNVVLKKLVVYADNCGGQNKNNLVIKFFLAQVQMGVLERVDYKFFVKGHTKNSCDRGFGHIRKYMGRQNCWTVRQVVSAV 
ANJA01003218.1_Phytophthora_parasitica                          YFLSLVNVHVFGIYYANKGQQYNYVYEESVA-GKGTDEVNSMLYHFIQRIVLRRLAIYADNCGGQNKNNFVVKMLLALAQTGELDVVELRFFVRGHTKNAVDRGFGLMRKKIAKEDVWTADQLLEVI 
LNFP01000177.1_Phytophthora_nicotianae                          -FLSLVNVHVFGIYYANKGQQYNYVYEESVA-GKGTDEVNSMLYHFIQRIVLRKLAIYADNCGGQNKNNFVVKMLLALAQTGELDVVELKFFVKGHTKNAVDRGFGLMRKKIAKEDVWTADQLLEVI 
ADVJ01003878.1_Phytophthora_capsici                             YFLSLVNVYVFGIYYANKSIQYNYVYEESVA-GKGTDEVNSMLYHFIQRIVLRKLTIYADNCGGQNKNNFVIKMLLALAHTGELDVVELKFFVKGHTKNAVDRGFGLMRKKFAKEDVWTCEQLLEVI 
CCEW01003056.1_Phytophthora_pisi                                YFLSLLNVYLFGIYYANKGIQYNYVYEESVA-GKGTDEVNSLLYHFVQKVVIRKLSIYADNCGGQNKNNFVLKMLLSLTQIGDLESVDLKFFVKGHTKNAVDRGFGHIRKKFAREDVWTMDQLLEVI 
LGTT01001960.1_Phytophthora_pluvialis                           YFMSLVNVYLFGIYYANQNIQYNYVYEVSVA-GKGTDEVNSLLYHFIQKIVIRKLTIYADNCGGQNKNNFVVKMLLGLAQIGELDTIDLKFFIKGHTKNAVDRGFGHIRKKFAREDVWTMDQLLEVV 
JHVZ03000935.1_Phytophthora_fragariae                           YFLSLVNVHMFGIYYANKEIQYNYVYDESTA-GKGTDEVNSMLHHFIKKIVLRQLTIYADNCGGQNKNNYVLKMLLAVAQIGDLERVELKFIVKGHTKNAVDRGFGHVRKKFAKEDVWTTAQLLEVV 
AUVH01114526.1_Phytophthora_cambivora                           YFLSLVNVHMFGIYYANKEIQYNYEYDESTA-GKGSDEVNSMLHHFIKKIVLRQLTIYADNCGGQNKNNYVLKMLLAVAQMGDLEHVELKFFVKGHTKNAVDRGFGHVRKKFAKEDVWT-------- 
AKYC02008998.1_Pythium_vexans                                   YFMSLWAVNVFGVYYANKSLQYNYVYDERIE-GKGANEVVSMLQHFFDTVLISHLTVYADNCSGQNKNNFVLKFLLAMAQMGRFKEISLKFFIKGHTKNAVDRGFGHIRKKFARIDVWTMAQLVDVV 
MBAC01000500.1_Phytophthora_sp                                  YFLSLWAVNMFGLYFASDQIQFNYLYDERTA-NKGADEVISMLHHFIRATLATRLTLYADNCSGQNKNNFVVKFLLALTHMGEFEEVALKFFIKGHTKNAVDRGFGHVRKRVSRVDIYTMEQLVEVV 
AUPN01213796.1_Phytophthora_alni                                YFMSLWSVIVFGIYCGNDGVQTNYVYDERTA-GKGSDEVKSMLLCYLRRLV-SKVTLYADNCTGQNKNNYVVKLLVALAHMGDFEEVNLKFFIKGHTKNAVDRGFAYIRKKTSKEDTWTMAQLLDVV 
AUWJ02025229.1_Phytophthora_cryptogea                           YFMSLIWVHVFGVSVANTGKQYNFVYNEREA-GKGTNEINSMLHYMLEEVTLTKLTVYADNCGGQNKNNYVLGFLLLATHLGWLEEVNYTFFVKGHTKNACDRGFGRIKRRVQRHDCWTMDQLTGVV 
BBXB01000018.1_Pythium_insidiosum                               YFMSLISVSIFGVFSENAQNQTNYIYSERTA-GKGSNEVISMLDLFARENDVKSWTLYADNCGGQNKNSNMIHFLLYLVDTGRLRSASLYFFVKGHTKNNCDRGFGNLKRAYVKQDLYTAEEVAETV 
CAKH01002944.1_Chondrus_crispus                                 -----------------------------------------MLFHTMQLPAEGTLLLTADNCGGQNKNRFVMWFCAWLVLSGRQAKVVLNFLVVGHTKNVCDGSFGHVKRRLRRTDVWTPADMMKVV 
ACZU01088961.1_Hydra_vulgaris                                   YYCRQLSVNNLGIHDLKNDNAVMNVWHEGTA-SRGAGEIGSCLLAYCQNLANTSITAFSDSCGGQNRNIKIALLWMHLTQTTSIELVNHKFMVSGHSYLPNDADFGTIERAKPKSSIFVPEQWYKLI 
LUGF01024134.1_Calycopis_cecrops                                YYKRKLNVYNFTIFDMALREAFCYMWDEQTA-KRGANEVASCLFNFFSQLASSEVYLWSDNCGGQNRNRIVYYMYLLAAIK-FKLRICHRFMEKGHTQNEGDSVHALIEKTAKGREIYSPEEWFSLV 
APLT01048900.1_Melitaea_cinxia                                  YYRRKLNVYNFTIYNMGSKEAFCYMWDEQTA-KRGANEVASCLYDFLNKLASREVNLWSDNCGGQNRNRIVYYMYLLAAKN-FKMKISHHFMEKGHTQNEGDSVHALIEKTARGREVYSPDEWYSLV 
LACK01028412.1_Amyelois_transitella                             YYKRKLSILNFTVFEIGLKKGICYMWPETIA-KRGSNEVASCLLHFIENSARKDVRLWSDNCGGQNRNRAVFFMYAFCSSK-FKIDICHRFLEKGHTQQEGDSVHAMIEKSSKRKSIYSPEEWYTLV 
BABH01021990.1_Bombyx_mori                                      YYKRKLSVYNFTLFDIGKKEGTCYMWTECTG-KRGANEVSSCLLYFVKRKVEKEFLFWSDNCAGQNRNRIVYSLYMYLAKK-YKIDITHRFLEQGHTQNEGDSVHALIERESKGKLIYTPDQWFALV 
LUGF01047875.1_Calycopis_cecrops                                YYKRKLSCFSFTIFDMGRKQGTCYIWDETIS-KRGANEVSSCLLDFVKENANEEFRFWSDNCAGQNRNRIVYYFYMYAAKM-YNVSITHRFLEKGHTQNEGDSVHALIERVSKSRIIYTPDEWRALV 
AIXA01012367.1_Manduca_sexta                                    YYKRKLTVYNFTIFDIGCRQGYCFSWHQQTA-KRGANEIASCVYKFIEQTVGKDYRFWSDNCGGQNRNRIVFLMYMMASNK-YKIQISHRFLIVGHTQNEGDSMHALIERQTNNKILYTPAQW---- 
JQCY02008631.1_Spodoptera_frugiperda                            YYKRKLSLYNFTVFNLGSRKGYCFSWHQQTA-RRGANEIASCVYKFIEETVVKDYRFWSDNCGGQNRNRIVFLMYMLASSK-FNIDISHRFLVVSHTPNEGDSMHALIERQTKDKLLYTPDQW---- 
JHOM01030593.1_Onthophagus_taurus                               YYKSKLSTYNFTVYDLGNKEGYCYLWHEQIA-KRGPNEVASCLWKFLNYVTRKNVIFYSDNCGGQNRNRFIFSMFAFAAVH-FQIDITLRFLEKGHTQNEGDSMHAVIENAKKRQSVYVPEQWVTLI 
AQHT01068644.1_Anoplophora_glabripennis                         YYKSKIATYNFTIYDLSSNQGYCYVWHEQIS-KRGPNEIGSCLWIFLKSVKERKVILHSDNCGGQNSNRFVFAMFAYLSMT-LDLEITHRFLGIGHTQNENDSMQAVTEVAKKRHSIYTPDQWISLI 
JOTR01001460.1_Diuraphis_noxia                                  YYKRKFATYNFTIFDIAKKLGYFFMWNESEA-KRGANEIATCLFKFMTMMKKTEFIFYSNNCGGQNRNRFLFCMWEYAAFT-LKVKITHRFLERGHTQNEGDSMHACIENSKKGKTIYVPVQWITLV 
JMDY01049416.1_Frankliniella_occidentalis                       YYSRKLNVNNFTIKEVRTAQGYCYVWDESIA-KRGANEVASFLHSYLEERSKKTFHFWSDNCGPQNKNRYLYGMYMSAVAK-EIK-IVHKYLMKGHTSNDADGMHSLIERKTSKMDLYVPEDWYSAI 
AYNB01241409.1_Leptinotarsa_decemlineata                        YYSSKLNVLNFTITDLNKKNTECYVWHESNG-HRGSNELGSCILKYIEKLIG-DITFYFDNCSGQQKNRFMLAAYIFAFRK-GLNSITHKFLIKGHTQNEGDSVHSLIERKMKQALIYTPEGLVSLI 
ABLF02013766.1_Acyrthosiphon_pisum                              YYSSKLKVLNFTITDLIKKNSECYVWDESNG-HRGANELGTCVLKYIEKNIG-NVVFYSDNCSGQQKNQFMLAAYIFALRK-NLKSITHKCLIKGHTQNKGDSVHSLIERKTKQALIYTPEGLVSLI 
AQHT01033665.1_Anoplophora_glabripennis                         YYVSKLNVYNLTISDLKSSNVSCYVWHEAEA-HRGSNEIASCVLNFLENLNRTDIIFYSDNCVGQNKNRNIISLYFYAVSKTNLKSISHKYLITGHTQNEGDNVHSVIEKQVTRYKIYAPEQYITLI 
APLT01048825.1_Melitaea_cinxia                                  YYISKLNMMNFTVTELGSNNTHCYVWHEGAG-ARGANEIGSCVLAYLKNLNEFDVVFYSDNCCGQHKNKFMLATYQYAINESKLRSVTHKFLIKGHTQNEGDAAHSLIQRNISNALIYVPDQYITLI 
JTDY01003627.1_Operophtera_brumata                              YYVSKLNLYNFTITELGSKNTTCFLWHEGEG-GRGANEIGSCVLMYLESLHSFDVVFYSDNCCGQQKNKFMLAMYQHAINEPKLKSITHKFLIKGHTQNEGDAIHSMIQRNITRALIYVPDQYITLI 
AYNB01209813.1_Leptinotarsa_decemlineata                        YYKSKLNCYNFTISDLHAKHVECYFWTEMDG-NRGANEIGSCMLHYLRALEKLHAVFHSDNCSGQQKNKYLLTLYSYAVNT-KIKSITHKFMIRGHTQNEGDDAHSVIEKQIRRHIIYVPEQYVPLI 
ACUQ01003756.1_Amphimedon_queenslandica                         ------------------------MWNELIA-HRGANEVVSSLAHFIFNTKQKWSIWWADNCPGQNKNHCVIWFFLDLIRRGIYARIDYKFLVVGHTYGPADRSFGVIEKHTQKIEIYTPQEWCEHV 
JMRJ01009202.1_Phytophthora_rubi                                YFNSSLIIQDFVVADITNNTNHVYFYDEQAQ-GKNADALCSLLLYHLSTLQNDISFSILDNCVGQNKSKIVMMFFAMLSVVFPYRKKVLCFLLPGHSHNIADRDIAWCRRAVHKQNVYTPAGLVEEV 
JHVZ03000059.1_Phytophthora_fragariae                           YFNSNLIIQKFVVADITNERNNVYFYDERAQ-GKGADALCSLLLYHLTTLQNQISFSLLDNCVGQNKSKVVMMFFAMLSVIFPYKKVVLCFLLPGHSHNIADRVIAWCRRATRKINIYTPTSLVDEV 


MULE Superfamily Alignment
31 92
SrosM                                                           STHGTNMYDHPLISVVVESVYGWGIPVAHAIVSHETIGVVAHFLRKAVADHG-ITPSAVITDKTFAEGRAVDEALPNSRWLLCQFHVKQAWK 
XP_003391041.2_Amphimedon_queenslandica                         ATHGTTQYNFLLISILVIDDHGTGLPVAWAVSNREDSMLLMQFLIVVNERVGSLTPKYFMSDCAEQYFTAWCGTFGNTQKLVCIWHVDRAWR 
KXJ07908.1_Exaiptasia_pallida                                   SAHGTNGYDFSLSTILVIDEFGQGFPVAWCLSSHEDITTLCTFCNEVKDNCGPIHSKFFMSDMAPQFYNAWVLVMQKPAKLICTWHTDRAWQ 
ABAV01013336.1_Nematostella_vectensis                           STHGTNAYDFTLTTILVMDEFDQGFPVGWCLSSHEDFITMTIFIREIRKNCGVIQSKFFMSDMAPQFYNAWIAIMERPAKLICTWHTDKAWQ 
XP_015757270.1_Acropora_digitifera                              STHGTNAYDFSLTTILMIDEFGQGIPVGWCLSSH--VTTMIIFFKAIKKNCGLLKSRFFISDMAPQFFNAWIAVMGRPAKLLCTWHVDKAWR 
LJWW01000158.1_Exaiptasia_pallida                               STHGTNAYDFMLNTVMVVDEFGQGFPAAFCLSNHEDFTTLVCFFREIKKNCGEVKSAFVMTDMAEQYYNAWVGVMGRPTKLLCTWHVDKAWK 
XP_793556.3_Strongylocentrotus_purpuratus                       STHGTNAYDFSLVTVLVVDEFGEGFPVAWCISNREDRAVLTGFLQKIRDVVGQLETSWLMSDDAEQFFNSWISVFTRPRKLLCTWHVDRAWR 
XP_014288948.1_Halyomorpha_halys                                STHGTNAYNIEMTTILVLDDMRQGFPCAFFFSNRNDQYALEVFFKSIINKVGQISAKVLMTDMAEVFYNSWKNTMGNVKRLFCTWHVQRAWQ 
XP_008178898.1_Acyrthosiphon_pisum                              GTHGLNGYNFQLYTVVVVDEYGNGYPVAFCFSNRSDTNVYSHFFQCIKNITGNINANIFMSDDEPAFYNALNAVMGAGKQLLCTWHVLRNWA 
KFM58447.1_Stegodyphus_mimosarum                                STHGISAYGFELVTLLVVDKYEEGIPVAFLISSTVSEKILVNFFNCIKKIID-IKPKVFMSDDAPMFYNAWEHTFGSCQKLLCAWHVDRAWK 
XP_004211156.1_Hydra_vulgaris                                   ATHCTNQYAFPLVTLLFRDEFKRGYPVAFLISNHADEQTITPFLEEIKRRCNNVKVNAVMTDDDLSGWNAFTNVFGDVRHLLCKWHKKRAWR 
JXSR01640414.1_Ophiothrix_spiculata                             STHNTNQYRYKLITVIVPDKSRRGYPTAFCISSSETTEVLEIFLKSIKDKCPNAEVSKIMTDDDCAAINAARSVFGQVKRYLCVWHIHQSW- 
XP_005851835.1_Chlorella_variabilis                             ATFGVNKYGYPLYALVVQDESGRGVPVSFMVCSSDTAEVVEHFLRTSMEGAQAFKYKSIMIDKSKTEIAAVDQLVSAEGYLLCYFHFLQDWE 
XP_014264423.1_Maylandia_zebra                                  TTHCVNQYSFPLFTLVVRDDHGHGVPVAYAIVSNESQKTLETVLGIVCEHFP-TSPRAFMVDKDFAEINALQKVFPESAILLCWYHVLQAVN 
XP_005451942.1_Oreochromis_niloticus                            TTHRVNQYSFPLFTLVVRDDHGRGVPVAYAIVSNESQKTLETVLGIVCEHLP-TSPRAFMVDKDFAEINALQKVFPESAILLCWYHVLQAVN 
AAP31248.1_Fusarium_oxysporum                                   STYKTNRFKMPLLDIVGVDACQRTFCIAFAFLSGEEEGDFTWALQALRSVYEDGLPSVILTDRCLACMNAVSSCFPGSALFLCLWHINKAVQ 
XP_002481393.1_Talaromyces_stipitatus                           CTYKTNKYGMPLLDMIGVDAAQRSFCIAFAFLSGETEEDYTWALERLKSLYEQTLPSVILTDRCLAVINAASALFPSAATLICIWHANKAVL 
XP_001229753.1_Chaetomium_globosum                              CTYKTNKYGMPLLDMIGVDAAQRSFCIAFAFLSGETEEDYTWALEQLKSLYEQTLPSVILTDRCLAAMNAASALFPSAATLICIWHANKAVL 
NP_001051866.1_Oryza_sativa                                     TTCLRNRFDTPLVLFLGVNHHGELVLLGCGLFSDESTESFLWLLKSWLTCMKGWPPNAIVTDDCAAIKAAVREVFPNARHRISDWHVLRSIS 
BAJ89555.1_Hordeum_vulgare                                      TTYKINGYGRPLALFLGVNHHRQTIIFGAAMLYDESFESYKWLFESFKIAMHGKQPAVALIDQPIQLSSAMAAAWPNTTQRVCAWHVYQNSV 
ABN05718.1_Medicago_truncatula                                  TTYRTNKYFMIFAPFTGINHHRQSITFGAALLKNEKEESFVWLFETFLKAMGGHKPVMIITDQDGGMKNAIGAVLKGSSHRFCMWHILKKLS 
XP_002467387.1_Sorghum_bicolor                                  ATYTTNQYNMKFVPFTGVNHHLQSVFLGAAFLANEKIESYVWLLKTFLKAMGGVAPHLITTDEDASMIAAIAEILPNTANRFCMWHIMDTVP 
AF247646.1_Zea_Mays                                             ATYSTNQYNMRFAPFTGVNHHMQRVFFGAAFLANEKIESYEWLFRTFLVAMGGKAPRLIITDEDASIKSAIRTTLPDTIHRLCMWHIMEKVS 
BAJ34406.1_Eutrema_halophilum                                   TRYRCNQFRVPFAPFTGVNHHGQTILFGCALILDESDASFVWLFKTFLTAMRDQSPVSLVTDQDRAIQIAVAQVFPGARHCINKWDVLREGQ 
XP_002313567.1_Populus_trichocarpa                              TTYRSNRYRLPFAPLTGVNHHGQPVLFGCAFLLNETEASFIWLFQTWLTAMSGHHPVSITTDHDAVISSAIMQVFPKTRHRFCKWHIFKKCQ 
NP_195531.1_Arabidopsis_thaliana                                TTYRSNRYRLPFAPFTGVNHHGQPILFGCAFIINETEASFVWLFNTWLAAMSAHPPVSITTDHDAVIRAAIMHVFPGARHRFCKWHILKKCQ 
CAN71534.1_Vitis_vinifera                                       TTYRSNRYRLPFAPFTGVNHHGQPVLFGCALLINESEASFVWLFKTWLAAMSGRPPVSITTDHDRVIRLAVTQVFPVTRHRFCKWHIFKECQ 
XP_649626.2_Entamoeba_histolytica                               DTAKTNIYNKNLYVIIVKDDNSFNQLLSFGYLFDQSECSYKFFLHQLYNILN-YTPQIIVCDRCIAQYNALKLLFPHSKLFFCRIHIERSLK 
NP_918808.1_Oryza_sativa                                        GCHIKTKFGGKLLTAVGMDPNDCIFPIAMAVVEVESFVSWEWLLETLKSELGITYPWTIMTNKQKGLIPAVKKVFPDTEHRFCVRHLYSNFQ 
M76978.1_Zea_mays                                               STALNGRWNGHLASATGVDGHNWMYPVCFGFFQAETVDNWIWFMKQLKKVVGDMTLLAICSDAQKGLMHAVNEVFPYAERRECFRHLMGNYV 
NP_178710.1_Arabidopsis_thaliana                                GTHLRGRYGGYLVAASAQDANFQVFPIAFRIVNSENDEAWTWFMTKLTEAIPDDPELVFVSDRHNSVYASIRKVYPMSSHAACVVHLKRNIE 

SrosM ITR/UTR Phylogeny Alignment
14 232
GTAAGGGACATCCGATCCGG			                                gggtgcgtctgcattcccggtggcccac---------tcaccgctcctgagattg--------------------------ctccccaccacaca-cccaatatt-ctgccttttgaaaaacgtgtctgacccaaataaacatttttgcaacgaccccgtcctccccaccacactgcacaaccc-----------cactgccctcacccaccaacccctccccactccaacg
CAATGATCGCCCACAACGCG			                                gggtgcgtctgcattcccggtggcccac---------tcaccgctcctgagattg--------------------------ctccccaccacaca-cccaatatt-ctgccttttgaaaaacgtgtctgacccaaataaacatttttgcaacgaccccgtcctccccaccacactgcacaaccc-----------cactgccctcacccaccaacccctccccactccaacg
CCAGCCAGCCAGCAACGGGG			                                gggtgcgtctgcattcccggtggcccac---------tcaccgctcctgagattg--------------------------ctccccaccacaca-cccaatatt-ctgccttttgaaaaacgtgtctgacccaaataaacatttttgcaacgaccccgtcctccccaccacactgcacaaccc-----------cactgccctcacccaccaacccctccccactccaacg
AGCTCCTGGTTTTCTTGTGG			                                gggtgcgtctgcattcccggtggcccac---------tcaccgctcctgagattg--------------------------ctccccaccacaca-cccaatatt-ctgccttttgaaaaacgtgtctgacccaaataaacatttttgcaacgaccccgtcctccccaccacactgcacaaccc-----------cactgccctcacccaccaacccctccccactccaacg
GTCGTTGCCGTCGTTGAGGT			                                gggtgcgtctgcattcccggtggcccac---------tcaccgctcctgagattg--------------------------ctccccaccacaca-cccaatatt-ctcccttttgaaaaacgtgtctgacccaaataaacatttttgcaacgaccccgtcctccccaccacactgcacaaccc-----------cactgccctcacccaccaacccctccccactccaacg
TCGATCCGTTGTGTCCGGGC			                                aagtgcgtctgcattcccggtggcccac---------tcaccgctcctgagattg--------------------------ctccccaccacaca-cccaatatt-ctgccttttgaaaaacgtgtctgacccaaataaacatttttgcaacgaccccgtcctccccaccacactgcacaaccc-----------cactgccctcacccaccaacccctccccactccaacg
GCTCGCTGCTCTTCCCGCAA			                                gggtgcgtctgcattcccggtggcccac---------tcaccgctcctgagattg--------------------------ctccccaccacaca-cccaatatt-ctgccttttgaaaaacgtgtctgacccaaataaacatttttgcaacgaccccgtcctccccaccacactgcacaaccc-------------ctgccctcacccaccaacccctccccactccaacg
AGACAGCCAACGTTCAGCTC			                                gggtgcgtctgcattcccggtggcccac---------tcaccgctcctgagattg--------------------------ctccccaccacaca-cccaatatt-ctgccttttgaaaaacgtgtctgacccaaataaacatttttgcaacgaccccgtcctccccaccacactgcacaaccc-------------ctgccctcgcccaccaacccctccccactccaacg
GCGCGTTGCCAACAACAAAA			                                gggtgcgtctgcattcccggtggcccac---------tcaccgctcctgagattg--------------------------ctccccaccacacaccccaatatt-ctcccttttgaaaaacgtgtctgacccaaataaacatttttgcaacgaccccgtcctccccaccacactgcacaaccc-----------cactgccctcacccaccaacccctccccactccaacg
TTGTTGGCTGTCCGTTGCCA			                                gggtgcgtctgcattcccggtggcccac---------tcaccgctcctgagattg--------------------------ctccccaccacaca-cccaatatt-ctgccttttgaaaaacgtgtctgacccaaataaacatttttgcaacgaccccgtcctccccaccacactgcacaa----------------ctgccctcacccaccaacccctccccactccaacg
GGGCAAGTGCGTCTGCATTC			                                ----------------ccggtggcccac---------tcaccgctcctgagattg--------------------------ctccccaccacaca-cccaatatt-ctgccttttgaaaaacgtgtctgacccaaataaacatttttgcaacgaccccgtcctccccaccacactgcacaaccc-----------cactgccctcacccaccaacccctccccactccaacg
CAATTTTGGCGCAGCGCAAC			                                gggtgcgtctgcattcccggtgccccac---------tcaccgctcctgagattg--------------------------ctccccaccacaca-cccaatatttctcccttttgaaaaacgtgtctgacccaaataaacatttttgcaacgaccccgtcctctccaccacactgcacaacccacccacgactccactgccctcacccaccaaccc-tccccactccaacg
TGCATGACATTCGCCTTGTG			                                gggtgcgtctgcattcccggtggcccacattcggctgtaattgcacctgcaattggcaaatcagctcctttcccagtcggccacaccgcaaaacaaccaaagcccaaagtgtctgagcagacacctctaactcatgtaaac---------------------------------------------------------------caaccaacaacccggcc-----------
Truncated        				                                ----------gcattcccggtggcccac---------tcaccgctcctgagattg--------------------------ctccccaccacaca-cccaatatt-ctccctgttgaaaaacgtgtctgacccaaaaaaacatttttgcaacgaccccgtcctccccaccacactgcacaaccc-----------cactgccctcacccaccaacccctccccactccaacg

SrosM ITR/UTR Diversity Alignment
13 232
GTAAGGGACATCCGATCCGG			                                gggtgcgtctgcattcccggtggcccac---------tcaccgctcctgagattg--------------------------ctccccaccacaca-cccaatatt-ctgccttttgaaaaacgtgtctgacccaaataaacatttttgcaacgaccccgtcctccccaccacactgcacaaccc-----------cactgccctcacccaccaacccctccccactccaacg
CAATGATCGCCCACAACGCG			                                gggtgcgtctgcattcccggtggcccac---------tcaccgctcctgagattg--------------------------ctccccaccacaca-cccaatatt-ctgccttttgaaaaacgtgtctgacccaaataaacatttttgcaacgaccccgtcctccccaccacactgcacaaccc-----------cactgccctcacccaccaacccctccccactccaacg
CCAGCCAGCCAGCAACGGGG			                                gggtgcgtctgcattcccggtggcccac---------tcaccgctcctgagattg--------------------------ctccccaccacaca-cccaatatt-ctgccttttgaaaaacgtgtctgacccaaataaacatttttgcaacgaccccgtcctccccaccacactgcacaaccc-----------cactgccctcacccaccaacccctccccactccaacg
AGCTCCTGGTTTTCTTGTGG			                                gggtgcgtctgcattcccggtggcccac---------tcaccgctcctgagattg--------------------------ctccccaccacaca-cccaatatt-ctgccttttgaaaaacgtgtctgacccaaataaacatttttgcaacgaccccgtcctccccaccacactgcacaaccc-----------cactgccctcacccaccaacccctccccactccaacg
GTCGTTGCCGTCGTTGAGGT			                                gggtgcgtctgcattcccggtggcccac---------tcaccgctcctgagattg--------------------------ctccccaccacaca-cccaatatt-ctcccttttgaaaaacgtgtctgacccaaataaacatttttgcaacgaccccgtcctccccaccacactgcacaaccc-----------cactgccctcacccaccaacccctccccactccaacg
TCGATCCGTTGTGTCCGGGC			                                aagtgcgtctgcattcccggtggcccac---------tcaccgctcctgagattg--------------------------ctccccaccacaca-cccaatatt-ctgccttttgaaaaacgtgtctgacccaaataaacatttttgcaacgaccccgtcctccccaccacactgcacaaccc-----------cactgccctcacccaccaacccctccccactccaacg
GCTCGCTGCTCTTCCCGCAA			                                gggtgcgtctgcattcccggtggcccac---------tcaccgctcctgagattg--------------------------ctccccaccacaca-cccaatatt-ctgccttttgaaaaacgtgtctgacccaaataaacatttttgcaacgaccccgtcctccccaccacactgcacaaccc-------------ctgccctcacccaccaacccctccccactccaacg
AGACAGCCAACGTTCAGCTC			                                gggtgcgtctgcattcccggtggcccac---------tcaccgctcctgagattg--------------------------ctccccaccacaca-cccaatatt-ctgccttttgaaaaacgtgtctgacccaaataaacatttttgcaacgaccccgtcctccccaccacactgcacaaccc-------------ctgccctcgcccaccaacccctccccactccaacg
GCGCGTTGCCAACAACAAAA			                                gggtgcgtctgcattcccggtggcccac---------tcaccgctcctgagattg--------------------------ctccccaccacacaccccaatatt-ctcccttttgaaaaacgtgtctgacccaaataaacatttttgcaacgaccccgtcctccccaccacactgcacaaccc-----------cactgccctcacccaccaacccctccccactccaacg
TTGTTGGCTGTCCGTTGCCA			                                gggtgcgtctgcattcccggtggcccac---------tcaccgctcctgagattg--------------------------ctccccaccacaca-cccaatatt-ctgccttttgaaaaacgtgtctgacccaaataaacatttttgcaacgaccccgtcctccccaccacactgcacaa----------------ctgccctcacccaccaacccctccccactccaacg
GGGCAAGTGCGTCTGCATTC			                                ----------------ccggtggcccac---------tcaccgctcctgagattg--------------------------ctccccaccacaca-cccaatatt-ctgccttttgaaaaacgtgtctgacccaaataaacatttttgcaacgaccccgtcctccccaccacactgcacaaccc-----------cactgccctcacccaccaacccctccccactccaacg
CAATTTTGGCGCAGCGCAAC			                                gggtgcgtctgcattcccggtgccccac---------tcaccgctcctgagattg--------------------------ctccccaccacaca-cccaatatttctcccttttgaaaaacgtgtctgacccaaataaacatttttgcaacgaccccgtcctctccaccacactgcacaacccacccacgactccactgccctcacccaccaaccc-tccccactccaacg
TGCATGACATTCGCCTTGTG			                                gggtgcgtctgcattcccggtggcccacattcggctgtaattgcacctgcaattggcaaatcagctcctttcccagtcggccacaccgcaaaacaaccaaagcccaaagtgtctgagcagacacctctaactcatgtaaac---------------------------------------------------------------caaccaacaacccggcc-----------


SrosS Superfamily Alignment
60 127
SrosS                                                           YYESGLKVEAFGVTDLARRTQMNYVWHEQDSKVRGANLIVSLVYHRLTSIGRDVLYAMADNCGAQNKNWTFLFFFASYAHV-FKCSVYYHFLLQGHTKGLHDAFFGLVKRKLKTEDVFTPTQFMDIV
LJWW01000010.1_Exaiptasia_pallida                               YFKTPRKCALFGVCCEAVPRQVNFLIDEGVSTGKGANSTISYVHYFFDRHGLTNVKLHADNXGAQNKNSAFIWYYLWRVMTGLHHSIVYEFLIPGHTKFAPDWCFGLVKQTTRRTFISSLFDIARAV 
XP_015767205.1_Acropora_digitifera                              YFKTPRKCALFGVCCEAVPRQVNFLIDESVLTGKGANSTISYVHYFFHRHGLTKAQLHADNCGAQNKNSAFLWYYLWRVMIGLHDSIYYDFLLPGHTKFAPDWCFGLVKQKTRRTFISSLFDIARTV 
XP_011673286.1_Strongylocentrotus_purpuratus                    YFLCPRKCGLFGVTCDGTNKQVNYLIDEGMTSSKGSNSVISYLHDYFDQFGRRVLQLHCDNCGGQNKNKFLMWYLAWRTLYGLHDEIGVHFMVSGHTKFSPDRTFGLVKHRYKRTFVSSLQDISDVV 
XP_014674791.1_Priapulus_caudatus                               YFLVPRKCGIFGVACEAVPQQVNFVIDEAVLISKGANAVISYLDYFFDHYGFKDLELHCDNCSGQNKNNFMLWYLAWRIINGLHRSISLNFLVAGHTKFAPDWCFGLVKQKYRRTMVSSLDNFVDVV 
XP_012938891.1_Aplysia_californica                              YFKTPRKCGLFGIHCEALSKQINYLIDEACSPGKGADCVISLLHHFLSNYGLQDLHIHADNCSGQNKNSAMMNYLLWRVMTGRHRSIKMSFLITGHTKFSPDWCFGLFKKRLRRTKVDSMQCIAAVV 
ETR66776.1_Candidatus_Magnetoglobus                             YFKTPRVAQLFGVCCEALPRQINYLIDEADIPGKGADTVISILHHFFACYGLRNLLLTADNCKGQNKNNAVLHYMLYRTIAGLHDKIDWSFMLVGHTKFSPDAYFGLLKKKYRRSRIYTYRQLVDVI 
KHD04931.1_Candidatus_Thiomargarita                             FFKTPRKAQLFGICSEGIPRQYNYLIDEEHSFEKNANTVISLLDHFFTNHSLKWVHLTADNCVGQNKNNALIQYLMYRVLVGLHDKIGLSFLVVGHTKFSPDAYFGLIKRYYRRTQVYTYEQLVHLI 
LVVW011108954.1_Isoperla_grammatica                             YFLTPYKLGLFGVMNDTSKVQHNYIIPESVLISKGSNLVVSLLHHYFTTCGVKTMYLHADNCVAQNKNNIVMSYLAWRIIQGYNKCIVLSFLPVGHTKFAVDWAFGLLKKCFRVNYVSSIDDMCNVI 
JAS61321.1_Cuerna_arida                                         YFLTPFKVGLFGIMNDTVKVQHNFVIPESCSVAKGANAIVSYLHHYLEHHGMKNLYLHADNCAAQNKNNIVTCYLAWRIINKLHTNITLSFLPVGHTKFACDWAFGLLKKKVRVGKASCLADVVEII 
FIZV01020263.1_Trionymus_perrisii                               YFLTPYKVQIFGIMNDTDKTQMNYLVPEAVQVNKGSNSVVSYLDHFLSHSTYTELIAHADNCVGQNKNHYVISYFARRIILNMNCKITFSFLPIGHTKFGCDYAFGLFKKRLRHTPAYTLKDLQTII 
FIZS01009238.1_Maconellicoccus_hirsutus                         YFKSGRKVSIFGILNERKKIQTNFLIDEEDAIGKGPNSVISMLHHYLETNNADTIVAFADNCVAQNKNNCMIHYLLWRVEEKLNKKIMFNFLLTGHTKFGPDRMFGLLKSKYSRSNIDCFDDVVE-- 
FIZU01015772.1_Pseudococcus_longispinus                         YFKSLRKCSIFGIYNAKMKVQHHFLIDESKDVGKGPNLVISMLHHYLAMLPADNIVIFADNCVAQNKNNTAIRYLLYRVNSKVNKKIEFNFLLTGHTKFAPDRMFGLLKMCFSRSNV---------- 
FIZV01068218.1_Trionymus_perrisii                               YFKVPRKCDLFGIVDERSGIQTNYLIDEDDNPGKGANVVISMLHHYLSKRPTPHIVLFADNCVGQNKNNAVLDYLSWRVLTGLNQTISLNFLLTGHTKFAPDRGFGLIKKKISATTV---------- 
FKYK01034558.1_Trabutina_mannipara                              YFKTGRKCGIFGIHDERTHVQHNYLIDEADTVSKGSNCVISLLDHYLSAAKSEILILFADNCRGQNKNNNVLQYLMWRVLTKKNRVIEYNFMIPGHTKFSPDRSFGILKRKFNVYDVDTLEDMADCV 
XP_017482578.1_Rhagoletis_zephyria                              YFKATKKCGVFGITDEKQKVQYNYMIDEKDDVGKGPNCVVSILHYHLQTYYKETLVLFCDNCVGQNKNNTVLSYLQWCLARGLNKTILFNFLLTGHTKFAPDRYFGIFKSKYAVSNIDTYADLLQCV 
LACK01031910.1_Amyelois_transitella                             YFLSGFKVSLFGVAVEPLKKFVLYIIPESCHTGKGANVIISLLHHFFANFGLTDVVCHADNCAGQNKNNYVMQYATWRVVTGRHRSFRMSFLPVGHTKFAPDMYFGLFKKSFRNRESNKLMDLV--- 
AFTI01003036.1_Crassostrea_gigas                                FFLQPKKVQIFGICDENFPVQTNYLIDESETKTHGPNAVLSMVHHYLNASSYIACHFHADNCVGQNKNKTTLHYLAWRCCTGRHKEIQLHFMIAGHTKCLCDSCFGMLKKKFRRSEVNGIDELETVV 
LNJA010542217.1_Mytilus_galloprovincialis                       YFLTPRNVQIFGVCDENFPMQTNYLIDEQQTRTHGPNAVLSMLHHYLHGNTYKACHFHADNSVGQNKNKTTLHYLLWRCAKGLHKTINLHFMIAGHTKCLCDACFGMLKQKFRKSDVNTVSQLVRIV 
BCFJ01089654.1_Ptychodera_flava                                 YFLNPLRVNCFGVCNDSLQSQMNYLFDESQTKCHGANNVVSMLHNYFDEHGLRGCHCHADNCAGQNKNKTVIHYFCYRTSTGLHDEINYHFLEPGHTKCICDAYFGKIRQVYRRSDVDTVSQLADIV 
ESA12729.1_Rhizophagus_irregularis                              FFKSPRKVHLFGVCNTGNTQQINYVIDEGEMQGKGANCTLSLVLHAIQKYNRKKLIVACDNCVGQNKNNFTLFFYSWLIDRGIYDEIELNFMIPGHTKFICDGCFGLIKILYRKSIVNTVDDVVSII 
XP_001749757.1_Monosiga_brevicollis                             YFASGLKVDLFGVAISNTKQQFNYVLVEGHWMGKDANRVCSMLHDALADPRLRYLELHADNCAGQNKNRFVMQYLAWRIMVGLSETINLHFMVLGHTKNHCDAYFGLIKRKLRRRDVWTPRDMMDVV 
ETI42859.1_Phytophthora_parasitica                              YFCSLLYVSCFGIFCENDGIQTNYLYDETAS-GKGSDQIISMLEHFLLTKVLNRLTVYADNCSGQNKNNYVIKFLLAQVDMGLLKHVDYKFFVKGHTKNSCDRGFGHIRKHVAKEDCYTVAHVVDAV 
CEG43149.1_Plasmopara_halstedii                                 YFCSLLSVSLFGIFYENTGTQTNYLYDEFTS-GKGSDQINSMLQHFIDTVLLKRLVVYADNCSGQNKNNFVIKFFLAQVQIGVFERIDYKFFVKGHTKNSCDRGFGHIRKHVGRSDCWTMDQIIAAV 
XP_009522728.1_Phytophthora_sojae                               YFCSLMAVYVFGIFYENEQFQTNYVYDETVS-GKGSDQINAMLHHFIKTVVVKKLVVYADNCGGQNKNNLVIKFLLAQVHMGVLERVDYKFFVKGHTKNSCDRGFGHIRKFLVRQDCWTLDHVVDAV 
LGSL01001287.1_Phytophthora_multivora                           YFTSLVAVNVFGIFYENEQFQTNYVYDETVS-GKGSDQINAMLHHFIDNVVLKKLVVYADNCGGQNKNNLVIKFFLAQVQMGVLERVDYKFFVKGHTKNSCDRGFGHIRKYMGRQNCWTVRQVVSAV 
ANJA01003218.1_Phytophthora_parasitica                          YFLSLVNVHVFGIYYANKGQQYNYVYEESVA-GKGTDEVNSMLYHFIQRIVLRRLAIYADNCGGQNKNNFVVKMLLALAQTGELDVVELRFFVRGHTKNAVDRGFGLMRKKIAKEDVWTADQLLEVI 
LNFP01000177.1_Phytophthora_nicotianae                          -FLSLVNVHVFGIYYANKGQQYNYVYEESVA-GKGTDEVNSMLYHFIQRIVLRKLAIYADNCGGQNKNNFVVKMLLALAQTGELDVVELKFFVKGHTKNAVDRGFGLMRKKIAKEDVWTADQLLEVI 
ADVJ01003878.1_Phytophthora_capsici                             YFLSLVNVYVFGIYYANKSIQYNYVYEESVA-GKGTDEVNSMLYHFIQRIVLRKLTIYADNCGGQNKNNFVIKMLLALAHTGELDVVELKFFVKGHTKNAVDRGFGLMRKKFAKEDVWTCEQLLEVI 
CCEW01003056.1_Phytophthora_pisi                                YFLSLLNVYLFGIYYANKGIQYNYVYEESVA-GKGTDEVNSLLYHFVQKVVIRKLSIYADNCGGQNKNNFVLKMLLSLTQIGDLESVDLKFFVKGHTKNAVDRGFGHIRKKFAREDVWTMDQLLEVI 
LGTT01001960.1_Phytophthora_pluvialis                           YFMSLVNVYLFGIYYANQNIQYNYVYEVSVA-GKGTDEVNSLLYHFIQKIVIRKLTIYADNCGGQNKNNFVVKMLLGLAQIGELDTIDLKFFIKGHTKNAVDRGFGHIRKKFAREDVWTMDQLLEVV 
JHVZ03000935.1_Phytophthora_fragariae                           YFLSLVNVHMFGIYYANKEIQYNYVYDESTA-GKGTDEVNSMLHHFIKKIVLRQLTIYADNCGGQNKNNYVLKMLLAVAQIGDLERVELKFIVKGHTKNAVDRGFGHVRKKFAKEDVWTTAQLLEVV 
AUVH01114526.1_Phytophthora_cambivora                           YFLSLVNVHMFGIYYANKEIQYNYEYDESTA-GKGSDEVNSMLHHFIKKIVLRQLTIYADNCGGQNKNNYVLKMLLAVAQMGDLEHVELKFFVKGHTKNAVDRGFGHVRKKFAKEDVWT-------- 
AKYC02008998.1_Pythium_vexans                                   YFMSLWAVNVFGVYYANKSLQYNYVYDERIE-GKGANEVVSMLQHFFDTVLISHLTVYADNCSGQNKNNFVLKFLLAMAQMGRFKEISLKFFIKGHTKNAVDRGFGHIRKKFARIDVWTMAQLVDVV 
MBAC01000500.1_Phytophthora_sp                                  YFLSLWAVNMFGLYFASDQIQFNYLYDERTA-NKGADEVISMLHHFIRATLATRLTLYADNCSGQNKNNFVVKFLLALTHMGEFEEVALKFFIKGHTKNAVDRGFGHVRKRVSRVDIYTMEQLVEVV 
AUPN01213796.1_Phytophthora_alni                                YFMSLWSVIVFGIYCGNDGVQTNYVYDERTA-GKGSDEVKSMLLCYLRRLV-SKVTLYADNCTGQNKNNYVVKLLVALAHMGDFEEVNLKFFIKGHTKNAVDRGFAYIRKKTSKEDTWTMAQLLDVV 
AUWJ02025229.1_Phytophthora_cryptogea                           YFMSLIWVHVFGVSVANTGKQYNFVYNEREA-GKGTNEINSMLHYMLEEVTLTKLTVYADNCGGQNKNNYVLGFLLLATHLGWLEEVNYTFFVKGHTKNACDRGFGRIKRRVQRHDCWTMDQLTGVV 
BBXB01000018.1_Pythium_insidiosum                               YFMSLISVSIFGVFSENAQNQTNYIYSERTA-GKGSNEVISMLDLFARENDVKSWTLYADNCGGQNKNSNMIHFLLYLVDTGRLRSASLYFFVKGHTKNNCDRGFGNLKRAYVKQDLYTAEEVAETV 
CAKH01002944.1_Chondrus_crispus                                 -----------------------------------------MLFHTMQLPAEGTLLLTADNCGGQNKNRFVMWFCAWLVLSGRQAKVVLNFLVVGHTKNVCDGSFGHVKRRLRRTDVWTPADMMKVV 
ACZU01088961.1_Hydra_vulgaris                                   YYCRQLSVNNLGIHDLKNDNAVMNVWHEGTA-SRGAGEIGSCLLAYCQNLANTSITAFSDSCGGQNRNIKIALLWMHLTQTTSIELVNHKFMVSGHSYLPNDADFGTIERAKPKSSIFVPEQWYKLI 
LUGF01024134.1_Calycopis_cecrops                                YYKRKLNVYNFTIFDMALREAFCYMWDEQTA-KRGANEVASCLFNFFSQLASSEVYLWSDNCGGQNRNRIVYYMYLLAAIK-FKLRICHRFMEKGHTQNEGDSVHALIEKTAKGREIYSPEEWFSLV 
APLT01048900.1_Melitaea_cinxia                                  YYRRKLNVYNFTIYNMGSKEAFCYMWDEQTA-KRGANEVASCLYDFLNKLASREVNLWSDNCGGQNRNRIVYYMYLLAAKN-FKMKISHHFMEKGHTQNEGDSVHALIEKTARGREVYSPDEWYSLV 
LACK01028412.1_Amyelois_transitella                             YYKRKLSILNFTVFEIGLKKGICYMWPETIA-KRGSNEVASCLLHFIENSARKDVRLWSDNCGGQNRNRAVFFMYAFCSSK-FKIDICHRFLEKGHTQQEGDSVHAMIEKSSKRKSIYSPEEWYTLV 
BABH01021990.1_Bombyx_mori                                      YYKRKLSVYNFTLFDIGKKEGTCYMWTECTG-KRGANEVSSCLLYFVKRKVEKEFLFWSDNCAGQNRNRIVYSLYMYLAKK-YKIDITHRFLEQGHTQNEGDSVHALIERESKGKLIYTPDQWFALV 
LUGF01047875.1_Calycopis_cecrops                                YYKRKLSCFSFTIFDMGRKQGTCYIWDETIS-KRGANEVSSCLLDFVKENANEEFRFWSDNCAGQNRNRIVYYFYMYAAKM-YNVSITHRFLEKGHTQNEGDSVHALIERVSKSRIIYTPDEWRALV 
AIXA01012367.1_Manduca_sexta                                    YYKRKLTVYNFTIFDIGCRQGYCFSWHQQTA-KRGANEIASCVYKFIEQTVGKDYRFWSDNCGGQNRNRIVFLMYMMASNK-YKIQISHRFLIVGHTQNEGDSMHALIERQTNNKILYTPAQW---- 
JQCY02008631.1_Spodoptera_frugiperda                            YYKRKLSLYNFTVFNLGSRKGYCFSWHQQTA-RRGANEIASCVYKFIEETVVKDYRFWSDNCGGQNRNRIVFLMYMLASSK-FNIDISHRFLVVSHTPNEGDSMHALIERQTKDKLLYTPDQW---- 
JHOM01030593.1_Onthophagus_taurus                               YYKSKLSTYNFTVYDLGNKEGYCYLWHEQIA-KRGPNEVASCLWKFLNYVTRKNVIFYSDNCGGQNRNRFIFSMFAFAAVH-FQIDITLRFLEKGHTQNEGDSMHAVIENAKKRQSVYVPEQWVTLI 
AQHT01068644.1_Anoplophora_glabripennis                         YYKSKIATYNFTIYDLSSNQGYCYVWHEQIS-KRGPNEIGSCLWIFLKSVKERKVILHSDNCGGQNSNRFVFAMFAYLSMT-LDLEITHRFLGIGHTQNENDSMQAVTEVAKKRHSIYTPDQWISLI 
JOTR01001460.1_Diuraphis_noxia                                  YYKRKFATYNFTIFDIAKKLGYFFMWNESEA-KRGANEIATCLFKFMTMMKKTEFIFYSNNCGGQNRNRFLFCMWEYAAFT-LKVKITHRFLERGHTQNEGDSMHACIENSKKGKTIYVPVQWITLV 
JMDY01049416.1_Frankliniella_occidentalis                       YYSRKLNVNNFTIKEVRTAQGYCYVWDESIA-KRGANEVASFLHSYLEERSKKTFHFWSDNCGPQNKNRYLYGMYMSAVAK-EIK-IVHKYLMKGHTSNDADGMHSLIERKTSKMDLYVPEDWYSAI 
AYNB01241409.1_Leptinotarsa_decemlineata                        YYSSKLNVLNFTITDLNKKNTECYVWHESNG-HRGSNELGSCILKYIEKLIG-DITFYFDNCSGQQKNRFMLAAYIFAFRK-GLNSITHKFLIKGHTQNEGDSVHSLIERKMKQALIYTPEGLVSLI 
ABLF02013766.1_Acyrthosiphon_pisum                              YYSSKLKVLNFTITDLIKKNSECYVWDESNG-HRGANELGTCVLKYIEKNIG-NVVFYSDNCSGQQKNQFMLAAYIFALRK-NLKSITHKCLIKGHTQNKGDSVHSLIERKTKQALIYTPEGLVSLI 
AQHT01033665.1_Anoplophora_glabripennis                         YYVSKLNVYNLTISDLKSSNVSCYVWHEAEA-HRGSNEIASCVLNFLENLNRTDIIFYSDNCVGQNKNRNIISLYFYAVSKTNLKSISHKYLITGHTQNEGDNVHSVIEKQVTRYKIYAPEQYITLI 
APLT01048825.1_Melitaea_cinxia                                  YYISKLNMMNFTVTELGSNNTHCYVWHEGAG-ARGANEIGSCVLAYLKNLNEFDVVFYSDNCCGQHKNKFMLATYQYAINESKLRSVTHKFLIKGHTQNEGDAAHSLIQRNISNALIYVPDQYITLI 
JTDY01003627.1_Operophtera_brumata                              YYVSKLNLYNFTITELGSKNTTCFLWHEGEG-GRGANEIGSCVLMYLESLHSFDVVFYSDNCCGQQKNKFMLAMYQHAINEPKLKSITHKFLIKGHTQNEGDAIHSMIQRNITRALIYVPDQYITLI 
AYNB01209813.1_Leptinotarsa_decemlineata                        YYKSKLNCYNFTISDLHAKHVECYFWTEMDG-NRGANEIGSCMLHYLRALEKLHAVFHSDNCSGQQKNKYLLTLYSYAVNT-KIKSITHKFMIRGHTQNEGDDAHSVIEKQIRRHIIYVPEQYVPLI 
ACUQ01003756.1_Amphimedon_queenslandica                         ------------------------MWNELIA-HRGANEVVSSLAHFIFNTKQKWSIWWADNCPGQNKNHCVIWFFLDLIRRGIYARIDYKFLVVGHTYGPADRSFGVIEKHTQKIEIYTPQEWCEHV 
JMRJ01009202.1_Phytophthora_rubi                                YFNSSLIIQDFVVADITNNTNHVYFYDEQAQ-GKNADALCSLLLYHLSTLQNDISFSILDNCVGQNKSKIVMMFFAMLSVVFPYRKKVLCFLLPGHSHNIADRDIAWCRRAVHKQNVYTPAGLVEEV 
JHVZ03000059.1_Phytophthora_fragariae                           YFNSNLIIQKFVVADITNERNNVYFYDERAQ-GKGADALCSLLLYHLTTLQNQISFSLLDNCVGQNKSKVVMMFFAMLSVIFPYKKVVLCFLLPGHSHNIADRVIAWCRRATRKINIYTPTSLVDEV 

SrosS ITR/UTR Identity Alignment
ACACTGCGCAGCAACCATGT                                            gggtatcgctcaattataatgtcctcagtggcttttcgttgtgatgtgagctgatggaagcgtctagggcgtctttgagcgctctttccgatggtgttggtttcgttcggatctgacaacgagaagtcagtcaacgagcgcttgcaaaattaccacccaagccagaatcgcaatccgccaaaatctcaaactcgtcgggaaagtggtgaaaatcgacaaacaaagttgggaggttgttttttgagcggcacaccaccacgacgatgaatgttgat---ggcgactttgagggtgaggagg
CCAAATTCGAAACGACAAAC                                            gggtatcgctcaattataatgtcctcagtggcttttcgttgtgatgtgagctgatggaagcgtctagggcgtctttgagcgctctttccggtggtgttggtttcgttcggatctgacaacgagaagtcagtcaacgagcgcttgcaaaattaccacccaagccagaatcgcaatccgccaaaatctcaaactcgtcgggaaagtggtgaaaatcgacaaacaaagttgggaggttgttttttgagcggcacaccaccacgacgatgaatgttgatgaggacgactttgagggtgaggagg


SrosTig1 Superfamily Alignment
56 288
SrosTig1                                                        PSPVAGLEAALAAWVEQKQAQNPLTDETLLAKAHAIGQHISLPDHFNFSHSWLLRFKHRHGICKRKLYGEAASADMDGVALAREALPRLLEHVSRDDLYNLDETALYYRQLPTRTLASHQRAGAVTNKQRLTVALCCNASGTDKLPLYVIGKAARPRCFPKGRDSGVHYDYNSSAWMTSTIFNNFLKDFTHH----QRPVWLIVDNARSHSISIGTVNVVFLPPNTTSHVQPLDAGIIRSFKAKYRVRHLTWLSKELAARLHVPLDVAFDWCQNAWKDVSVDTIRHCW 
JFDM01000298.1_Endocarpon_pusillum                              DAAYPDLEAALYQFQLQMGQKGTITGQILQEMAGKIWDRLPQTERPKFSLGWLANFKQRHNIRQRMRHGESAVVDRVALEAGLKDLRLLCDQYESRDIYNMDETGLFWKAMPDRTLASEALAGGKRAKSRITANMCCNADGSDKLPIWFIGQAKQPRCFRGIRAFDLVWRSNKKAWMTGAIFREWLIWFNSRMA--NRKVLLIIDGFSAHQTALNNIRIEYLPPNTTSVCQPLDQGVIRTWKAYYRQQWLRYAISHFDPSKTMHVLQAIRWGLSAWQGVTATTIANCW 
KZZ89581.1_Ascosphaera_apis                                     EEHWPQIEEALSTWVINKQGV-PITIDVLRQKAFIFWDELYHRTAPVFSNGWLQKFLQRHNITSRILHGEASSVA-DDAKAKMQPIQDIISQYSPRDIFNCDESALFWRMIPDRSYADRVIPGQKKDKARITAHFCCNADGSERLPVWWIGTAKSPRAFSKIENF-IIWRWNRKAWMTASIFEEWLRWFDTRMR--RRKVLLLLDNFSAHTLELRNTHVVFLPPNTTSIYQPLDQGIIASFKMRWRAHWIRFILHEDDFMKSMYVLHAIRWGNDVWHEVHNDTIRRCF 
XP_010419288.1_Camelina_sativa                                  PAKYPEMEKVLFEWFLQYQDR-NMTGELILEKAKVTMKLVYPDFEHQFSQGWLEKFKLRHGIKSFRRFGESGSVDVEDMEKKLEAIRGKIDKFSKKDVFNMDETGLFYRLQADHSLATKQLEGKKQDKERLTVVICCNEDGSEKIPLWIIGKYAKPRCFKNVNSLNCHYRANKRAWMTSVIFEEYIRWFDQIMH--GRRVLFVVDNCPAHPRGLHNVELFFLPPNMTSKIQPCDAGIIRAFKMHYRRRFYREVLEGYSDPAKINVLHAINFAVSAWTNVHGETIANCF 
AAD14510.1_Arabidopsis_thaliana                                 -----------------------MTGELILEKAKETMKLVYPDSVKQFSQGWLEKFKLRHGIKSFRRFGESGSVDTHDMEKKLEVIREKIDQFPLKDVFNMDETGLFYKLQADHSLATKQLEGRKQDKERLTVVICCNADGSEKVPLWIIGKYAKPRCFKNVSGLNCEYRSNKRAWMTSVIFEEYMRWFDNKMH--GRRVLFVVDNGPAHPKGLQNVELFFLPPNMTSKIQPCDAGIIRAFKMHYRRRFYREILEGYSDPGTINVLDAISFAVSAWTNVRRETILNCF 
XP_014628154.1_Glycine_max                                      PAKYPDMEKVVYEWFFQHQER-NITGELILQKARDTMKLVYPDSDFNFSIGWLGKFKHRHGIKSFRRFGESGYLDVQDMEQKLVSIREKIDQFPMKDVFNMDETGLFYRLQADHSLATKQLEGRKQDKERLTVLICCNEDGSEKIPLWIIGKYAKPRCFKNVNSLDCQYRANKKAWMTSVLFDEYVHSFDQMMH--GRKVLLVVDNCPTHPR-LRNVELLFLPPKMTSKIQPCDAGIIRAFKMHYRRRFYRKILEGYSDPGKINVLDAINLAIPAWTDVQKETIMNSF 
ABN09791.1_Medicago_truncatula                                  PAKYPDMEKVVYEWFLQHQER-NITGELILQKARDTMKLLYPDSDFNFSTGWLGKFKHRHGIKSFRRFGESGYVDVQDME-----------QFPMKDVFNMDETGLFYRLQADHSLATKQLEGRKHDKERLTVVICCNEDGSEKIPLWIIGKYAKPRCFKNVNSLDCQYRANKKAWMTSVLFDEYVRSFDQMMH--GRRVLLVVDNCPAHPR-LRNVELFFLPPNMTSKIQPCDAGIIRAFKMHYRRRFYRKILVGYSDPGKINVLDAINLAIPAWTDVRKETIANYF 
OAE35393.1_Marchantia_polymorpha                                PVMYPDMEKALVEWIQEYQLV-NVSRDMICQKGKKMLKRLHPAPPFNFSPGWLDKFKTRHQIQSRRRFGESGSVNMVVCVDALSAIRKVLDEYSLEDIYNMDETRLFYRMQADNSLATKQLEGRKQNKERITIVICCNADGNDKLPLCIIGKSLKPRCFKHLEALGCRYHANKNAWMTQGVFRLWLLAFDRRME--GRNVILLMDNCSAHIRHLKNTQLFYLPPNTTSKLQPCDAGIIRTFKAYYRRRFNNILLQRLDNPEKISNLEGMQIAMAAWKDVKPTMIQNCF 
JMDT01002109.1_Tulasnella_calospora                             LVEFPEVETALTAWMLQAQAKGRLTGDILRGKARRFAELQGVKQFLSLSNGWLDSFKQRHGLKQYRFHGEAGSTVEEDVEAARARLRKITDGYALRDILNMDETGLNDRIPPDRGLATAQFAGKKVDKHRLTYALTTNADGSEVFPPLVIGHARRPRCFQKREDLGFDYRWNKKAWMTGAIFQGYLSNLNAKMKKEGRKVLLLVDNAPSHIFSLTHVRVEFLDPNMTSRIQPQDAGVIRAFKAHYRRNFCQRAISREVDLYKIDQLQAMRLAQEAWDCVTARTVANCW 
KZO92477.1_Calocera_viscosa                                     KVEFPDVEKSLSVWIVQAQANGKITGDVIRVKACRYAQLHGVDEFLSLSNGWLERFKLRHSLKEWRFHGEAGSVPEQELQAAQQRLIALTNVYALEDIWNMDETGLNDRMVPDRGLATQQGAGVKHDKHRITLAFTVNATGTERLPPLFIGHSARPRCFKKKSQLGFDYYANKKAWMTGHVFQRYLEAFDRQMREQGRKVLLLIDNAPSHIFVITNIQVEFFPPNMTSRIQPLDAGVIRAFKAHYKRFFCERAIDRESDIYTINLVDAMNLAKKSWSCVTNVTIGNCW 
KDQ18967.1_Botryobasidium_botryosum                             KVAFPEVEAALSLWVATSDRRHTISGDLIREKARRFAALFGIDDFLSLSNGWLESFKVRHGLRDVRYYGEAGSVDQAQLALEIPRLQEIISKYARRDVFNWDESGLYYRARPTRGLAMSSHPGFKVDKTRITVAFLANATGSEMPQPLIIGKARRPRAFKKRTQLGFDYWWNTKAWMTSSIFSSWLERLDAEMHRQGRHILLLVDNASSHKYKIHNIRVEFLPPNMTSRIQPLDAGIIRTFKAHYRRLFLHRALDRDADIYQINQLEAMHMIRDAWALVSAQTVVNCW 
LKHT01000193.1_Calocera_viscosa                                 LVEFPDVERALAAWVQQAESQLPVTGAVLKMKAQDFARLSGVDEFLSCSNGWLDSFKGRHKLKQYRWHGEAGSIALETVADARTQLKQLTDQYVLRDIWNMDETGLFGRMPPDRTLATKQLAGLKGDKWRLSYAFTTNADGSDRFNPLVIGRYQRPRCFRGHQDLGYNYFWNRKSWMKSDIFEAYLTEFDEYQKELDRHALLLVDGFSAHKIKFTNVRVEIFPANMTSHIQPLDQGIIRCFKAHYRSRFILRAVEREQHMYDINQLEVMELAEEAWWKVSDETIRNCW 
KZT50259.1_Calocera_cornea                                      -------------WLVQAEDNSAVTGDILRAKWRWFATEEGIADWLKLSDGWLSAFKKRHGLKGQRLHGEAASVNQAELEKERTALKQITDHYALRDIFNMDETGLFGKMPPNRTLATKQLSGRKKEKHRLSYAFTINADGSEKLAPLVIGRFANPRCFQGKKEYGHTYYWNLKSWMKSNIFQEYIEDLDCRMRRENRNILLLLDNFAGHKYRITNIRVHFFPPNMTSHIQPLDQGIIQCFKMHYRRLFSERAILRQQELYNINVLEIMDLAKEAWSEVTSTTIKNCW 
KNE88884.1_Puccinia_striiformis                                 QLSYPKVEASLVEWMTQAIHCNTITGDIIKARWRDFARLAGIEEWLKLSGGWLDSFKRRHQLKSYRKHGEAASADITVVESEVERVKEITKDYLLKDIFNMDETGLFYSMPPDTGLAFNKSHGVKGNKTRMTLAVTCNADGTEKLPILFIGKYKRPRCFKKKRDYGYEYYNNGNAWMTSEIFENWLLTWNSKLRAEKRSILLLVDNFRGHAVGMSNIRVEFFAPNLTSHVQPLDAGIIKSLKSHYRKKAISRSISVFSDIFNVNQLVAMKMATQAWANVSQATISNCW 
OAJ12851.1_Tilletia_walkeri                                     QVRCPEMEKELGLWITQVLEQGRLNGAHIVAKAKKIMDVLKTNKRPALSSGWLTRFKRRHGLKSFRFHGEAASASLVDVDGERERLKILTKDWARKDIFNMDETALFIRQVPDRALATKELSGVKQDKFRLTVGFCANADGTERMAPIIIGKAKKPRCFNKHQQLGFDYHNNKTAWMTGLIFFDWLMRWNEALRKDSRRILLLVDNFSGHTVKLTNIQLEFFKPNLTAHVQPLDAGIIRCFKAKYRTLVINRSLERYADFYAIDQLVAMRFLLEAWSSVANKTIENCW 
AAQX01001268.1_Phytophthora_ramorum                             PLNFPELDEALANWVLHCQARRMLDGNMVKAKGLRLLEKLEIDQRIGFSNGWLQSFQNRHGFKSFRVHGESGSVDTSSIPDQIKRLRDVVKPFALADVYNFDESGLFYKLCPDKTIAARQIEGAKKSKTRITVALACNADGSDMREPFFIGHANKPRCFKKKEQLGFQYRNNKKAWMTAVLFREWLQAFDNDMENQMRKVLLLLDNASSHIIELRGVSVHFLPPNTTSKLQPLDAGIIAALKRRYRHRQLQHALDKERDIYAVDQLLAMKWVKSCWREIKGDLVLNCF 
ADVJ01005888.1_Phytophthora_capsici                             PLAFPELDDALANWVLHCQARRMIDGNMVKAKGARLLKQMSVSDKLSFSNGWLDSFQSRHGFKSFTSFGESGSVDMASLPIQLERIRAAVKDYALADIYNFDETGLFYNLCPDRTIARTQIEGIKKSKTRITVALACNADGSDMREPFFIGHANKPRCFKKKAELGFTYRNNKKAWKTALLFREWLRDFDMEMNNLKRHVVLLMDNASSHITELQNVKIHFLPPNTTSKLQPLDAGIIAALKRRYRHRQLQHALDLEGNIYAIDHLLAMKWLKSCWRNI--------- 
AWVV01002466.1_Phytophthora_lateralis                           VLAHPAVDDALANWVLQCQAKRSLSGDLVKEKARRLEQLIGTDQRLSFSNGWLHSFQNRHGLRSFKIHGESGSVDEEALPRHREALRDQLRGKALADIYNMDETGLFYCLAPDKSIAQRQIDGVKKSKMRVTVALTCNADGSDLREPFIIGHANKPRCFSKKADLGFYYRSNTKAWMTGVLFQEWLREFDTYMHQQRRSIVLLLDNASCHIVQLKAITVLFLPPNCTSRLQPLDAGMIAAFKRRYRHRQLEHELDMETHIYKVDQLTAMRWLKSCWRDIPSRVVLNCF 
AUVH01120109.1_Phytophthora_cambivora                           EVTSLALEQKLWAWIQCVEAQNCLSRELIRMKAQDLQKELCDAWDLKFSDGWLSGFERRHALRCRQRHGEAASADSAAVYLGRQQLQDLTDEYAPQDIYNMDETGLCYAMAPARSICTRGARGVKKNKTRITLALTTNADGSDALPPLFLGRAKKPYCFKKRAQLGFNYRANQKAWMTGHLFREWLLNLDRDMRASGRHILLLVDNASSHNSVCTNVRLEFLPPNTTAFLQPMDAGIIAAFKRGYRRKQLRWVYDKISNVYKVDQLQAMSWSKEIWQELQSKTIENCF 
AWVW01011217.1_Phytophthora_pinifolia                           QVRSERLETRQGEWVQELEEINCLSRALIEMKARELQGELCDAWDLSFSDGWMTAFMRRHGLRFRVLHGDAASVDPEVVQAGLRELQQVTDKYLPANIFNMDETGLCYAMAPARSICSKKMRGTKKDKTRITLALAANADGTDVLEPLIVGRAMKPRCFKGRAELGFYYINNSKAWMRGDTFREWLLSFDRDMRAAGRHVLLLLDNASSHSTVLSNVKVRWLPPNTIAFLQPMDAGIIAAFKRAFRKKQLVWVYNKLKNAYKIDQVEAMRWSKDIWNEMRGKTFWNCF 
AUPN01126098.1_Phytophthora_alni                                CVRCPELETQLAAFVMGCQRKNCLSRRLIEKKAKRIMATVENPPPLKLSVGWMTCFMKRHGLRFREMHGEAASVDVAAVQEGRLAMQDITRHYALRDVWNMDETGLMYRSAKARGICKSNTPGLKKDKTRITLALAANADGSEKREAFYIGKARRPHCFKGKDELGFYYRNNKKAWMTRCLYTEWVKKFDSEMRAAGRDILLLVDNASSHDLVLTNITVQKLPPNTTSVLQPMDAGIIAAMKSGYRERHMELACNRAKSIYYVDQLQGMRWGDSAWQDVSQETIANCF 
LGSL01002289.1_Phytophthora_multivora                           YVRCPQLEQELGCFVDACEARNCLSRRLMTVKARRILDSIEDSPAHNLSDGWLSGFMKRHGLRFREMHGEAASVNPADVLEAKLAMQDITRHYALRDVWNMDESGLTYRSAKKKGICKSKTSGLKKDKTRITMALAANADGSEKREVFFLGRARRPHCFKRKSELGFDYGFNKKAWMTRSLYSRWVRDFDLEMQEAGRHILLMLDNASSHELELTNITVQKLPPNTTSHIQPMDAGIIATLKSGYNAKHMELAVNRARSIYYVDQLQAMTWIKEAWKDMDAKVIENCF 
CCO35660.1_Rhizoctonia_solani                                   ------VEKALWVWIEDAERRNLVTGELIKSKARRTAIEMGIHQMIEFSDGWLTRFKGRYGLKERVFHGEAASAPVELIEPAQKVLQDLIRGYSLKDVINVDETAHFSRQVGNRALASKPLAGSKVDKTRLTVVLGTSAAGG-KLPPFVIGHAARPRAFVCGAEYGFWYAHNKTAWMTAELFDGYLATVNSWAQHENRHLLLIVDNASSHKHKYSHIKVAYLPPNLTSHIQPMDAGIIKSFKTNYRKLLNEHALDLDANPYRVNQLESMQMLTCAWDGVLETTIQNCW 
LGSK01002899.1_Phytophthora_cinnamomi                           VVSYPGLDEALKLWVLAQQGNRPISDDLIQTKARSLFVDMQRAEPPKFSNGWLATFKSRHDFQGLSLHGEAASADHAAVVRELPAILSKISEYEPTDVYNFDETGLFYRRAPSKTIGRKDGRGLKQDKARITVGLMVNMTGTDMVEPLFIGTAKKPRAFRKKLQLGFRYYSNKKAWMTSAVFREWTTSLNTKMICQDRKILLLVDNASSHA-RLSNLEILFLPPNTTSVLQPLDAGVIRCLKAHYIRLHLAHAVELSRDWYKVDVLQAMQWVRQAWEEVPRSTIVNCW 
LGTR01000830.1_Phytophthora_agathidicida                        ------LDEALALWVNDKQANNPISDELIQTKARQLFEALKEGKEITFSAGWLTAFKGRHDFKRVRLHGEGASANSEAVVDFFTRIQPKLDTYSAADIFNFDETGLFYRRRPTTTIGKGHARGSKKDKTRLTVGLAVNMDGSCQLEPLFIGHAKKPRAFKKKVELGFSHYFNKSAWMTTVIFRRWLEKVNTSMLRQDRKILLLIDNATSHL-ELSHIEIVFLPPNATAILQPLDGGIIGCFKAHYRRLQFMHAVAAAEDWFKVDILTAMRWVKLAWNEVSTETIVNCW 
XP_008302761.1_Stegastes_partitus                               HVKHAELEDALFMWFSSATSHNAISDEILTIKAKELGEALGI-SDLVYSRGWLCNFKRRRGISLREKHGEPASSDVTAAASARERMQVLLRSHQNKDIFNFSETGLFYRLEPNKTLACGPVKGTKRCKDRISVGLCANADGSEKLTPVVIHKSKKPRCFHGFNTF-VDYYANKKAWMTPLVFQEFIEQLERKMRMKKRKIILLVDNSPSHNVELNYVRVEFLPTNTTAEIQPMDAGVIRNFKGHYRRYLMKQYIQDFGKVERINVKDAIYFIRDAWKDVKQSTIANCW 
XP_006006215.1_Latimeria_chalumnae                              ------MEDALFMWFTEVRARGAVNDEMLLEKGRVLGDRLSV-QDFAYSKGWLANFKSRWGISHHCLHGEAASADMTAIVVGRAELQQTLAGYSPGDIYNFDEMGLFYKLGPSGTLATAPVAGHKKSKERITVALFCNASGTDLRKPIVIARAKRLRCFGKTPTLYTEYFSNGKAWMTSVIFQDIIHAFDRDLRLQGWHCILLLDNASSHAVQLTNLKLHFLPPCTTSSIQPLDSGIIRAFKAHYRRQLVQLYVNCAGNPQTVDLCQALQMIRLAWHNVTATTVMNCW 
XP_011429610.1_Crassostrea_gigas                                NAQHQQLDDALYLWFSDMSSHHAINDEMLLTKARQLGQQIGV-TEFSYSRGYLHRFKSRRGIKRKLYEGEADSADMTAVQSGRQDLQRVLRDYDPEDIYNLDETGLFYRLGPNYTLATKKVSGTKKSKDRITVALAANATGTTKIKPFVITKVQRPRCFGKSPECYVRYRHNAKAWMTADLFKEWLKDFDRQMRLVKRKVILLVDNAASHSQQLRNVTLHFLPPNTTAHIQPMDAGIIKAFKAHYRKQLVQHYINRVDEDQSINLREALHMVKTAWDRVKASTIVNCY 
XP_009055232.1_Lottia_gigantea                                  HAKHEKLEEGLNLWIHDMNSRNAISDMLLIEKAKDIGTKLNV-TDFAYSRGWLARFKTRHSIVRCHFKGEAVSENKTTDIKGEEKLNSVLADYTDENIFNIDETDLLFKLGPTYTLAS--VSSVKCSKERITVALCANATGTMKIKPFVIGKTRRPHSFGMYPELYVRYRFNAKAWMTSELFADWLISFDRQMKAKGRHVLLLCDNAARHN-KLSNVKLYFLPPNTTGSIQPMDAGIIHAFKAYYRQFLVKHYIGCADMSQSLNLRQAIRFVKDAWNALTASTISNCF 
ABJB010176143.1_Ixodes_scapularis                               ---------------------------------------------LNYSRGWLSRFKRRHGISSHRIHGESGSVDTAAVASARKQLAEFLAQYSPDDIYNFDETGFFYKLGPSSTLASEPVAGNKRSKERITVGFLCNASGTHKWKPIVVAKAERPRCFGKTPNMYCSYNCNKKAWMTGKIFEIFLAKFDRFLKAEKRRAVLLVDNASCHS-DYENLTLKFFPPNMTAKIQPLDAGIIRAVKAHYRGELVRHYIACANEPQTVDLRWCLQKLKRAWDAVRPQTIVNCW 
AMQN01014626.1_Capitella_teleta                                 GGEYQELEQALLLWFQKISAKKPMSDGMMLEKAKEFAFEIKVDESFKFSMGWLKRFKTRHGIAKYKCEGEAASADMTAVIEGRKEFAELLLDWDLNDVFNMDETALFFKLEPDSTLATAPVKGKKKSKERITVALCANATGSEKLKPLVIGRAKRPRCFTKGPSSYVDYKFNKKAWMTGIVFADWMTDLNTRMMMANRQVLLLLDNASSHT-TFSHVTLRFSPPNTTSHIQPMDAGIIRNFKLFYRQQHVRHLVRCVDRNCNINLREAIAYISQAWGSVKRETISNCW 
XP_009523683.1_Phytophthora_sojae                               -------------------------------KAHELAERLGIATQLRLSNGWLQSFKKRNGIRSHTLHGEGGAVEADEVRDARLELQELVAQFTPENVFNFAETALFYRLAPNRTLATTIRKGKKKEKQRLTLTFCCNATGSDKLDPIVIGTAKNPRCFKKGKGKPMLYKSSKNAWMTSVIFDEWLHLFNMRMAAANRKVLLLVDNASCHKINLTHVPVHFLPPNMTSAVQPLDAGIIRSFKARYRKYFVRWCLDALNITRKLNVLEAVQFSIDAWAGVTPTTITNCW 
JHVZ03000209.1_Phytophthora_fragariae                           RVKSPQFERELRDFFFQNDAKTAMADDVLLLKAHELAERLGISTQLRFSNGWLQSFKKRNGIRSHVLHGEGGAVEGDAMRDARLELQELVAQFAPDDVFNFDETALFYRLAPNRTLATTIRKGKKKEKQRLTLAFCCNVTGSDKLDPIVIGTAKNPRCFKKGKGKPILYKSSKNAWMTSVIFDEWLDHFNMRMAASNRKVLLLVDNASCHKINLTHVNVHFLPPNMTSAVQPLDAG---------------------------------------------------- 
AUWJ01001629.1_Phytophthora_cryptogea                           ------------------------------------------------TMSWIQRFKARHGVFLHIMHGEAGSVDTANLGQQRTVLMKLLNQYNPHDIFNMDETALFYRMLPSKTLATRAIAGRKKDKARISIGLCCNLTGTEKLEPIVINRAAKPRCFRGVNDIPIKYFSNTKAWMTTKVFLEWVRAINLKMHG--RKILLLVDNAPGHAEELFNVRIHFLPKNTTSHLQPMNAGIIRNFKLKYKKLFVQWIIEQY---KKLDLLTSIKFVVDAWRAVSEATIRHCW 
AATU01000601.1_Phytophthora_infestans                           KSQYASIETEFLAFVHTQEARGLLSDDVLQAKANALV------GNEVVSLSWIQRFHVRHGIMLHRMHGEAGSVDTAELGLQRTALMQLLDQYKPQYILNMDETALFNRMLPSQTLATRAVAGKKKDKARITVGLCCNLGGTETMKPIVINRAAKPRCFKGTRAIPMDYFSNQKACITGKVFLEWVRALNLKLHG--RKVLLLVDDASRHADAINNVRVHFLPKNTTSHLQPMDAGIIRNFKLKYKQVFVQWVVEQS---TRLALLTAIKFAVDGWSSVSEVTIRHCW 
JRHR01004107.1_Pythium_insidiosum                               RQRFPEMEEMLLDCV-TLHEESALSDHVLWQKANELI------CPDEVSLSWVQRFKRRYNIRLRTAHGEAGSVDIGQLGAHRAELQDLTRQYDPDGVYNFDETALFFRMLPSQTFATDKVRGKKEDKARITVGLGCNMSGSDMLKPLIIHTSQRPRYF-NGERRASWHYANRKAWMTRQLFVEWAHRFNLRMHD--RRVLLLVDNASAHDAELSNVTIRFLPPNTNSFLQPLDGGITRSFKCKYKSKLLRWVIDQLGAVGRMDVLTANKFTVDAWAEVGEDTVRNCW 
EXX62153.1_Rhizophagus_irregularis                              PVTYPELELALKEFVLDYQHRTVLSDALLIEKAKMIADGLDIRDALQFSSGWLHKFKDRNGIRQRKLEGEASSADEAAIANALPLLRERCSNYPLERIYNMDKTGLFYRLEPDRTLATKRLAGRKVNKERISIALCANADGSHKLKPLIIGKFEKPRCFKNIQSMPMTYRNNAKAWMITSLFQEWIREFDHQLKHQGQRVLLLLDNCSSHKLTLQYTNVHFLPLNTTSKIQPMDAGVIMSFKRHYHRSHVRLLLRYVAEDLRMDILQAIRFIIQAWGEINPEVVRNCW 
BCFJ01212760.1_Ptychodera_flava                                 SSKFEDVNGLVWTWFQQARAKNPISGPMLQEKALSIAADIGV-TDFKASNGWLESWRGQYSVKAFKVNGESADVDSTIVDDFKSRVAEMCQGYSPENIFNTDETGVYFRALPDRTLAHKADKGGKVSKERLTVMFTCSMTG-EKLKPFVIGKAAKPRCFKNIKTLPVYWTANKKAWMTGPLFQEYLRELNNRMRRQRRKILLFLDNATSHTPRLSHVTLKFFPANTTSVLQPLDQGVIRAFKARYRKRLLRAVIAKIEVGKSVNVLDAVHWINGAWNDTKVETITKCF 
JPZV01053751.1_Blattella_germanica                              DSKCGEVNDFVYEWFKCARAKKPVSGPMLQEKARQKAKELNV-DNFVASNGWLECFRKRHNISFRKVCGEGGDVSAKDVDDWKNRLPSILAGYEPRDVYNVDETGLFYRTIPSKSLTTQKEKGGKLAKDRVTLLFCCNAAG-EKETPLMIGKSQRPRCFKNANTLGVTWCANKKAWMTSAIFEQWLKEFDSKMRRRNRNVILLLDNAPCH--SLSNVKLLFLPPNTTSHTQPLDQGIIQSFKLQYRKRVLRSLVARMDLTKMLNVGDAVSWTKSAWNEVKLETIQKCF 
AVCP010616684.1_Locusta_migratoria                              PSTYDDMEQVLITWFQQARAANPINGTILKEKALQIALQLGV-ENFKASNGWIDKFRQRHGVVYKAECGESGSVDEHTVEQWLKILPTLTAGYELRDIFNADETGVFFNLMPDKTFTFRGEHGGKKSKERLTVLLCTNADGSEKIKPLIIGKPRNPRCFKHISTFPCKYTSNTKAWMTSEIFLNFLREFDAKMGSAARKVLLFVDRCAAHPPFLRNVKVVFLPPNCTSRLQPLDLGIIHALKLKYRTSLVRKALNAINSKLKLNILQALNLIMHSWKEVSAETIKNCF 
JYDW01000048.1_Trichinella_nativa                               SGNFAELEEVLLKWFKQVRTSNPVDGTVVRSKAAELAHMMGI-NDFKASNGWINRFRERHGLVYRSVRGEAAGVNMYTVDTWKDRLQVLLNDYRPDDVFNADEMGLFYRILPDKTLTFKGESGGKLSKERLTVLLCCNESGTEMLKPLVIGKAKNPRCFKNVRTFPCTYHANSNSWMTMAIFESFLRMLDTKMRSMKRKILLFIDQCPAHPAYLSHVKVVFFPSNCTSHLQPLDQGIIRCVKQCYRKRIVYDRLASL----KISVLDAMNFLNSAWNSIDASTVINCF 
XP_008180354.1_Acyrthosiphon_pisum                              HGKYEELENILLEWFQQARSLNPINGGIITEKAMEIAARLNL-TEFSGSTGWLDRFRSRHSIVYRQISGEAESVNNDDIASWKNVLPSLLRDYAPDDVYNADEFGLFFKLMPDKSFVFKNEHGGKLSKERLTVLVCTNSTGTHKLKLVVIGKSRSPRCFKNVRTFPCEYLAQSRAWMTGILFINWIQQLDAFFGKQKRKIILFVDNCPAHPKPTTNIKLVFFPPNTTSKLQPLDQGIIKVIKQKYRKKLVQRYLRDM-ISTKVNVLDSIHYVSAAWDEIKPDVIINCF 
AMQN01023448.1_Capitella_teleta                                 LCEYPDMEEALMLWFKAARTKNPLSGPILCAKASKLAADLGH-EKFEASNGWLSRFKDRHQIVFRVISGESANVNQESVDTWHSNLQAILMNHSPENIFNADETGLFFQALPSKSLVIKGDSGGKESKNRLTVLVCANMTGTTKLPLLVIGKSAKPRCFKNVKSLPCEYKANKSAWMTSELFLQWLQSVNARFRREKRHIAMIVDNAPCHPRSLSNVTLYFLPPNTTSITQPMDQGVIRCIKERYRRGVIERLIKAM---LRIDVLAALHLLRRAWDNVSEACISHCY 
XP_011452139.1_Crassostrea_gigas                                TAAYKDTEEAVLQWFKTARDQNPVSGPLLIAKAQEFASQLG--DDFKCTTGWLERFKERHSITFKRVCGESKSVADDAMKAWASSLQTILAEYSPSDIFNADETGLFFRLLPDKTLEVKGVHGGKNSKERVTVMVCSNMSGNEKLPLLVIGKSKKPRCFKGIKTLPTAYEANKKAWITSELFTAWLKQLDRRFQRRKRKVAMIVDNCPAHPKDLKAITLFFLPPNTTSKTQPMDQGIIQNLKIHYRKLVIMKQLKSI---LQITVLDALRMLYQAWDRVTEKTIKNCF 
XP_002734936.2_Saccoglossus_kowalevskii                         FSAVDDVEQALLKWVTSARSMNPISGPILQAKAEDLGQRMNH-SEFKASNGWLERFKSRHGITFKSVCGEAASVSDDMVDDWVTTLPGLIDGYAPRDIFNADETGLFFRLMPDKTLSFKNDSGGKTSKERLTVMLCANMDGSEKLKPLVIGKSKNPRCFKNVKSLPVDYKANKKAWMVSDLFIEWLNKLDKKYKRQKRKILMFVDNCPAHPANLKAIKLVFLPPNTTLKLQPMDQGVIRNFKCFYRQRVVQRMLVNL--LPTINVKDAIDMLHSSWQKVTDTTIANCF 
XP_005089664.2_Aplysia_californica                              ------VDQALLEWFEEARRKSPISSRILTEKALEFASRLGV-ANFTAGVGWLGRFKARHGIQLKAKYGQSATVSCETMEDWKNTLQALLEEFSPSDIFNADETGLFYKCLPTRTLAENGESGVHTPKDRLTLLLAANMTGTEKLPLLTIGKSVNPRCLRNVRTRPTLCQWNRKAWMTSTIFEGWVKQLDRKFQLLGRSIALIIDNCPAHQVDLRAITLVFLPPNTTRDLQPCDQGIIQSLKVHYRRRVLRQVIARV--CLDLSIFDAMIIASAAWNDVTQDTIANCF 
XP_015913217.1_Parasteatoda_tepidariorum                        KSKFDEIEEILVRWLKHARSQNPISSVILKEKAMEIAKELNI-EDFHCSNGLQERFKDRNNLSFKTICGEAAAVDGDAIENWRNVLKDILSRFDASNVFNLDETGLFYRLLPDKTLSFKGETTGKASKQRLTLLLGANMNGNEKLKPLVISKSKRPRCFKNVKSLPVEYEAYSNAWITTTIWEWHIRKLDSQFSRQKRKVSLIVDNCTAHSQSLKAIEIVFLPPNVTVLLQPLDQGIIRDFKRKYKKMLVKDLIKAL---FEVSVLDAINYVHRSWSSVSMQTVFNCF 
KFM72755.1_Stegodyphus_mimosarum                                ESKHPNLERALLVWFRKMRSLNPIDGNVLKEQAHFFASKLNI-KDFKASDGWLQKFKFRNGLSFRKVCGESAAVDTSSANEWKEKLKLLLSEYAADDVFNADETALFFKILPERTLAYKGDVGGNKAKERLTVLIAANMTGSQKLPLLFIGKYLKPRCFKNVQKIPAAYYANNKAWMTGNIYEKWLRDLDNRFSAEKRKVLLIVDNCTAHMEGLQAIRVEYLPPNATAVLQPMDQGIINSFKRKYKKVLLQRVILGL---YQIDILGAMHLSISAWNDVLDETISKAF 
XP_006025033.1_Alligator_sinensis                               TALNGDVEACLVQWLRQACANNPINGPLLACKAVQFASQLGI-SDFNCNEGWVERFKARHAISLKRACSKGKTIPVGGIQLWKNTLLSIVREYDAKNIYNADETGLFYKMLPNKTLAFRDKIDGEHSKQRLTILLMANMDGSDKRKPLVIGKSKNPCCFKNVKSLPVYYTANKKAWMVGAVFEEFVRDFDAEMHTQKRRVALIVDNCPAHPAGLKAVQVVFLPPNTTSHSQPMDSGVIKTFKAHYRRLLMSKILLAM---FKPDVLMAVQLIKQAWNLVQQSTITSCF 
XP_002415790.1_Ixodes_scapularis                                GSTFPDVEEALVLWLKKARTKNPVSGPLLLEKARFFATQLHH-DDFVCSNGWLSRFRARYNIATRVISGKGAAADTDGAEEWQNQLQQILTDYAPEDIFNLDESALFFRLLPNRTLVSKGQTGGKHAKDRISVAFIVNMTGSEKPPLLVIGKSEKPRCFKG-GRLPVLYRSNTKAWMTAKIFEEYVRLLDRRFAAKKRNVIVVLDNASAHVQNLSAIKLVFLAPITTALAQPLDQGIIRAVKQTYRKNLLRRMLLSM---YAVELLSGIRLLAYSWQQ---------- 
XP_008188466.1_Acyrthosiphon_pisum                              KAQFEDVDTAVYKWFQDVRSRNPLTGPLIREKALEFAKMLEV-ENFQASVGWLNRFRERYGVLSKCISGEASDVPMNSVNEWRNEVAALIKKYNPDDVFNADEAGVFFQLEPKRTLAQKGDVGGKASKQRITVLFCCNKSGTEKRKFLIIGKSAKPRCFKNCKSLPCIYKFNKKAWMTQIIFNDWLIDFDTEMEKKKRKILLLIDNCTPYNAKLDNIRVEYFPPNCTAVLQPLDQGIIRAVKSRYRTFLLRQILCDL---RKCNVKEAIEWICGAWDDISQSTITNWW 
CBQ70028.1_Sporisorium_reilianum                                SPTTEELDRLLAEWVDDQQKNGMVNTHLIKLQGQRYQDMLNRQLPLRFSNDWLDKFCQRHSFRQQVAHGESASVQQGIINQELPTLRNLLQQFSPDDIFNADETGLFYNMPPNKTIAASPTSGLKKKKTRISILFACNSSGTEKLDLLFIGHSQQPKAFQKQEQLGIHYFSNKKAWMTSSIFTTWLISLDLYGRTPGRHILLLLDNFSGHGTDLQNITIHFLPPNTTSKIQPLDAGMIACFKKHYRSKQYARALLEAQDIYHMDILEAMKVSQQIWKDISTNTIRNCW 
CCA17365.1_Albugo_laibachii                                     RVTSSKFEERLLMWIRQCEQYKIVTGATIRAKADNIRRELVIMNALVFSLGWFSQFQSRHHLTSKRVHGKEASVNRAAVGKGRAALQELTRSYERHNVFNIDETAFFFCAPTTKPISTQRMAGRKQQKKRLTVAVCCNADGSTKVPLHFVGAVRQPRCFNMQEQLGLHYEYMAKGWMSSQLFQLWLSHINDQMRTESRHVILLVDNVTSHRPAFSHVELRMFPPSTTAFLQPQDAGIISSFKAQIRKIQHHYIADRFDSFFNVDVLVAMRWAETAWSKVTRTTILHCS 
AKYA02013494.1_Pythium_iwayamai                                 -----ALEEKLLKWIQACGTWQIVTCATIQEKAAKIREEIVALQAMNFSRGWLCKFQRRHNLTSKCVSGEAASVDLTVVEAERTNLQRVTQAFAKRDVFNLDESAFFYCAPSSKTITAQPIKGRKASKKRITVAIACNADGTTKLPLLFVGVSRQPRCFGGRAGLGLDYSNTPKAWMTTQLFQTWLRRFNDTMRATNRHILLLLDNASSHRHPLSNVTLQMLPPNTTACLQPQDASIIRQFKAQVLKRQTRHVVDWFNKVYDVDVLLAMRWAQEAWESVTPATISNCW 
AYTG01003970.1_Aphanomyces_astaci                               SVKLPEVEAQTLAWVLRCEELGCITGELIRKQAMTISQQLGVSRQIFLSKGWLHKFQRKHGLTSKIQHGEAASTPLEAVCVGRQQILQETSGYNPQDIYNMDETSFFYGLGPHRSITRNRVPGTKKSKKRITMALTTNATGTDTVDPLFIGCAIRPRCFGGREQLGFDYHASKKAWMNSEIFNSYLESLNERMVEEDRKVLMLVDNAPCHKLALSNVNVKMLPKNTTAYLQPQDAGIIASFKAHLKQRQLQNALEQIDRLYEVPLDVAMGWARDAWRCVSRLTVVKCW 
KIL59608.1_Amanita_muscaria                                     AVVRPDVERALVKWFHHMEKKGSVTGPMLKEKRQRFEEAFDVDHERLSGDSWVQRFCTAYKIREHRRHGEAGSVDLDAVEAERARCQQLLARFAPCDRYNIDETAFYPYAPPDRGLATHQMSGKKREKFRITIAVACNAEG-DKLDPFFIGKAEKPRCFKKQEQRGFYYRNNKKAWMTSALFKEWVIKLDFEMHKANRHIILLMDNCLGHTITPTNIELEYFEPNMMPFVQPCDAGIIRTFKALYRKSFNQRAIDRDREIYKIDLLEAMSMAQKAWRLVSKETIKHCW 

SrosTig1 ITR/UTR Phylogeny Alignment
5 300
CACCAGAGAAGAGAGAAATA                                            caggtcacgcatggatatagtgactatttggttccctgaatttggggtcactataaaatctttgtgtccggaagtcactttagcccaatgacggttgccaattgcaatgtgcaaattgcaaacactggcgccatgtccaccgccaagaaacgagtggctctgaccacagcggagaaggcagcagtggtgcatgagaagggcagagatgcatcgctgactcgagagcaactcatcgagttctgcagtgcaaagtttggcaagcgtccgtcgccagcatgcatcacaaacatcctcaaggat
TTGGGGTTACATGGTTCATA                                            caggtcacgcatggatatagtgactatttggttccctgaatttggggtcactataaaatctttgtgtccggaagtcactttagcccaatgacggttgccaattgcaatgtgcaaattgcaaacactggcgccatgtccaccgccaagaaacgagtggctctgaccacagcggagaaggcagcagtggtgcatgagaagggcagagatgcatcgctgactcgagagcaactcatcgagttctgcagtgcaaagtttggcaagcgtccgtcgccagcatgcatcacaaacatcctcaaggat
GCCCAAACAATTTCGGAATA                                            caggtcacgcatggatatagtgactatttggttccctgaatttggggtcactataaaatctttgtgtccggaagtcactttagcccaatgacggttgccaattgcaatgtgcaaattgcaaacactggcgccatgtcgaccgccaagaaacgagtggctctgaccacagcggagaaggcagcagtggtgcatgagaagggcagagatgcatcgctgactcgagagcaactcatcgagctctgcagtgcaaagtttggcaagcgtccgtcgccagcatgcatcacaaacatcctcaaggat
CCACCAGCATCCATCTTTTA                                            caagtcacgcatggatatagtgactatttggttccctgaatttggggtcactataaaatctttgtgtccggaagtcactttagcccaatgacggttgccaattgcaatgtgcaaattgcaaacactggcgccatgtccaccgccaagaaacgagtggctctgaccacagcggagaaggcagcagtggtgcatgagaagggcagagatgcatcgctgactcgagagcaactcatcgagttctgcagtgcaaagtttggcaagcgtccgtcgccagcatgcatcacaaacatcctcaaggat
TRUNCATED_                                                      --------------------------------------------------------------------------------------------ggttgctaattgca---cgcaacaggcaaagcc--gcgccatgtcaaccgccaagaagcgagtggctctgaccacggcggagaaggcagcagtggtgcatgagaagggcagagatgcgtcgctgactcgagagcaactcatcgagtactgcagtgcaaagtttggcaagcgtccgtcgccagcatgcatcacaaacatcctcaaggat

SrosTig1 ITR/UTR Diversity Alignment
4 300
CACCAGAGAAGAGAGAAATA                                            caggtcacgcatggatatagtgactatttggttccctgaatttggggtcactataaaatctttgtgtccggaagtcactttagcccaatgacggttgccaattgcaatgtgcaaattgcaaacactggcgccatgtccaccgccaagaaacgagtggctctgaccacagcggagaaggcagcagtggtgcatgagaagggcagagatgcatcgctgactcgagagcaactcatcgagttctgcagtgcaaagtttggcaagcgtccgtcgccagcatgcatcacaaacatcctcaaggat
TTGGGGTTACATGGTTCATA                                            caggtcacgcatggatatagtgactatttggttccctgaatttggggtcactataaaatctttgtgtccggaagtcactttagcccaatgacggttgccaattgcaatgtgcaaattgcaaacactggcgccatgtccaccgccaagaaacgagtggctctgaccacagcggagaaggcagcagtggtgcatgagaagggcagagatgcatcgctgactcgagagcaactcatcgagttctgcagtgcaaagtttggcaagcgtccgtcgccagcatgcatcacaaacatcctcaaggat
GCCCAAACAATTTCGGAATA                                            caggtcacgcatggatatagtgactatttggttccctgaatttggggtcactataaaatctttgtgtccggaagtcactttagcccaatgacggttgccaattgcaatgtgcaaattgcaaacactggcgccatgtcgaccgccaagaaacgagtggctctgaccacagcggagaaggcagcagtggtgcatgagaagggcagagatgcatcgctgactcgagagcaactcatcgagctctgcagtgcaaagtttggcaagcgtccgtcgccagcatgcatcacaaacatcctcaaggat
CCACCAGCATCCATCTTTTA                                            caagtcacgcatggatatagtgactatttggttccctgaatttggggtcactataaaatctttgtgtccggaagtcactttagcccaatgacggttgccaattgcaatgtgcaaattgcaaacactggcgccatgtccaccgccaagaaacgagtggctctgaccacagcggagaaggcagcagtggtgcatgagaagggcagagatgcatcgctgactcgagagcaactcatcgagttctgcagtgcaaagtttggcaagcgtccgtcgccagcatgcatcacaaacatcctcaaggat


SrosTig2 Superfamily Alignment
34 217
SrosTig2                                                        RKRHNIKSVRLHGEAGSVDEETAATAMAEFKQAVSITNPQFVFNADETGLFYQTLPSRLYVSRSEAAKARLTIMTATSAAG-EKVPLFSVGKSRRPMCLDFPPVRYTSQASAWFDTDMANYYFLKWKRSRYGD-EPVVLIWDNCPAHKNLHLLFLPPNLTSKHQPMDMGLISAVKMRYKAYVLQQLLAYYPPNIRDALTILKRVWDEVKPESVVRCW 
EFX68856.1_Daphnia_pulex                                        RRRYEIVSIRLYGEAGDVDVGAIEPAMRDLRVQLANYDLKNIFNMDETGLFYRAMPARTYLAYNEKAKDRVTLVLCVNVDGSCKIEPLIVGTAAKPHCFSPCPVPYIHQKNAWVDSAIYRHWVRAWTD------EPVALVMDNFSGHDVVSIFFFPPNSTSVHQPLDQGIISAVKINYKKLMLSKFIEAYPANILDAGQIIRQSWDNLSASTILNCW 
CABU01012470.1_Ectocarpus_siliculosus                           VKRNSIDSVRLHGEAGSVNKEAIKEAMEELKALCAKYPARLIFNVDETGLQWKLMPRRTYLSNLEFFKDRLSAIMCANADGTAKVDMSIIGKAKGPRCFTPSPLKYFSQANAWSDTATFRKWVRRFTH------EPVLLLMDGCASHGDVTIKFYPPNCTSVHQPMDLGIIAKTKCNYRKELLDVKTSTMQPHVRDAAELLQKAWASVTAQDIARCG 
JXRI01000175.1_Saccharina_japonica                              -KRNGLQSEALLGKTGNVKAKDVEASIQSVRDACEPYDIENIFNVGETGLFYNLLPKRTYLATNSRAKNRLSAYMCTNATGSTKVPLAVIGKSKNPRCFKQPPVKYFQQANAWPDGVTLQKWARRHTH------EPVLLIMDGGGSSHSVTVVTYPANYTSKRQPMDMGVVAETKIRYRAHLLGARVGTMPAHVLDAAEILNEAWQGVTKVSIVR-- 
ATSW01029694.1_Botrylluss_chlosseri                             RARRGLQKILLHGEGAEVDKEDPNAALNDLHAIIARYDPENVYNMDETGLFFRLLPRYTLLMPSEKAKDRVSLVVCVNATGTHKVPCTLIGKPKSPACVRRWPVKYLNQRKAWMDVDTCWRWVKKRTG------RPVLLLLDNAPGHFPVKVEFFPPNCTSWKQPCDMGIIAALKKRYKYLYLKEVLDFYPAHLLDVSHYVKKAWDSVSVATVRNSF 
AYTG01000012.1_Aphanomyces_astaci                               -QRYNVKSITLYGEAADVDQTDPEAKLDALADVVVGYNSSCVFNMDETGLFFCVLPRYSFLAPEEVPKERVTVIVCCNADGSIKVPCAIVGRAMRPACINEWPTPYLQQQRAWVDRTICREWVRAATS------DRVLLVVDNAPGHFEVRVVFLPPNCTTWRQPCDLGIIAALKKRYKFLLLGDVISFYPAHVLDAASYIKAAWENVSSSTIKNAF 
CAKH01001200.1_Chondrus_crispus                                 --MHDIR-----------------SISS-------LYNPDDIYNTDESGCQFRMFPKVTYVLPGEQAKDRLTFMVATNASGSQKVGLSAIGKSKNPKCFRAPPMHYQAQKNAWMDGQCFQVWVRCVTS------NKVLLLMDNAGSHMDVRVEFYPPNCTSVHQPMDMGIIAAVKVRYRHVLLRQSTEVFSAHVLDAMEILVECWKELEPISIAKCW 
CAFC02231107.1_Hyphochytrium_catenoides                         -KRMGLTSKTLHGEAGSARGLDVSDAIRKLRKELDGYSVEHIYNMDETGLFYRLLPKKSYICMDEKAKDRISLYVCTNAAGTHKLPMGVIGKSANPRILKDLRLNYFSQSNAWSDTKTMLDWARRHAKG-----AKIALIMDNCGPH--CKFLFLPPNVTSIHQPMDQGVIALTKRAYRYRLLIVWVFRYPPHLLDAITILSDVWNSLTKEAIIRCW 
XP_015749342.1_Acropora_digitifera                              KSRHEVAFKAIAGEAQSCTLEMTASWKETLPTLLSNYALRDIFNADEFGLFYKALPDKSMHLKSECSKVRLTGLAASSATG-EKLPMFVIGKSKKPRCFRNLPCRYRAQKKIWMDSKLFEEWVREQDRKFEREGRKVALIVDNCPAHPDINLVFLPPNTTCRTQPMDQGVIKATKAYYRASVVRKYIDAVNISVLDAMTILTRAWNKVTPETIKNCF 
ABLF02042388.1_Acyrthosiphon_pisum                              RSRHSIVYRQISGEAESVNNDDIASWKNVLPSLLRDYAPDDVYNADEFGLFFKLMPDKSFVFKNELSKERLTVLVCTNSTGTHKLKLVVIGKSRSPRCFRTFPCEYLAQSRAWMTGILFINWIQQLDAFFGKQKRKIILFVDNCPAHPKIKLVFFPPNTTSKLQPLDQGIIKVIKQKYRKKLVQRYLRDMKVNVLDSIHYVSAAWDEIKPDVIINCF 
APJB011591917.1_Mytilus_galloprovincialis                       KGRHNIAFKKICGESKSVQENSDEEWKNKLSNLLNDYSPDQIYNADETGLFFRLLPDKTLEFKDVQSKERLTALVCANMSGNDKLPILVIGKSKNPRCFKSLPTEYVANKKAWMTSEFFINWLHQVDKQMTKRKRRIVMIVDNCPAHPHIKLVFLPPNTTSVTQPMDQGVRRNLKLHYRKLVIQKQITAIAITVLDGIRMLNHAWSKVTQTTIANCY 
AFTI01003330.1_Crassostrea_gigas                                KSRQGISFKRVCGEEKSVDTQSTDLWNEKLPNILQAYTPDNIYNADETGIFYKMLPDKTMEFKDVKNKERITAMVCANMSGTDKLPLLVIGRASNPRCFKSLPVEYYSNKKAWMTSEIFTEWVKKLEKKMLRKKRKIALIVDNCPAHPKVELVFLPPNTTSKTQPMDQGIIQNLKVHYRKRVLLKFIKAININVLDALHLLSQAWNCVTSSTVSNCF 
AADK01030590.1_Bombyx_mori                                      RARHGIVGGKMSGEAASVDKDTVEEWITKWPTLFEGYGPDEIFNADETGLFYNMTPDKTLKFKGEMSKTRLTIMVAANMTGSCKRKLLVIGKSKKPRCFHSLPVTYENNVKSWMTSEIFERWLRNWDAELKGNKQEVLLLVDNCPAHPAIKLVFLPPNVTSVLQPMDQGVIRCLKSHYRRLQVLKLIQNLSYTVLDAILMISEAWKNVSQNTIANCF 
AOSB01040444.1_Nilaparvata_lugens                               RQRHAITSGRISGEAAAVPTGIPEDWLNVWPKLRDIYPDEKIYNADETGIFFKLTPEKTLRFKGELSKDRLTVLVAGNMDGRDKRKLMVIGKSAKPRCFNLLPVTYESNKRAWMTSELFASWLRKWDNELKLKNDKILLMVDNCPAHPHIKLVFLPPNTTSVLQPLDQGVIRSLKVNYRKRLILQIIQDLKVSVLDAITMLERAWNEVTSITVKNCF 
AGBW01002315.1_Danaus_plexippus                                 RQRHDIVVGKVCGEAASVSHSDCDNWLKVFPKLTEGYTDSQIWNADETGLFFKLTPEKTLKFKGELSKDRITVLVASSMAG-EKRKLLVIGKAKKPRCFKFLPVDYEANRKAWMTSDIFEKVLRKWDSQLRNNKKKIILFIDNCPAHPKRKLAFLPPNTTSVIQPIDQGIIKTLKSHYRKILVQKMMNDISVNLLNAIEMTTTAWARVTPETIKKCF 
XP_014270784.1_Halyomorpha_halys                                KKRYDLVFKKICGESAVVDNDCCNQWISDLPMIIDQYSPDDIFNADETALFFRCIPSATFTFKGDLSKERVTLLLAASMSGKEKLPLLMIGKSKKPRCLRTLPLNYKNNIKAWMTRDIFTDWLRSIDIHMRLNKRKILLFIDNCSAHTHIKIIFLPPNTTSRLQPMDQGIIKNFKQLYRTEVVKLILQKIDITILAAMRLARRAWNDVKSATVANCF 
LFLW011106178.1_Conus_tribblei                                  KRRHDIMCKTMSGERKAVDESLTDAWVQILKPKIASYHPKDVFNVDESGLFWKLLPEKTLAFKTEKSKERLTFLVATNMDGTEKLPVFAIGRSKNPRCFKSPPVKYTGNAKAWMTAELFAEWLIDFDNSMHAQNRKVLLVLDNCSAHDRTELLFLAPNATSKLQPLDQGIIKNIKVHYRTAMVVKLIAHIKITLLDALSTLKQAWGHVTARTIANCF 
CVMW01018760.1_Colubraria_reticulata                            KKRHSVSFKSVSGERGSVDEEATDDWIGVLQPLLERYQPRDIFNLDETALFWRLLPSKTLCFKGDRSKDRITVMLGCNMDGSEKLPLLTIGKFQKPRCFQKLPVQYKANSKAWMTGDIFKEWLQQFDRTMQKQTRKVLLILDNCPAHK-TKVVFLPPNATSKLQPCDAGIIQNVKVYYRTMKVRKLIAHTPFTLLDAISTLKQAWDKVTASTISNCF 
JXMZ01114791.1_Ixodes_ricinus                                   KERHGLAFRNVCGEKGAVDEHCVDNWRTVLPRHLAAYEPADVFNADETALFFKALPDKTITFKGDRSKERVTVLLASNMSGTERLPLLVIGKANSPRCFGRVPVEYRANRKAWMTSELFQAWLRQLDRRFSTNKRKVLMVVDNCSAHKNIELLFLPPNTTASLQPLDQGIIQYVKGKYRRHVLERMLLCMDLNLLSALHILAHVWRNTPAEVIANCF 
AUVC01049528.1_Schmidtea_mediterranea                           KARHSLVFGSISGEAGDVNNELVASWLKEWPEIRKGYGNKDIFNADETGLFYRLLPNKTIKVKGELSKDRITLLFCASMEG-EKLPPLIIGKSKNPRCFDITSLNYKNNQNAWMTSTIFSNWIVSWDSKLRKIGRNIILLVDNCSSHPPIELIFMPPNTTSKLQPLDAGVINAFKQYYKKGIVTKMIHFYKVSILDAISMVKTAWSKVSCNTIKNCF 
FCFB01062763.1_Lymnaea_stagnalis                                KKRHNIVFKAICGESAAVQQEQVDSWLR---TILDTYETRNIFNADETGVFWNCLPDKTMAFRGENSEDRLTVLVAANMDGSQKLPLYVIGKSKNPRCFKVLPCDYDSQPSAWITGDLFSAWVKKWDRKFQAEERKVALIVENCSAHPDMKIFYLPPNTTSKLQPMDQGIIQVFKVYYRKMLMRQYLLHDTPSLLDAMNFLRSAWNDVKKETIANCW 
BCFJ01019413.1_Ptychodera_flava                                 KSRHAVKAFKVSGESADVDLSIVEDFKNRVEEMCAGYSPENIFNADETGVFYRALPDRTLATKADVSKERLTVLFTCSMTG-EKLKPFVVGKSAKPRCFNTIPVYWNANKKAWMTSDLFNLYIRELNTQMRRQRRKILLFLDNATCHPHVTLKFFPANTTSVLQPLDQGAIRAFKARYRKRLLRSVLAKISVNVLDAVYWISGAWRETKEETIRKCF 
JPZV01053751.1_Blattella_germanica                              RKRHNISFRKVCGEGGDVSAKDVDDWKNRLPSILAGYEPRDVYNVDETGLFYRTIPSKSLTTQKELAKDRVTLLFCCNAAG-EKETPLMIGKSQRPRCFNTLGVTWCANKKAWMTSAIFEQWLKEFDSKMRRRNRNVILLLDNAPCHPEVKLLFLPPNTTSHTQPLDQGIIQSFKLQYRKRVLRSLVARMMLNVGDAVSWTKSAWNEVKLETIQKCF 
XP_008188361.1_Acyrthosiphon_pisum                              KKRENICFQKMHGEQGDADFTSAHFWLEEWPSIISEFSPSDVFNADETGLYFRALPEHTYVLQNDSCKERITILCCASMTG-EKKKLLVIGKSKQPRCFKALPIDYTANKNAWMTQEIFSQWLIKWDNELD---RKIVLLVDNCTAHNVIKLVFLPANTTSLIQPCDQGIIRTLKAYYRLKMRKRVITLIKINILEALHFVNEAWNNISDVTIRNCF 
LBBU01003553.1_Caligus_rogercresseyi                            --RHNLIYKREFGEKQHADVAAANEWKKGMKEILEEYAPEDIFNADETGLYFRGFPDKGYIVKGSKAKERITAMLCANMTGTEKKPLMIIGKSKRPRSFTKLPVTYTNSKNAWMTGEIYRKWLGEWDGQLQTQNRHICLLVDNCSAHPNIRVKFLPPNTTSLAQPMDMGVIRNWKGHYRSNLNARIIAALAVNVLDALFIAKQAWDAVCPQTIVNCY 
LQNK01000738.1_Phoebis_sennae                                   KSRHGIRELEIQGEKMSANVDAANSFKDEFKKNLNNYDLDFVYNADETGLNWKSLPSKSLASRRETSKERVTILVCANATGTHKIPLLLIGKSKNPRCF-RVPLIYKNQKSAWMNSQIFIDWVKKRQNEIGKE-GNVLLLLDNAPTHPSFKAKFLPPNVTSLLQPMDQSVIETLKRLYRKQLLRRLLSVEGMNLKECCYMVVDAWDLIERKTLNKAW 
JBOX01028513.1_Copidosoma_floridanum                            KSRHGIRELKIQGETLSANFSAAEEFKKTFEAFLEKFSRDDVYNADEANLNWKSLPRKSFASRQEVSKERVTAMTCANAAGTHRLPLLLIGKSKKPRCFKNLPVSYKAQKSAWMDAKLFVEWVEKWRQTQKKT-GKVLLLLDNAPSHPSFQVMYLPPNVTSLIQPMDKGVIEKMKRMYWKQVLRRLL-LNSLNLKHCCYMIADAWDSLTEDNLRNAW 
XP_015928749.1_Parasteatoda_tepidariorum                        KKRHGIRQLAIAGEKLSANIESAKDFVERFEEMIENLTLDQIYNADETGLFYRMMPSKTLASKEEKSKDRVSLLICANASGTDKLPLLLIGKSKKPRPFNSLPAKYTNQRSAWMNSEIFEKWVKEHLAQLNLS-PKAVLLIDNAPCHPEIRVIFLPPNVTSLIQPMDQGVIETTKRHYKKKLITHILECERINVKDVIYMVAQAWQLVNPATIRKSF 
JXSR01428583.1_Ophiothrix_spiculata                             KKRHGIRDLSVQGEVLSSNPNAVEPFLNELQEIITELTREQIYNCDETGLYWKLLPSRTLVGPEEKSKDRVTLLATANASGTHKLPLLLIGKSKKPRCFNALPVIYTSQKSAWMDSDIFENWVRRHLEEKGLP-QKAILLLDNAPSHPDIRCVFLPPNTTPLLQPMDQGILEVTKRTYRKNLIRKILDDQSITIKDTVYMAATAWNFVKQETISKCW 
XP_001944491.1_Acyrthosiphon_pisum                              KTRHGVRFVSISGEKLSADAETAKNFSVKFQEIVEELLPCQVFNIDETSLNYKMLPNKTLASSNDLIKDRLTIAPCINADGTHKLPLFVIGKSKKPRAFSSLPVYYRSQKSAWMDSNLFKSWVEKYLKQKNLP-VRALLLLDNAPSYPSIKAIFLPPNVTSLIQPMDQGVIEWLKRRYRRKYISSILEKSSLNIKDAIYTIADSWEELKPDTLQKSW 
LDKA01015941.1_Diachasma_alloeum                                KERYNIKSFTISGEKLSADSPAAKEFVHKFEQLIQKLTPSQIFNADETGLNFKMLPKKTLVPRQNMNKDRVTIMPCTNYDGSFKLPLLVIGKSARPRALDQLPVTYRHQTKAWMNCSIFEDWVEEFLLSRGLL-PKTILLLDNAPSHPKIRVIFLPPNVTSLIQPLDQGIIETFKKNYRFHFLLSLLSAQTITIKDVIEWSAKSWDEISSTTIQKCW 
KFM64756.1_Stegodyphus_mimosarum                                KNRHGITQLKISGENTLTDTEATELFADEFIELITELSPEQIYNADETGLFWQYVPRNTLATSAEDSKARLTILACANAAGTHKCKLFVIGKHTRPQAFTILPVIYRANKRAWMTRALMKDWARQHLTSIGLPGSKIVLIVDNCLAHTSVSVLFFPPNCTSIIQPMDNGIVHTLKCKYKVAFLKSMLNFLYFSIKSAVWNIARSWEDVSPDTLKSAW 
BAHO01340647.1_Latimeria_chalumnae                              --RHGIRRLDVSGEQKSADHEAAERYCEFFNKLVADLSPEQIFNADETGLFWRCLPTSTLAGASERNKDRITVLTCANAAGSHKVKLLVVGKYNRPRAFTHLPVVYKAQSNAWMDKDIFCDWVKEHFRKIGLPESKAILLLDNCQAHPHIFTIFLPANVTSLIQPMDQGVIQNMKCYYRRDFLRKLINHEHYNIKDAIFSVACAWNSVKSETLRRAW 
XP_012147246.1_Megachile_rotundata                              KRRNGIRFLATPGEQLSAAAEAASEFKEEILHFIEQLSLNQIFNADEAELFYKVMPNKTLIFKSEQLKDRLTIMTCCNANGSLKLPLLIIGKHKKPRVLHLLPAKYTTQTSAWMSSAIFERWVVNFLRSQGLP-EKAILLIDNAKSRASIRAIFFPTNVTSLIQPLDQGIIEAMNRRYKINLLKFIINAQSLSIKNAIDLISDAWDQISENTISNCW 

SrosTig2 ITR/UTR Phylogeny/Diversity Alignment
4 276
TGCTA_Tig2		                                                caggcagttctctatattggcaagaaatacattggaaatttctccacattggcaacaaatctccgcgccacactctcgctc-aaactgtcgcgcc-aaaaccacaaccattgacacgcacacacacacacgcacacaacacacacaca-gcacacacacgcacacacgctacgcacacacacacgcatcgacacaaacgaac-acatcagcagcatgaaggctgcgcttcatagcgcagcaacggc-----gcgacagcactagattatgactaag
ATGTA_Tig2		                                                caggcagttctctatattggcaagaaatacattggaaatttctccacattggcaacaaatctccgcgccacactctcgctcaaaactgtcgcgccaaaaaccacaaccattgacacgcacacacacacacgcacac-acacacacacacgcacacacacgcacacacgc-acacacacacacacgcacgcacacgaacgaacgacatcagcagcttgaaggcgtcgcttaaggccgcagcaacgggcgtgaacagcaacacacgattatgactaag
ACATA_Tig2                               		                caggcagttctctatattggcaagaaatacattggaaatttctccacattggcaacaaatctccgcgccacactctcgctcaaaactgtcgcgccaaaaaccacaaccattgacacgcacacgcacgcacacgc---acacacacacacgcacacacacgcacacacac-acctacacacgcacgcacgcacacgaacgaacgacatcagcagcttgaaggcgtcgcttaaggccgcagcaacgggcgtgaacagcaacacacgattatgactaag
ATGTA_Tig2		                                                caggcagttctctatattggcaagaaatacattggaaatttctccacattggcaacaaatctccgcgccacactctcgctcaaaactgtcgcgccaaaaaccacaaccattgacacgcacacacacacacgcacac-acacacacacacgcacacacacgcacacacgc-acacacacacacacgcatgcacacgaacgaacgacatcagcagcttgaaggcgtcgcttaaggccgcagc-acgggcgtg-acagca-cacacgattatgactaag


SrosTm Superfamily Alignment
42 179
SrosTm                                                          QTKDYHGMFDSAYFERWMQTLLATLDARGIKNTIIVMDNAKYHKSLPADTPKQSWKKAAMVEACTARGLPVSDTDTRALLWARLREHIAQTVKPVVVQMAEDAGHEVLWTPPHYSDLQPIEIVWANVKGDVGRQYNYDTTFKDVRQRLDEAFATLTPKTVEGCIAKADARLDELYRQIT
Pythium_vexans_AKYC02009539                                     QTKDYHGMFGAEYFERWMSLLLDSLDKHGIKNSYIVLDNAKYHRRLPSGTPKGNTKKAEMISKCKEWGVPVDDSDLKKAVWAKLKDHIRTNINPVVVNMAAARGHTVAYTPPHHSDLQPIETVWAIVKGEVGRQYTSNTMFGEVRTRLVDAFNSLKSTTVQNCIFKANQTLDAMYELVR
Phytophthora_sojae_AAQY02000358                                 QTKDYHGMFNHDYFKNWIETLLVCLEDRQLHHCRIVMDNAKYHKKLPPNTPRKGSRRSDMQAACKLYGLPYAESDTRAIMWEKLSRHIAEHVEPEIVTMAKKKGHEVVFTPPHYSDLQPIEYVWANVKGEVGRQYTKDTTFQQVRSRLDTAFKTLSSKTVQGCIDKARAHLVDLNAQIK
Phytophthora_cambivora_AUVH01028645                             QTKDYHGMFNHDYFVSWMGKLLACLDARGFEHCRIVMDNAKYHKTLPKKTPQKGSRRSDMQAACVTYGIAYAESDTKAILWEKLSRHIKLHVEPQIVSLAKEKGHEVVFTPPHYSDLQPIEYVWANIKVEVGRKYTAQTTFQQVRSRLDTAFENISSKPIQGCIDKARGNLLNLSENIQ
Phytophthora_rubi_JMRJ01014732                                  QTKDYHGMFPHDYFVSWMEKLLACLDARGLEHCRIVMDNAKYHKRLPKKTPQKGSRRSDMQAACVTYGIAYAESDTKALLGKNCR??????????????????????????????????????????????????????????????????????????????????????????????
Phytophthora_pisi_CCEW01001383                                  QTKDYHGMFNHEYFVKWMDVLISTLRKRGLTNCRIVMDNAKYHKRMPEDCPKKTSAKRILREASLRYGISYSDDDTNAVLWSRLEQHIKQNIVPVIVGKAQDAGHEVVFTPPHHSDLQPIEYVWANVKGEVGKQYTDKTTFTDVRVRLDAAFKNAKPEMVQGCIDKAQTNLYELQNHIR
Phytophthora_lateralis_ANHN02000126                             QTKDYHGMFNHEYFVKWTDTLIDCLQKRRLTNCIIVMDNAKHHKRMLSNCPKKTSAKRVPREASSRYGIGYSDIDTNAVLWSRLEEHIKRNVVPVSIGKAQDAGHEVVFTHP???????????????????????????????????????????????????????????????????
Phytophthora_parasitica_ETK80357                                ???????????????????????????????????????????????????????????MQAKRKEYGLSFNHTELKAVLWAQLKPYVQQNVKPVVVAMAEKEKPAVLFTPPHHSNLQPIETVWAAVKGEVGRQYTAETTFQQVRDRLVTSFRSL????????????????????????
Phytophthora_taxon_totara_LGSN01000522                          QKADYHGMLCHDYFVNWLDTLLQALSEMGLTNCIIVMDNAKYHKVLPASTPKHGSRRAKMITSMKKYGLEIPENVTKAILWELLSKYIAANVFPVIVDKARAKGHDVVFTPPYHSDLQPIELVWANVTDEVGRQYSTKKNLRKLNL----DFSAL????????????????????????
Phytophthora_pluvialis_LGTU01000147                             QKADYHGMFCHDYFVAWMDKLLVALEQKGLSNCTIVMDNAKYHKVLPETTPKQGSRRSKMLDSMKEYGLPVPENATKAILWKSLSTYIQEKVIPVIVSKVSAKGHDVVFTPPYRSDLQPIKIVWAIVKGEVGRQYSTSTKFADIQ??????????????????????????????????
Pythium_arrhenomanes_AKXY02027141                               ??????????????????????????????????????????????????????????????????????????????????????YVTENVRPVIVEKAKVAGHEVVFTPPCFSDLQPIETVWTIVEGEVGRQYTAETKFAEIRPRLTRALHNVRPKTAQGCVDKARARLCELRDHIE
Pythium_insidiosum_BBXB01000023                                 QTKDYHGMFNGAYFVQWMEKLLDEVEAKGLSRTVVVMDNAKYHLTKPDGVPKRGDAKANLQAACTAYAITFDAKKTKKMLCAKLEAYLNEHVRPVCVQMAVDRGHEVLFTPPHYSDLQPIELEWANVKEAVGRQYTIETTFKDLRDRLSAAFELIATKTIQGCIDRARARFDELCAVVE
Aphanomyces_astaci_XP_009823380                                 EPKDYHGMFDHAYYVCWFQRLLDELEEIRVSNALIVMDNAKDHKGRPSNTPQSRHRKEVLIAACTMYGIPVTGTEFKSLLWEKLAAYIETNVLPVVMTMASERGHTVVYTPPHHSDLQPIEMIWALVKGDVGRQYTDMTKFPEVKTRLVAAFAKLTPHAIQGCVKVAEGSLHMLHEHLQ
Aphanomyces_invadans_XP_008867271                               EPQDYHGMFDHAYYVKWFGRLLDEMDASGVTNALIILDNAKYHKCLPESTPTSGRRKSVLLDACRLYGISTTGNEFKSELWDMLASHIKANVRPVIVEMAKNRGHCVVYTPPHHSDLQPIEIVWAIVKGEVGRQYTDMTKFADVKVRLEAAFANLKPDSIKGCVRAAQEKLKMLHEHLV
Pythium_iwayamai_AKYA02004879                                   QTKDFRDMFYHRALVTWMEALFAALSVRSIENAVIVMENSKLHCQLPSDTPKESMTKAQMQQACEAYGIPFDASELRSMLWEKLKRHIQDHVRPIVSTMAAKHGHEVIFLPCAHAELQPIEGVYAAIKGEVGRQYTADSTADDVQMRLEQAFADLSSDTVQKCIDEANANLAELMAHVE
Achlya_hypogyna_AIG56308                                        ???????MVYHSYFVAWFAALLSQLKSIGKTYAIIVLDNASYHKGIPDDTPKGIWFKVQLLEACTWYGVEVTAYEYKSQIWQKLQVHIKTHVHPVIVAMTAEQGYTVQYTPTYHSRLQPIELVWAYVKGIVGRAYLVDTTFTDVRLRLNVVFDSLPSDVVYKCIMNSVNEVKRLDTYIK
Albugo_laibachii_CCA27833                                       ??????????????????GILLQTLKDKNIPNTIIVMDNVKYHKVLPDDVPRQTNKEVVLQDAFQKCGIGYSMTDTKIMMWDNLRKYIQANISPVVVKVAEDTGHELLYSSLHYLDLQSIETVWAIIKGAVGRQYTTTTTFKDILIWTNEAFHNLHSQTVQGYIKKVNKNLGKLRQHNV
Schizochytrium_sp_JTFK01001083                                  SKGDYHKNFNGTNFALWWTQLLPNLHEP----SLIIMDNASYHKTLPPTAPDAKLKKREVIAALYRYQIPHDATSTVAQLKVLLKNWIKEKVLPEVIEAAERAGHRVLFTPPHYSDLQPIELIWAYVKGNIARQYTKDTTLQDVKQRLDAEFIKLEQPSGRDLVKRIIVSRDRVVEEFR
Phaeodactylum_tricornutum_XP_002181433                          DQGDYHKVFNGENFVTWWNQLLPNLHQP----CLIHMDNAAYHKVYGSHVPKGKMQKQECIDYLHSKGIETEAECSAVVLKVRTKAWIVANEKFECVRLAEEQGHRVLFTPPYHSDLQPIELVWALIKGNVGRQYSLDSTLDLVYQRLMKEFDMLQESSIHCMIVKCTNLARQFKEDIP
Phytophthora_pinifolia_AWVW01001076                             ENQDYHGNFNSEKFEKWFRKLCVTLKKN-YGACDIVMDGASYHKRIKNQAPAKGWKKEKILEWLLKNGIPWGSDTRNKTLLALVASAKGK-TTYVAAEIAHENGHLLFYTPPYHPELQPIEVIWGVVKNRIAAE--PANSMADLGEKLGRSLDLVTSQTWKGAYRKVQKQEDAYMKK??
Rhizophagus_irregularis_JEMT01016623                            NQMDYHGNFNAEIFEDLFSTLCETLHEK-YGPVNIHMDGASYHKRQVENIPTSSTKKQEIVEWLTAHNISFSNELRKPELLELVQMHKEK-VSFTCVEIAKQYGHEVFYTPPYHCELQPIEGVWAVVKGEVARS-GPHPNLLSIRNTLLDAF???????????????????????????
AAY00050_uncultured_bacterial_symbiont_of_Discodermia_dissoluta KTGDYHGQMNGDLFQKWFEKLLPNIPKA----SLIVMDNATYHNVLADDAPTPTCSKEKIRTWLEANHIPCKDDCLKVELVEILRKIAPE-PTYKIDVIAHQQGHEVIRTPPYHPELQPIETCWGILKNEVAR--HCDFTLENLRRQLEHAFEKITSETCQRIIKKVRSVEERFWEEDA
Desulfobacula_sp_WP_031448863                                   KTGDYHTNMNWDNFSKWFEKLLKNIPEN----SLIIMDNAPYHNVLVEEFPKKSHSVKRLREWLSNNEIPWTKDMLKSELFDLCSRFSVK-PEFLIDRIARKEGHSILRTPPYHPELQPIETCWAIIKNYVAQ--HNDCTMKKVFTLLEDGFAKVTEKTCRKLIEKVTLQEEAFWTEDA
delta_proteobacterium_NaphS2_EFK05430                           RTGDYHGQMNWDNFSTWFTQLLPNIPSE----AIVILDNARYHNVLDTEIPNKSSRKEQLRAWLTRNGYPWREDMLKSELSELCTRLAPA-PEFKLDQIAEQHGISILRTPPYHPELQPIETCWAVLKNHMAD--NCDFTMAGLRKRLPEAFAKVTTSTCKAIISKVFEQEERYWAEDE
Candidatus_Magnetoglobus_ETR67987                               RTGDYHGQMDWGNFSKWFTQLLPNIPKH----SIIIMDNASYHNVTVDNFPKSNSKKEKFRKWLDDNGIPWSNDMLKSELYVLCKLFEPK-PVFKIDQIAESEGHTILRTPQYHPELQPIERCWGVLKNYMAR--NCDFTLEKFRNNLPEAFAQVKAETCRKLIDSTITEEDSYWKEDE
Stegodyphus_mimosarum_KFM63917                                  KEGDYHGEMNAEYYENWFKKLLPNLKPN----SVIVLDNASYHSALSENIPSSSTRKADIQLWLTEKNIPWEADMLKAELLVLVSKVRKQFELHRIDALATEDGHTVLRLPPYHCELNPIELIWSSIKGYVASE-NRTFKKDEVRKLIEKGIDLVTPMQWAKCVRHVIEEEEKMWKLDG
Parasteatoda_tepidariorum_AOMJ01206522                          KSGDYHEEMDGNHFENWFKKILPKLRQK----SVIVMDNASYHSVKVERIPTSSWKKSSIQEWLSSKNIGWDQDMIKVELLQKVAENKHLFDRYRVEDIAESYGHTVLRLPPYHCELNPIELIWSQIKGNVARE-NRTFKLNDVKTLVIQAMNNVTSQNWVNCINHVNSVEDELW????
Anoplophora_glabripennis_AQHT01007030                           KTGDYHEDMNSDVFEKWFEYVLSYLEPG----AVVVMDNAPYHSRRVEMFPTSAWRKGNIMDWLQSKNIEYTETMLKVQLLKIVQREKGQYIKYVVDEMAKDRGIRVLRLPPYHCELNPIELVWAQIKNEIARK-NTTFKINDVKLLLQDAINHVTAETWCKCIGHAQKEEQRMWDLDT
Leptinotarsa_decemlineata_AYNB01144963                          KTSDYHEEMDEQKFESWFSQILPSLEPN----SVVVMDNASYHSRQLEQSPTTDWPKADIINWLSQKNLTFDDNMLKVQLLDIARKHIPLLMKYVVDEMARERNIIVHRLPPYHCELNPTELIWAQIKNQVARE-DLTSETDEIKGLLATAIENVTPESWKKCIRHTIKEEDKMWDLDT
Operophtera_brumata_JTDY01001125                                NTDDYHKEMNSACFEKWLTKILPDLKPN----SILVMDNAPYHSRKLERIPNTSWRKASIQEWLHAKNIAYNINMIKAELLKIVTENKTRFNKNVVDELAAQNGVTILRLPPYHCELNPIELVWAQVKGHVARN-NKTFKMNEVKLLLKEGLRKVTPEKWADCVRHAIKIEDEMVKLNN
Cerapachys_biroi_XP_011346827                                   HTDDYHDEMNEDTFLEWWKNILPLLDDN----AVIVMDNAPYHSMKTEKLPNASWRKAEIIQWLENKGKETSDNLVKAELLHIANQHKDRYDKYVVDELAQHDNKTVLRLPPYHCELNPIEMVWSMVKGYVKSN-NSTFKLKDVKLLLEQGIEWVTADHWRNFIRHVKNEEKKMWEVDH
Acyrthosiphon_pisum_ABLF02066873                                NSTDYHDEMNGDNFKEWFQSILPRLDPR----SIIVMDNAPYHSVQTEKYPTSNARKSVILEWLNAKGVTFDRPMLKAELLAKVRELKPREKSYVIDNLASNAGHTVLRLPPYHCEFNPIELAWAMVKGYVKRE-NTTFKADDVRRLLNTAIDRVTPENWQNFIKHVIDEENKIWKVDD
Blattella_germanica_JPZV01086830                                STKDYHEEMDGATFETWFENILPQLEPN----CVIVMDNAKYHSRKVELIPNMSWTRARILEWLQTKNISYDDSQIKSELLELIPALKSQCNAYRVDNMAAASGRQVLRIPPYHCSLNPIELVWSQVKGHVARN-NKTFKFADIKELLEEGLELVTAEKWSNCV???????????????
Mesobuthus_martensii_AYEL01065420                               NSENYHDEMDGNKFKHWFSQLLPNIPNN----SVIIMDNAPYHSMLQEKLPTSTSRKAEMIEWLNCHGISCSLIMLKHDLYEIVKQHKKEKQRYVIDEIASQNGHSIIRLPPYHCDLNPIELIWAQVKEDIRRE-NTTFKLNNVEKLIDSAIIKVSSTNWQKCIDHVIKLEKLYWETDG
Ophiothrix_spiculata_JXSR01231776                               KSDDYHDEMCGEVFINWFEQLLPNIPNN----SCIVMDNAPYHSMMAEKPPNMSHKKSQMQNWLSNNNIPWDNSMIKAQLYELVKIHKPRCTKFVIDELAGQHGHFVLRLPPYHCELNPIELMWALVKGDVARK-NTTFKTKDVLKLLDEAIGKVTAENWQKAESHVIKLEHEIYDTEV
Zootermopsis_nevadensis_KDR08934                                KTRDYHNVMGSKNYARWLTMLIPNLTPN----SILVIDNASYHNTQINKPPTSNSKKDEMKAWLLETIIPFFDNMLKAQLYDLIKLNKSKHKCYVIDQILADKGHIVLRLPPYHPDLNPVELIWANVKQWVANK-NTTFKIKDVEQLCRQRFKGIGQEEWENVCRHVEKLEQIYYEQGG
Zootermopsis_nevadensis_AUST01019222                            KSGDYHHDMNFDNYERWLTKLIPNLPPN----SVLVVDNAAYHNVQLNPAPTSSSRKSAMIDWLSDRSIPFSDGMCKPELYSLIKLRKPRFKTFKIDALLSEHGHSALRLPPYHPDLNPIELIWGLVKEYVARK-NVSFRLDDAMKLAEEKFSSITKEEWTSRCNKSRQCEQNYLRLEP
Lerema_accius_LGAG01028568                                      KSGDYHDDMNYDNYEKWITQLLPNLPPN----SVIVIDNASYHNKAFNIAPNSNTKKIDMQTWLTENGIPFTPNMLKPQLYELIKKNKERLKTYSIDNILNGHGHDVLRLPPYHPDLNPIEMAWAAIKGHVSTK-NVQWNVQNVMKLVKEKVNNMGRCEWKKMCDRVKVIEEAYAQSDH
Diuraphis_noxia_JOTR01000546                                    NDGDYHSQMNSQIFHDWFQNMMQLLDEP----CVIVMDNAPYHSVLVENVPKSNTKKSDVQEWLSEKGIDFSLTETLAELREKVKMAKPREKRDQLNELAYQMGREVIRLPPYHCQYNPIELIWAQVKGKVATK-NTTFKIADVEKLMHEAIDAVTSENWEKCVRHAE???????????
Locusta_migratoria_AVCP010586123                                SDVDYHQEMNNTVFREWFTDLLRSLEEG----YVNVMDNASYHSMLTEKIPNSSFKKADILEWLQNKSIPYDPTHMIAELLCTVRQHSSSFWPYELDDLATEMGHEVIWLPPYHCQYNPIELIWAQIKREVAEK-NSTFKIRDARKLLEDVIKNVTIEDWQKCVAHAEQLQEE??????
Nilaparvata_lugens_AOSB01057026                                 QNCDYHSEMNSSLFKEWFDKLLCRLEEG----SVIVMDNASYHSALRDKIPDSKWKKNEIIEWLSVRNIPHDPTLTNAELLS-IKEIKTAENRYELDCIANEMGHEVVRLPPYHCLYNPIEWIWAQVKREVASR-NTTFKLADVEKLTNDVLDNVTKEDWAKCVEQAE???????????
ETX07797_Candidatus_Entotheonella_sp_TSY2                       SKGDYHQQFDFDMSQNWFTQLIPNLPPR----CLIILDRCTFHMVGRDSTVATQMRKAELQGWLSQHGVAWEEKWLRARLVEEIE--NRRNKQPMVEVIAEQHGHRVLFLPVHHPELNPIELVWATIKNHCASVFSNTTSFQAQRKHLEDALDHIIPEYCAKIFEHVHMKEEKYWETDL

SrosTm ITR/UTR Phylogeny Alignment
7 302
ATTTTACCCACACACGACTG                                            acagaggatgacatcagtgagcggaaaaaataagttttcatcaccggcacacattcaaaaccacccgaaatatgcgtcaatcgcttccattttccgttggctgtcccacgcacaacagagaacgaagacagcaaacctcagagcgcaagcacagaaccatcttttcctgttacctccgggattgccgattattcac-attgatgccaacga-ctttctgcatccaagatggcgcagcgcagatcggccaccgcagcaggcagcactgacggaacaccgccgtgtgtcaagaagaaagaaggc
AAAACACACACGTCCTCCTC                                            acagaggatgacatcagtgagcggaaaaaataagttttcatcaccggcacacattcaaaaccacccgaaatatgcgtcaatcgcttccattttccgttggctgtcccacgcacaacagagaacgaagacagcaaacctcagagcgcaagcacagaaccatcttttcctgttacctccgggattgccgattattcac-attgatgccaacga-ctttctgcatccaagatggcgcagcgcagatcggccaccgcagcaggcagcactgacggaacaccgccgtgtgtcaagaagaaagaaggc
ATTGTGTGGATGTGCGACTG                                            acagaggatgacatcagtgagcggaaaaaataagttttcatcaccggcacacattcaaaaccacccgaaatatgcgtcaatcgcttccattttccgttggctgtcccacgcacaacagagaacgaagacagcaaacctcagagcgcaagcacagaaccatcttttcctgttacctccgggattgccgattattcac-attgatgccaacga-ctttctgcatccaagatggcgcagcgcagatcggccaccgcagcaggcagcactgacggaacaccgccgtgtgtcaagaagaaagaaggc
AAAAATAGGGTGAGACGTTG                                            acagaggatgacatcagtgagcggaaaaaataagttttcatcaccggcacacattcaaaaccacccgaaatatgcgtcaatcgcttccattttccgttggctgtcccacgcacaacagagaacgaagacagcaaacctcagagcgcaagcacagaaccatcttttcctgttacctccgggattgccgattattcac-attgatgccaacga-ctttctgcatccaagatggcgcagcgcagatcggccaccgcagcaggcagcaccgacggaacaccgccgtgtgtcaagaagaaagaaggc
TGCTCAGTCTCTTCTTGTTC                                            acagaggatgacatcagtgagcggaaaaaataagttttcatcaccggcacacattcaaaaccacccgaaatatgcgtcaatcgcttccattgtccgttggctgtcccacgcacaacagagaacgaagacagcaaacctcagagcgcaagcacagaaccatcttttcctgttacctccaggattgccgattattcac-attgatgccaacga-ctttctgcatccaagatggcgcagcgcagatcggccaccgcagcaggcagcactgacggaacaccgccgtgtgtcaagaagaaagaaggc
CCTTGTTGTTGCTTCTGTTC                                            acagaggatgacatcagtgagcggaaaaaataagttttcatcaccggcacacattcaaa-ccacccgaaatatgcgtcaatcgctttcattgtctggtggctgtcccacgcacaa-----------------------cagagcgcaagcacagaaccatcttttcctgttacctccaggattgccgattattcac-attgatgccaacga-ctttctgcatccaagatggcgcagcgcagatcggccaccgcagcaggcagcactgacggaacaccgccgtgtgtcaagaagaaagaaggc
Truncated                                                       --------------------------------------------------------------------------------------------------------------------------------------------------------------------------------------tgccgaatatttacgggtgttgccaacaaggtttctgcatccaagatggcgca---cagatc----------------------------------------------------------

SrosTm ITR/UTR Diversity Alignment
6 302
ATTTTACCCACACACGACTG                                            acagaggatgacatcagtgagcggaaaaaataagttttcatcaccggcacacattcaaaaccacccgaaatatgcgtcaatcgcttccattttccgttggctgtcccacgcacaacagagaacgaagacagcaaacctcagagcgcaagcacagaaccatcttttcctgttacctccgggattgccgattattcac-attgatgccaacga-ctttctgcatccaagatggcgcagcgcagatcggccaccgcagcaggcagcactgacggaacaccgccgtgtgtcaagaagaaagaaggc
AAAACACACACGTCCTCCTC                                            acagaggatgacatcagtgagcggaaaaaataagttttcatcaccggcacacattcaaaaccacccgaaatatgcgtcaatcgcttccattttccgttggctgtcccacgcacaacagagaacgaagacagcaaacctcagagcgcaagcacagaaccatcttttcctgttacctccgggattgccgattattcac-attgatgccaacga-ctttctgcatccaagatggcgcagcgcagatcggccaccgcagcaggcagcactgacggaacaccgccgtgtgtcaagaagaaagaaggc
ATTGTGTGGATGTGCGACTG                                            acagaggatgacatcagtgagcggaaaaaataagttttcatcaccggcacacattcaaaaccacccgaaatatgcgtcaatcgcttccattttccgttggctgtcccacgcacaacagagaacgaagacagcaaacctcagagcgcaagcacagaaccatcttttcctgttacctccgggattgccgattattcac-attgatgccaacga-ctttctgcatccaagatggcgcagcgcagatcggccaccgcagcaggcagcactgacggaacaccgccgtgtgtcaagaagaaagaaggc
AAAAATAGGGTGAGACGTTG                                            acagaggatgacatcagtgagcggaaaaaataagttttcatcaccggcacacattcaaaaccacccgaaatatgcgtcaatcgcttccattttccgttggctgtcccacgcacaacagagaacgaagacagcaaacctcagagcgcaagcacagaaccatcttttcctgttacctccgggattgccgattattcac-attgatgccaacga-ctttctgcatccaagatggcgcagcgcagatcggccaccgcagcaggcagcaccgacggaacaccgccgtgtgtcaagaagaaagaaggc
TGCTCAGTCTCTTCTTGTTC                                            acagaggatgacatcagtgagcggaaaaaataagttttcatcaccggcacacattcaaaaccacccgaaatatgcgtcaatcgcttccattgtccgttggctgtcccacgcacaacagagaacgaagacagcaaacctcagagcgcaagcacagaaccatcttttcctgttacctccaggattgccgattattcac-attgatgccaacga-ctttctgcatccaagatggcgcagcgcagatcggccaccgcagcaggcagcactgacggaacaccgccgtgtgtcaagaagaaagaaggc
CCTTGTTGTTGCTTCTGTTC                                            acagaggatgacatcagtgagcggaaaaaataagttttcatcaccggcacacattcaaa-ccacccgaaatatgcgtcaatcgctttcattgtctggtggctgtcccacgcacaa-----------------------cagagcgcaagcacagaaccatcttttcctgttacctccaggattgccgattattcac-attgatgccaacga-ctttctgcatccaagatggcgcagcgcagatcggccaccgcagcaggcagcactgacggaacaccgccgtgtgtcaagaagaaagaaggc
