# Supplementary material for: A genomic survey of transposable elements in the choanoflagellate Salpingoeca rosetta reveals selection on codon usage
Source: Mob DNA. 2019 Nov 23;10:44. doi: 10.1186/s13100-019-0189-9 (PMC6875170; doi:10.1186/s13100-019-0189-9)
Supplement: Supplementary file 12 — Additional file 12. Edited TE ORFs used in SMALT analyses. The ORF sequences of the four families presented contained repetitive regions that were excluded when determining gene expression levels. [file 13100_2019_189_MOESM12_ESM.txt]

>Srosgyp1_EDITED
ATGGAGACCCGATCGAAGGCGTCTTCGTCATCTGCGTCCACAGCGGCGCGTTCGTCGGCC
CCACCCGCATCCGCACGGGCCATCCTGCAGCTACCGGTGGAGAAACTCGTGCCCTTCTCC
TCGATTGACACCAGGAGGTGGCTGCGTCGCTTCGAGACCCTGTGTGGCGCGCTGGCTGTT
GACCCAGCGCTGGCCATCGCATGCCATGTGCATCCCTCGATCCTCGACGCCCTCCTGGAC
AAGTTCCCCGACCTCACGGCTGTGCGCTTCAGGGCCGTTTCCGACTACATCATCGCTACG
TTCGACTCTCACCGCGACACGGCAGCCGTGCGACGCCAGCTGCAGACGCGTCGCCAAGGC
CCCTTGGAGCCGGTTGGCGCGTTCGCCGTCGCCATTACGGCGCTCACCACGGAGCTGGAG
GAGTCGGCTGACACCTACGTCGACTTGTTCCTCTCTGGGCTTCGCGACGACGTTGCTGTG
CTGCTTGGAGTTGCTGCGCCCTCATCGTTTGCCGAGGCTGTGACCCTGGCACAGAAGGCG
GAGGCGCGCCTCGCCGCACGACGTGGCATACCCACCCCGACGCTGCGTTCGTCTCTGCTC
CCCCACGGCAGCAGCCACGCCGCTCCTTCGCCGGCAACCAGTCCCGGCGCGACGACAACC
CTCGCATCGTCCGCTGCTTCTACTGCAAGAAACCCGGTCACGTGATCAAGGACTGCATGA
AGCGCAAGGCCGCCGAGCAGCGGCGTAACGGGCCACAGCGGAGTCGCCGCGGAGTGCACG
CCGTTGACACGGATGACATTGAGACGCCGCCCGACGCTGACGTGTGTGCCGCACAGGTGC
GCGGTGCGGTGTCGCTGAGGGTCCCCATCGACGTCAACGGCGACCGCATCAGCGCCCTCA
TAGACACGGGCGCCAGCGTCACGCTCATGTCCAGCGACGTGTATCGCCGGGGCCGCGACG
GCCCGCTCAACTCTTCCGACGCCGTTCTCCGCACCGCTGATCAGGGTGTGCTCAAGGTGC
TCGGAACGACCGACTGCCTCTTCACCATCGGCACGGCGCAGCTTCGTCACAGCGTCATCG
TCGTTGATCGCCTCGCCCATGCTGTGCTGCTGGGTGCCGACATCCTCAGCGCCATGCGCG
CCCTCGTTGACGTTGCCGATCGCTGCCTAATCCTGCCAGAGGGCAACGCCGTGCAAGCGG
ACGTCAACGCAGTGGACACCGCTGATGCACCCACCCAAGTCGCTGCGTCGATGCTCTCGC
GCGGCCAACAGCACCAGCTCCAGCGGCTGCTCGAGGAGTTTAAGGACGCGTTCGCCAAGC
CTGGAGAGCCCTTGACCAAGGCCATGCTCCCCAGCATGCGCATCGAGACAGGCGACACAC
CACCTGTAGCACGCCGCCCCTACCGCCTCTCTCACCACGAGAGCGAGGTGGTCGAGCGCA
TCGTCAAGGACCACATCGCTGCTGGCATAGTGCGTCCGTCCTTCTCGCCATGGGCGTCCC
CCGTGATCCTCATCAAGAAGAAGACAGGCGAGTACCGGCTTGTCGTTGACTATCGCCGCT
TGAACGCCGTCAGCGTTCCCGACGCTTACCCGCTCCCGCGCCTGGACGACACCCTGGAGG
CCATGGCGGGTGCCAAGTTCTTCAGTAGCCTGGACCTGGCCTCTGCGTACCACCAAGTAC
CGCTGCACCCCGACGACTGCTCCAAGACCGCCTTCGTCACCAAGAACGGTGTGTTTGAAT
ACACCGTCGTCCCCTTCGGTCTGCGCAATGCACCGGGCCATTTCCAGCGCTGTATTAACA
CCGTACTCGCTGACGTCGCCGGTGTGAGCATGTACCTGGACGACATCGTCATCTTCTCGC
CGACCTTCGACGCTCATCTGGCCACTCTGCGCACTGTCCTCGAGCGCCTTCGTGCGGTCA
ACCTACAGCTGCGGCGCGACAAGTGCAGCTTCATCCAGGACGAGCTGGAGTATCTCGGGC
ACCTGGTGTCCAAGCACGGGGTCAAGCCCAACCCGGCCAAGATCGACGCCATCTTCAGCA
TGCCGGCGCCCAAGGACGTGCGCGAGCTGCGCGCCTTTCTCGGCATGGCTGGGTTCTACC
GCCGTTTTGTCGACAAGTTCGCCGAGATCGGGGCACCGCTGTACGCGCTACTTCGTGACG
GCACTGAGTTCAAGTTTGGCGAGCCGCAGCAGGTGGCGTTCCGTCGCCTGAAGGCTGCGC
TCGCCTCGTCCCCGGTGCTGGTCTACCCTGACTTCGCCCGCCCGTTCACCCTCGCCACCG
ACGCATCCGGTGTGGGTCTCGGTGCTGTGCTGCAGCAGCGCCAGGACGGCGACGGCAAGC
TTCGCCCCGTCGCCTTCATCTCGCGCGTACTGAACAAGGCTGAACGCAAGTACTCAGTGA
CAGAGCAGGAGTGTCTTGCGCTGGTCTGGGCGGTCAAGAAGTTCCGCCCCTACCTCCATG
GCCAGCGGTTCACCGTCGTCACCGACCACCGCGCCCTGCAGTGGCTTCGCAACCTCAAGG
ACCCGACTGGCCGCTTGGGCCGCTGGGCGCTCGCCCTTCAGGACATGGACTTCGACGTCG
TTCACAAGCCAGGCACAGAGAACGTCGTGGCTGACGCCTTGTCCCGCCTCATCGCCCCGG
TGCAGCCCGACCACGCTGACGTCGAGCCTGGCGAGGAAGGCGATGACGATGAGGAAGGCC
TCGATCCACTTCTTCAGAACATGGGCGCCGACGCAGACGTGAGACGTGCGGTGCCATCCC
GCATCACCACTGCTGCCCTGCTGCGAGAGCAGGCCAAGGATCCCTTCTGCAAGGCTGTGA
CAGCCTACCTGCACGACGCGACGGTGCCAGACTTCGGCGCTCTGGCTGTTCCGGAGGCAC
GGTTCTGGAAGCAGATTGACGACTTCACCATCAGCGAGGTCTCGGGACTGCTGCTCGCCA
AGGACAAGATCGTTGTGCCGGAGACTCTGCGCAAGAGCGTCTTCCTGAAGGTGCACGCTG
ATCCGACATCCGGTCACTTGGGCGTGCAGCGCACCCACGACCGCGCCTCCCGCAACTTCT
TCTGGCCGGGCCTTTACGCCGATGTCAAGACGTGGACGCTTCAGTGCGGGTCGTGCCTGC
GCGCCAAGGACACGGCGCCCCGCAAGCTGCCACTTGGCACAGTGGTCGCTACCCACCCGC
TGGACGTCGTCGCTATGGATGTTCTCGGCCCCCTGCCTGTGACTGACGCAGGCAACAAGT
ACGTCATCGTGGCATGCGACCTCTTCACGCGGTTCATGGTGACAGCTGCGGTGCCAGACC
AGAAGACGCCGCGTGTCGTCGACTTCGTTGTCAACAGGGTCGTGGCGACCCTCGGCACGC
CTCGCAAGTTCCTCACGGACCAGGGCCCCAACTTCCGCTCCAACGACGCCAAGGCCTTCT
ACCACGCGCTTGGTGCCAAGAAGGTGTGGACGACGCCCTACCATCCACAGACGAACGGGA
CGGTGGAGCGGTTCAACCGAACCTTGACGCGGATGCTCGCCGCGTTCGTCGAGTCCAACC
AGGCCGACTGGGACACCTACCTGGGCCTCGTGACTTCCGCGTACAACACCACCTTCCATG
CCGCCGTGGGCAATACGCCCTTCTTCCTCATGTTCGGCCGGGAGCCACTCGACCCAGGTC
TGCCCGCTGAACCAGATGCCGCCACACCAGCAGACCAGGCCCATCACGTCGCCCGAGCAA
CGGAGGTGCTAGCTGAGGCCCATGAGCTTGTGCGGGACTTCATCGTGCAGCGCCGATCCG
AGCGCGACAGCGCCAACGCCGACAAGCCCGACCCGCCAGCTTTCAGCACCAACGATCGCG
TACTGCTCTACACGCCGCGTGTCAAGCCTGGTACGACCACGAAGCTCGCTCGTCTCTGGC
GCGGCCCGTACGTCGTGACCAGGAAGCTGTCCCAGTGGAACTACGGCATCATTCCGGAAG
CAGGTGGACCAGCTCAAGTCGTCCACGTCGCGAGGCTGAAGGCGTACACGGCCCAAGACG
ACACGACGCCGGCTGATGCTCTCGACGAGGACGTCGACGCTGATGTGTTGCTTGATTGA
>Sroscv2_EDITED
ATGTCACAGCGTCGTTCTTCTCCACGCCTGGCTTCGTCAGCATCGTCTGCGCCAGATGCC
TCTGCGTCGTCGTCATCAGCGACGTCGTCTTCCGCCTACGCAGCGCTCACCCCAACTGTG
GGTCCCTCATCTTCGTCGTCAGCGCCATCAGCTCCTGTCGACGCCGGTGTTCAATCTCTT
GCTCGCTCGGCTCTCACCCGCATCACGGATCATGATCCTGCCGCGATCGTCTCCTGGTTC
CAGACCTTCCGTACCTGCACTCAACTTCTTCGTCTTCCCTCTGGCCCTGACCAGATCCGC
CTCGCGACCCTGTACTTTGACGGAGCTCTGCAACAGTGGGCACGCCATTACATTGAGGCA
AACCCAGATGCGTCTTTTGATGAGTTCGAAACGGCAGCAACAACGCACTTTGCAGACCCA
AGCAAGCAGTGGCGAGCATTCCAAGACATCGTCACTCACCGTCAACGTGGAGCTGTCACA
GGCTACATCGCGTCTTTCCGCCGTTCACTCATCGATGCTTCTCCAGCAAAGCTCGTCGAC
CTGCAGATCGCCGCTTTCGTCGCCGGTCTTAGGAACGACGACACTCGCCGACATCTGAAC
ATCAAGCGCCCAAGCACCCTGGAGGAAGCGTACAGCATCGCAACGGACTTTGAGCAGACT
GTGTCGCACAACGATATACACCGCCGTGCACAACGTTATCGCTCGTCATCCAAGCACAAC
CGTCACACGCAGGCACATCAGCGCAATGGACCATCACGCTCCTACAACCGCAACAGCAAC
AACAACGACTCACGTCATGGACGAAAGCAGTGCACCCGATGCAACAGGCAAGGGCACGTC
GCCAGTGACTGTTTTGCCAAGAAGACTGCCGACGGACGTCCTCTTGTTGGCCGCGCAGAC
ATCCAGCGCCAATCACAACTCAACGTCAAACCTGTCTTCACTGTTCCAGCATTCATCGAA
GACAAAGCTGTGAAGATCCTCATTGATACAGGCGCAGAACACTCATTCGTCTCGTCACGT
CTTGACGTCTCCACGAAAGAACGCAGCAAGGCCATCACCTTCACCTTCGCCAATGGCACG
TCCGAAACAACACACCGTTGGACCAAGCTCACCCTCGACCTCGGCGCAACAGGCTCATAC
CTGGTTGATCTTCCCGTGTCCAAGTGCCCACCAGGCATCGATGTCATCCTTGGTATGGAC
TGGATCACCGATGTCAAGCCCACGTTCAAGTTCCTCAACGACCGACTCACGCTTGGCCCC
CCAGAGCACACAGATGCCTCACCTGCACCAACAGCAGTCACACAGTCACAGCACAAGCAG
CAACAGCATCAACAGCAAGCACGCATTGTCACATCGACAGCAGTGAAACGCGATAACAGC
ACTGATGTCTCTGGTTCCGCATCAGCTTTCAATGATTGCGCACCAATTTCAGAAATCAAA
GTCGTCAACTCGGCAAAGATTGACACTTACTTGGCGCAAAACGGATCCGAAGTCTTCATT
GGTGCGATCGGGTCGCTGGTTCGCGACGTAAGTGCCGAGCAGAAGGACCAAATCCCAGCC
CAGGTTCGCAACCTGCTACAAGAATTCGATGACGTCTTTCCCGAGGAGCTTCCGAATCGC
CTTCCGCCAAGCCGACCAGAGGACGTCGACATCGTCCTCAAACCAAACGCGACTCCACCA
CCGTTTGTCCGGTACCGCCTGAATGCTGAAGAGCGCGCAGCCCTCAAGAGCACCATCGCC
GACCTTCTCAACAGTGGACGCATCCAGCCATCCAAGTCAGCGTTCGCCGCACCCGTCATC
TTCGTGCGGAAAGCCGACAAGCTGAACTCCTCAACAATCGGAGACCAGTATCCACTGCCA
GACATCGAGGCCATCCTCAACCGAGTTGCTGGCAACAAGTACTTCACCAAGTTGGACCTC
CACTCAGGATACCACCAGCTTCGCCTCAAGCCAGAAGCTGCTCACCGCACGGCCTTCGCG
TGCGACGCCGGCCACTTCGAGTTTCGCGTCCTGCCATTTGGACTCAAGAACGGCCCTGCC
ACCTTTCAACGTCTGATGGACCGCGTCATCAGGGACATCCCCAACACTGCAGTCTACTTG
GACGATCTCATTGTCTTCACGCGCACCCTGGACGATCACGTGTGCACGCTGAGGAAACTC
TTCTCGGCACTCCGCCGTGAGAAACTCGCTTGCAAGCCACGCAAGTGCGTGTTTGCAAAG
CCCAGCCTTCCCTTCCTTGGACATGTCGTCTCTGCCGATGGCATCAGCCCAGACCCAAAC
AAGACCAAGGACATCATCTCCACTCCCAAGCCAACATCCATGAAGTCTCTCCGCGCATTC
CTGGGCCTTGCAGGATACTATCGCAAGTTCATCCACGACTTTTCAACAAGAGCTGCACCA
CTCTACGCCATCAAGGAGATAACCGACTGGACTGCCACAGCAGCAGCCGCATTCAACGAC
CTCAAGACCGCACTCACCAGCCCAACAGTGCTTGCAGCGCCAGATCAACAGCAGCGATTC
GTCATACGAGCAGATGCCAGCGACGTTGGCATAGGCGCCGTCTTGGAGCAGAATCAACGC
CCTGTCGCTTTCATGTCGCGTGCTCTCACCGCTGCTGAACGCAACTACCCAGTGCGCCAA
AAGGAGCTTCTTGCTCTTCTGGTCGCACTGCGAAAATGGCGTCACCTGTTCGGGTTCCAG
CCTGTACGCATCCACACCGATCATCGCTCGTTGCTTCACCTCGCAACACAGGACAAGGTT
TCTGAGCGTCGCATCCATCGTTGGCTTGACGAGCTTGCCGAGTACTCTCTCGAGTGGGAG
TACACGCCTGGCCCTAACAATGTCATTGCTGACTCACTTAGTCGCATGGTCAACACTTCC
CTCACCACGATTCATCCAACGCCCCTGGACACCGATTACGGTCACGACAAGGCGTACCGC
AAGATCCTCAAGCGAGTGCGTCCGCCCTTCACTTGGAAAGGACCCGTTCTGTTCTTCAAA
CAACGCAGATGTATCACTGCCACCGACAAGCTGTTTCTCCTTCGCCTCGCCCACGACGCC
CACGCCCACAGCGGAGTGGCTGCAGTCGTTGGTCGTCTCACACAGGACTACTACTGGCCA
CGCATGTATTCTGACATTCGCCAATACGTCACGTCTTGCCACACGTGCCTGGAGGCCAAG
TCAGGTGCACCACCCAAGGCAGCCCTACATCCCCTTGCGCCGCCTGACGGTCCCTGGAGC
AGCGTCAGCATGGACTTCATCACTGGTCTTCCCAAGTCCACCGACGGTTTCGATGCAGCG
TTTGTGTTCGTCGATCGTTTCAGCAAGATGACGCACATCGCTCCCTGCCACACGACTACT
GATGCTACTGATGCAGCGCGCATCCTGTTGTCAACAGTTGTCCGCCTGCACGGTGTGCCC
TCGCAACTCGTCAGTGACCGCGATCCGCGCTTTACGTCCAGGATGTTCAAGGAGCTCATG
GCCATCCTTGGTGTTCGCTTGTCCATGTCGACTGCAGGACACGCAGCCACCGACGGCCAA
ACCGAACGCATGAACCAAGTTATTGGCAACCTGCTTCGATGCATGTGCGCTGACCACCCA
GAGACCTGGACACAAGCTCTCAACATCATTGAGTTCACCATCAACTCCAACGTGCATGGT
GTCACCAAAACCACACCGTTCTCCATCGTCTACGGACGAACCCCACAACTTCACTTCACA
GATGCAACGGCCACCACTGCGTCCGCCGAAGAAATCAAGGCACAGCTGCAACTTCTTCTC
AAACAGACCAAAGACAACCTGTGGCACAACACGGTTGTCATGGCTAATGATGGACCGCAA
CACGAACACAACTTCAAACCCGGCGACAACGTCTACATCTCCACGTATCTCCTTCGCGAC
GACGCGACCAGACAGCAGCACGGAAAGCTCCGCCGCAAGTATCTCGGACCCTTCACCGTC
GATCAAGTTCTCGGACCAACCCATCTCAAGATCAACCTCCCAGCACGTTCCCGCATTCAC
CCAGTCATCAACACGAAGTTCGTACGCCACGTCAAAGGACAAGTCCGCGGCGTGGACCGC
CCGCCCGCGCTTGACACGGACATCTTCGCCATGGAAGCCATTCTTGGACACAAGATGACG
CCCAACGGTCCGTTGTTCTTGACCAAGTGGCTTGGATACCCGTCCCATGACAGCACCTGG
GAGCCTGCCAAGAACTTCATTGGCAAGGACGCCAAGCGCCTCCTGCGTCAATATAGAAAG
AAGGGGAGAGTGTAG
>Sroscv5_EDITED
ATGGACTTCGTTTTTCGCAAGTTCTCGGGATCGAAGACCGAGGACGTCCATGACTGGGCC
GACGATACCAAGCTCCTGCTGGAGGTCGCCTCCGCGACAATGGACGCCCGCCAAGTGAAG
CTCCATCTCTACCTGCAACTCGACGGGAGAGCCAAGTCCTTCGCCAAGGAGTTCATGAGT
GACTCCGCAGTCAAGGCGGACGACCTCGTGGACAAGATCGTCGACCGCTTCCACAACCCA
TCCCGACAGCTACAGCTGGTCTTCGAGCTCCGCGCCATCAGGCAAACCAAGGACGTTCAA
GCCTACAACGGAGACTTCAACCGCGTGGCGGACCAACTGTCGGAGCGGAGCGAGGTCTTT
CTGCTGGCCTTCTACCTGATGGGACTCCACCCGACGATTCGACAAGTGGTATCGGTGGCC
AGCCCATCGACCCTGGTGCAAGCAATGAAGATCGCCGAGGACGCGGACCAAGCCAAGGAT
GTATCCGGGACCCACTTCGCGCGCCGCACGTCAGTCTCTTCAAGCGGCACCTCCAAGTAC
CAGGCAAACAAGCAGGCCCCGCGACGTGACGATGGACCACGCAAGCGCCTGCCACCGCTG
ACACCGGAGGAGCGCCAGCGACTGATGGCCGAGGGCGCCTGCTTCCGTTGCCGCAAGCCC
GGCCACGGCTATGCTCAGTGTCCGGGAAACGGCCCGCTTCAGTGAGGGGTCTCGCGACCC
TCCTGAAGCGGACCACCCCACGCGAGCCACCACCCACCACAACGACAACCCCAGGCCACA
GCCACAGCGTGCAGAGATCTACACGCGCACACGGACACAGACACAGACACAGCTACAGCG
TGCAGAGACCTACACGCGCACACGGACACAGACACAGCAGCAGAGTCGTCGGACTCAGCA
ACCATGGATCAAGTCACTGCCGCAGCACACACAGCATTAGCCACGGTGGCAAACCTAGAT
GCGCAAACAAACGCCGACACTGACACAGACACAGACATGGACACAGACGCAGCAACCACA
ACCACAGACACAGACACCCACACAGACCAGGACGCACATACAGACACAACCACACACACC
GTCACAGACACAGCTACAGCGTGCAGAGACCTACACGCCCACAGACACACACACGCAGAC
ACAGTGACGACGCCCGCCATAGCAACAACTGCGGGGGTAGACCCACACAACGTCGCCGGC
TCACAATCACCGCTTCCCTCCAGTGCGTCATGGAGGCCACCACCAACAACCGTGCGGAAG
CCTCGACGATCCAGCCGCCTCGCACAAAAGGCGTACCTACGAGCATGGCAAGACAACCCA
CTGCTGGCCATGACGAGACAGCCCCCGCCAAGCCTCCGCAAGGAGCAGACCTCCCGCCGC
GCGGGCGCTGCACGACCGGGACGCCGGAACGGAGATACCGATGGAGATGACGGCCAGGAG
TACTCCGCCATCACCCTCACCGTTCGCACCGCACCCACAACAAGAAGCCAGCCACCGACC
AACTACCTAAGCGCAGTTACCACAGCATCAACCCCGGCCTACGTTCCCCAACTACGTTTT
CGTGCAACGATCAACGGTGCCCCTTGCAACATCCTGTTGGACTCGGGGTGCACAACCGAC
GTGGTGGCAGAGGAGTTTGCCTTGAAACACCTTAGGGTGACACAGGTACGCCAAGACACA
CAGGTCACGTACGGAGACGGATCCCACGTCTCCAGATCGAGCATGACAACGGCTACCCTC
AAGGTGCAAGGCCTGACGACGACGCGGGACTTCCTCGTAATTCCAATTGGGGGAGTCGAC
GCCGTGTTGGGCAGACCTTTCCTCAAGGACTATGCTGCGCGCGTTGACCACATCAATGAT
CAAGTTCACCTCACAGATCCCACCAACCCACGACAACCACTGCGTAATCCGGCACCCATG
GAGCACAGCAACACAGACAAGGAAATGGCAGGCCGCGTCACTCTTCAAACAACACCAGCC
ACGACACGGGACGACCGCGACAACGACCCAGCACTGTATCTGATATCCGCAACAGCAGTC
GGCAAGGCGGCACGCGACCCAGACCAGCAACTGTTCCTAATCCACGTGCGTCCGGACGAC
ATCCTCATCGACGAGCCTCAAGAACTGCCGACGCTCAAGGACCAACACCCGTTCGTTAAG
GCTTTTCAAGACGTGTTCCCAGATAAGCTGCCAGACGGTCTGCCACCAGAACGAGCAGTA
GATCACAAGATTCCCACGACAGAGGACCACCGGCCTTATGCGCGCTCCCCTTACCGCCTG
TCGCCACGCGAAAGGGTTGAGCTGAGGCGCCAGCTGCAGGAGCTCACACAGGCCGGCCAC
ATTCGACCTAGCTCAGGTCCATATGGGGCGCCGGTGCTGCTGGTGAGGAAAGCCGACAAC
AGCCTCAGGCTGTGCGTCGACTACAGAGCCCTCAACCGTGAAACGGTGCGCGACGCGTAC
CCGCTTCCGCGGATCCAGGACGTGCTAGACCAGCTGGCCTCAGCCACAGTCTTCTCGTCA
CTGGATCTGAGATCGGGCTACCACCAAGTGAGAGTGGCTGAGGAGGACGTGGGCAAGACT
GCGTTCAACACCCCGTACGGATCGTTCGAATGGTTGGTTCTTCCGTTTGGTCTCACGTCC
GCACCAGGTACCTTCCAGAGGCTCATGAATGAAGTTCTTCGGGACTTCATTGGAGACTTT
GTCCAGGTCTACCTCGACGATGTGATCATCTACAGTCGTAACATAGACGAGCACAAGGAC
CACGTGCACCAAGTACTCCGCCAGCTCCGCCGCCACCGCCTGTATGGCAAGGCGTCCAAA
TGCCAGTGGGCGCAAGACCAGATCAAGTTCCTCGGACACGTCGTGTCGGGACGCGGAGTG
GAAACGGACCCTGACAAGATAGCAGCGGTCACCGAGTGGCCTCAGCCCAAGAACGTGCGC
GACGTGCGCTCGTTTCTCGGATTCTGCAACTTCTACCGCCGATTCGTCAAGGACTACGCA
TCGGTGGCCGCCCCCCTCACGGATCTCATGCACAAGGATAGAGCGTGGGAGTTCAACGAC
AAGGAGCGCAGTGCTTTCGACGCGCTCAAGACGGCAATGACAACGGCACCTGTGCTAGCC
TACCCCGACGCAAGCCAGAAATACGTCGTGCAGACCGACGCCTCGGAGACAGCAGTAGGA
GGAGTCCTCATGCAGAAGGGCCGTCCGGTTGCTTTCGAATCGCGACGATACAGAGGAGCC
GAACAGAGATACGACGTCAGAGACAAGGAGGCACTGGCAATTGTCCATTGCTTGAGACAG
TGGCGCCATTACCTTTACGGAGCAGACTTTGACATCAACACCGACCACAGAACATTGCAG
TACCTCCAGACGCAGAAGGACATCAAGCCGAGACACGCCCGATGGATGGAGCTGCTGTCG
GAGTTTGGACGACTCGACATCCAGTACATCCCAGGCAAGCGTAATCAGGTGGCTGACGCC
CTCAGTAGGAACCTCATGGACGTCAACCTCGCGACGATCTCAACCTCGTCGCCGACCAGC
GCCCTTTTGGAGCAGATCCGCCAAGCAACACGGAAGATGCCAGGCCGGGAGCGCCAGCGC
CTGCAGCAGCCACGTTTCAGCGAGGAAGAGGGCATCTTCTACCTCACCCAGCAACAGCGA
CGGCGAGTTTACGTCCCCAGAGACAACCGTCTGCGCACCAAGATCCTGAAGGAGGCCCAC
GACGCCTCAACCCGCGGACACCGAGCAGCTTCTCAAACGCACCTGTATGTCAGCCAGCGC
TTTTACTGGCCGAACCAGCTGCAAGATGCAATCAAGTATACGGCGTCCTGCGACCAATGC
CAACGGAACAAGTACGACACCAGAGCCAAGGCCGGCCTTCTTCACCCGTTGCCGGTGCCG
CCACACAACTGGCACACGGTATCCATGGACTTCATCACCGGGTTGCCCAGCACTGACGGC
GGACTGGACGCCATACTGGTGGTCGTGGACAAGCTCTCAGAGCGCACCCACCTGCTTGCG
ACGACTAAGACTGTCACGGCCCAGGATACACCGCGGCTTTTCTTCAAGGAGATCGTGCGA
CTACACGGGGTGCCGGCACACATCGTCTCGGACAGAGACGTTCGTTTCACCTCCACGTTC
TGGACTGAGCTGTTCCGCTGTACGGGGACCAGCTTGGACATGTCATCGGCCGATCATGCG
CAGACGGACGGGCAGACGGAGAGGCAGATACGGGTGGTGCGCGAGGCACTGCGGTCGGCA
GTCAACTACGGACAGCGGGACTGGTCCTCACACCTAGCGGCCATGGAGTTCGCCATCAAC
GCTGCTGTCTCCTCGACTACAGGCTTCTCTCCTTTCCAGCTGGACACCGGCCAACAACCG
CTAACGCCCCTGGATCTGGCGGCCCCCTCCTCACCAACGGCCGCTAGGTCTGCGGGCGCC
GAGCAATTTATACAGGACTTCCGGTCGCGACTGCAAGCAGCCAAGGACAACATCGCCAAG
GCACAGGACCTGCAGACCCTCCACTACAACAAGCGTCGCAGACCCTGCGACATCAAGGTG
GGAGACAAGGTGCTCCTCCTCGCGGATGCCGTACTCAGCGACACGGAACGACAACGCCCC
AGCAAGAAACTGCGACACCGATACCTGGGACCCTTCGTGGTCCTGTCCCAAGACAGGCCG
GATTCCTTCCGGCTTGGGCTACCGTCAAGATACCGTTGTCACCCGGTATTCCACTGCAGC
AAGCTCAAGAAGTTCGTCCCCAACCCACGCAAGTTCGCCAGCAGGCGCCAACACCGACCG
CGGCCCATCGTGCACGACGGCCACGTCAAGTTCATCGTCAACAAGATCCTCGATCATCGC
TTCAAGCACCGCACTCTCCAGTTCCTAGTGGATTGGGAGGGGTACGGACCCGATGCAAGG
ACCTGGGAGCCCACCAAGCACGTCGCAGGCTGCGACCAGCTCCAGGACTACCTCAACGAC
CACCCGGAGCTCCTCACGGCCGTTTGA
>SrosS_EDITED
ATGAATGTTGATGGCGACTTTGAGGGTGAGGAGGAGGTGTTTGATGATGGTGCTGCTCGG
GAAGAAGTGGCAACAGCACTGCTGATGCTGATGCAGAATGATGCGGAAGAGCGCACGGTG
TCGCCCCTCAGCACTGCAAGCGCCGAGTGCAACGAAGCTTTGCGCACTGGGAACGATTTC
ATTAACAAGGAGTACTTTGGCGGACCTCTTCGCATGACATCCCTCCTTGAGGGCGACAAC
GCTGGTGTTCAAGACACACCACTCTCTCCATCATTGTCGCTCCTGTGTGAGGAAGAGGTG
CCGCCAACGCCAGTGAACGTCTCATCTCCGCGCCTTCCACCGTCTTCGCCCGCCGTGTCA
CAGGAGGTGCATGGGACAGCCGTGGCACTTCCGGACACAAGCGGCTCGCAGCCAAGACCA
CCGCCGCTGCCACTGCCAGCGAGTCTAATGCACCCACGTGCTCCAGTGCCGGCTTCAGCT
GCCCCTCCTCTCCCGATCCCTATTCAATTCCAACCACACCTGTCGCGACTGCTTAGCAGC
CCGCCACCAAAGCGCCCTCGACAACAAGAAACGATGCGCCGCCGATCGACCTTGTTGCCA
ACGAGCACTATTGCTCGACTGCTCTTCTGCCACAAGTGGCCGAGGTCGTTGACACACTCA
TCCCACAACCACCAGCAACCGCCACCAAGTCGCAGCAGTCAAAGCCATGCGGAATACGCC
AGTGCAAGTGTGCTGCTGGCAAGGCTGGCAAGTGCTGGAAGACCTTTGGCGCGGGCACAC
TTGAGAGTCTCCGATGCCAGGTGTTCGAACTCAGCCAGCATGACCGCCGTCGCATGGTGC
AGTCCATCGTCTCCACGAGCCTGAAGGTGCCGCCATGGCAGGTTGGCAATGGGCGGGATG
ATGCTCCGTGCGAGGACGGGTGGCAAGAGCACGTGCCGGACCGGAGCAGACTCACTATCG
ACTACCGCGTCCTGGGCGTGCCGCTGTGCAGAGAAGGCTTCCGGAACGTGCTTGGGATTG
GAGGTCGAGTCATCAAGGAGGCAACCCGAGACGTAAAGGCGGGTGTCATTGTGCCGCGGC
CATCGCTTCACGGACAACATCTCAAGGGTCGTGGGGTGTTCACTGCCCAACGCGTTGTTC
ACTTCATCAAGTGGGTGGCCTCGATGCACGGGCTGCCGAATCCTGCGGGACGCGGGGCCA
AAGTACTGCTGCCCATCTCCTTGTCGAGGGCACAACTCCACAAACGCTACCAGTCCGCCA
CGGGTACGGCGTTCTATTACGAGAGCGGTTTGAAGGTGGAGGCGTTTGGTGTGACAGACC
TGGCGCGGCGCACCCAAATGAATTACGTCTGGCACGAGCAAGACTCGCCGAAGGTTCGCG
GCGCCAACCTCATTGTGTCCCTCGTCTATCACCGCCTGACATCGATTGGCAGGCGTGACG
TCCTCTACGCGATGGCCGACAACTGCGGCGCACAAAACAAGAACTGGACGTTCTTGTTCT
TCTTCGCTTCATACGCGCACGTGTTCAAGTGCTCGGTGTACTATCATTTTCTCCTTCAGG
GCCACACGAAGGGCCTGCACGATGCCTTCTTTGGCCTCGTCAAGCGAAAGCTCAAGACGG
AGGACGTGTTCACGCCTACACAGTTTATGGACATCGTCGAGCGCTCTTCTGTGGCCAACG
CCGTGACCAACGCGGCATCAGTCCCCATCTACAACCACACCGCACGCCTTGGCCTCCTCT
TTTGTCAGCAGAAGCAGCTCAAACCAACCAAGTACAAGCACTTCTTCTTCGACAAGGACA
GACTGGGTGTTGTTCGCTACCGCGCATCAACTTCAGACGAATGGGCGGAAGTGAATCTGC
TTCGGCCTGGCGTTGGGCCAGAGCACATACACGCGGGCATCTTCACTGATGGTGAGCGTG
TTCCCACCATCACCCTCTCCGCCAAGCGTCACGAGCAGCTGCGAAACATCAAAGAGAACT
TCTTTCACGGCGTGGAGCATCTAAAGGACCACTACTACAGAGAACAGCCA
